# Supplementary material for: Genome-wide survey and phylogeny of S-Ribosylhomocysteinase (LuxS) enzyme in bacterial genomes
Source: BMC Genomics. 2016 Sep 20;17:742. doi: 10.1186/s12864-016-3002-x (PMC5029033; doi:10.1186/s12864-016-3002-x)
Supplement: Additional file 1: — Table containing Number of hits obtained from each sequence searches and phylum-wise distribution of LuxS sequences obtained from phmmer searches. (XLSX 39 kb) [file 12864_2016_3002_MOESM1_ESM.xlsx]

## Sheet: Feuil1
Query organism from which LuxS sequences were used	Number of positive hits
Bifidobacterium longum	3412
Neisseria meningitidis	3420
Deinococcus radiodurans	3428
Helicobacter pylori	3415
Bacillus cereus	3414
Clostridium perfringens	3427
Escherichia coli	3429
Vibrio harveyi	3420
Borrelia burgdorferi	3402
Bacteroides coprocola	3393
Capnocytophaga sp.	3384
Sphingobacterium thalophilum	3384
Uncultured Chloroflexi (environmental sample)	3386
Thermus oshimai	3423
Meiothermus silvanus	3421
Oceanithermus profundus	3423
Fusobacterium nucleatum	3418
Leptotrichia buccalis	3416
SAR-11 clade (Alpha-Proteobacteria)	3429
Haloplasma contractile	3421
