# Supplementary material for: Genome-wide survey and phylogeny of S-Ribosylhomocysteinase (LuxS) enzyme in bacterial genomes
Source: BMC Genomics. 2016 Sep 20;17:742. doi: 10.1186/s12864-016-3002-x (PMC5029033; doi:10.1186/s12864-016-3002-x)
Supplement: Additional file 2: — Table showing Taxonomic distribution of LuxS sequences in bacteria. (XLSX 38 kb) [file 12864_2016_3002_MOESM2_ESM.xlsx]

## Sheet: Feuil1
Phylum	No. of hits
Proteobacteria	817
Actinobacteria	309
Chloroflexi	1
Bacteroidetes	211
Spirochaetes	43
Firmicutes	1444
Deinococcus-Thermales	42
Fusobacteria	38
Haloplasmatales	1
