# Supplementary material for: Genome-wide survey and phylogeny of S-Ribosylhomocysteinase (LuxS) enzyme in bacterial genomes
Source: BMC Genomics. 2016 Sep 20;17:742. doi: 10.1186/s12864-016-3002-x (PMC5029033; doi:10.1186/s12864-016-3002-x)
Supplement: Additional file 3: — Table showing Gene-synteny information of LuxS genes of different species. (XLSX 41 kb) [file 12864_2016_3002_MOESM3_ESM.xlsx]

## Sheet: Feuil1
Organism	Phylum	Gene present in operon	Gene present upstream	Gene present downstream
Escherichia coli K-12	Gamma-proteobacteria	Not associated w/operon	Glutamate cysteine ligase	Multidrug efflux transport system
Enterobacter cloacae EcWSU1		Not associated w/operon	Glutamate cysteine ligase	YeaM transcriptional regulator
Salmonella enteritica SC-867		Not associated w/operon	Glutamate cysteine ligase	Glycophorin
Vibrio cholerae O395		Not associated w/operon	Glutamate cysteine ligase	Putative hemolysin
Psychromonas ingrahamii 37		Putative lipoprotein	Glutamate cysteine ligase	Hemolysin
Halomonas halodenitrificans DSM 2581		Hypothetical protein	Hypothetical protein	DNA polymerase-I
Campylobacter jejuni NCTC 11168	Epsilon-proteobacteria	Not associated w/operon	Glutamyl tRNA aminotransferase subunit-B	Iron/Ascorbate dependent oxidoreductase
Arthrobacter arilaitensis Re117	Actinobacteria	Not associated w/operon	Purine nucleoside phosphorylase	Hypothetical protein
Actinomyces viscosus C505		Epoxide hydrolase	AI-2 transporter	Transposase
Propionibacterium acidipropionici ATCC 4875		Mannose-6-phosphate isomerase, class-I	Hypothetical protein	Threonyl tRNA
Atopobium rimae ATCC 49626		Hypothetical proteins, Short chain dehydrogenase	HD domain protein	Cobalamin synthesis protein
Bifidobacterium longum BBMN68		Not associated w/operon	recQ helicase	dTDP fucosamine acetyltransferase
Capnocytophaga ochracea F0287	Bacteroidetes	Xaa-Pro aminopeptidase	Hypothetical protein	Antibiotic ATP-Binding Cassette
Bacteroides vulgatus PC510		SAH Nucleosidase	Hypothetical protein	Ribosomal protein S15
Prevotella ruminicola 23		Not associated w/operon	SAH Nucleosidase	Ribosomal protein S15
Borrelia burgdorferi B31	Spirochaetes	Hypothetical protein, SAM synthase, SAH Nucleosidase	Hypothetical protein	Hypothetical protein
Treponema saccharophilum DSM 2985		Hypothetical protein, P-II family protien	NA	NA
Bacillus subtilis 168	Firmicutes	Not associated w/operon	Hemolysin	Putative lipoprotein
Bacillus anthracis Ames		Not associated w/operon	Hypothetical protein	Hypothetical protein
Bacillus megaterium DSM 319		Not associated w/operon	Hypothetical protein	DNA-protecting protein
Bacillus halodurans C-125		Not associated w/operon	Hypothetical protein	Hypothetical protein
Staphylococcus aureus JKD6008		Not associated w/operon	M20/25/40 Peptidase family	Pyrimidine deoxyribonucloside phosohorylase
Geobacillus thermodenitrificans NG80-2	Firmicutes	Not associated w/operon	High-affinity zinc uptake protein-A	DNA-protecting protein
Lactobacillus casei BL23		Not associated w/operon	Hypothetical protein	Hypothetical protein
Streptococcus oralis Uo5		Not associated w/operon	Hypothetical protein	ATP-dependent clp protease
Enterococcus faecalis EnGen0311		Not associated w/operon	Aspartate-semialdehyde dehydrogenase	Nitroreductase family protein
Clostridium botulinum B1 str. Okra		Endonuclease	FkbM Methyltransferase	Hypothetical protein
Clostridium acetobutylicum ATCC 824		Not associated w/operon	HAD family phosphatase	Integrin-like repeat containing cell wall-associated hydrolase
Deinococcus radiodurans R1	Deinococcus-Thermales	Lipoprotein signal peptidase	Transglycosylase associated protein	Phenylacetate-CoA oxygenase
Deinococcus geothermalis DSM 11300		Lipoprotein signal peptidase	Transglycosylase-associated protein	23Sribosomal RNA
Truepera radiovictrix DSM 17093		Not associated w/operon	Hypothetical protein	Winged helix family two component transcriptional regulator
Thermus thermophilus HB27		Nucleosidase, Ribose phosphate pyrophosphokinase	GMP synthtase	Excinuclease ABC subunit C
Oceanithermus profundus DSM 14977		Methyl adenosine nucleosidase, Ribose-phosphate pyrophosphokinase	Hypothetical protein	50S ribosomal protein L25
Meiothermus silvanus DSM 9946		Not associated w/operon	Cation transporter	S-adenosylhomocysteinase, SAH Nucleosidase
