# Supplementary material for: Genome-wide survey and phylogeny of S-Ribosylhomocysteinase (LuxS) enzyme in bacterial genomes
Source: BMC Genomics. 2016 Sep 20;17:742. doi: 10.1186/s12864-016-3002-x (PMC5029033; doi:10.1186/s12864-016-3002-x)
Supplement: Additional file 9: — Folder containing homology models of LuxS proteins of Borrelia burgdorferi (Cluster-1), Amphibacillus jilinensis (Cluster-2), Lactobacillus plantarum (Cluster-3), Truepera radiovictrix (Cluster-4) and Vibrio harveyi (Cluster-5); Multiple structural alignment of homology models; Sieved structure of LuxS protein of B. subtilis against 0.8Å threshold from the multiple structural alignment. (ZIP 677 kb) [file 12864_2016_3002_MOESM9_ESM.zip]

Archive with 8 entries (7 files):
- Additional_file_9/
- Additional_file_9/Amphibacillus_jilinensis.pdb
- Additional_file_9/Borrelia_burgdorferi.pdb
- Additional_file_9/Lactobacillus_plantarum.pdb
- Additional_file_9/Multiple_structural_alignment.pse
- Additional_file_9/Sieved_structure.pdb
- Additional_file_9/Truepera_radiovictrix.pdb
- Additional_file_9/Vibrio_harveyi.pdb
