# Supplementary material for: Genome-wide survey and phylogeny of S-Ribosylhomocysteinase (LuxS) enzyme in bacterial genomes
Source: BMC Genomics. 2016 Sep 20;17:742. doi: 10.1186/s12864-016-3002-x (PMC5029033; doi:10.1186/s12864-016-3002-x)
Supplement: Additional file 9: — Folder containing homology models of LuxS proteins of Borrelia burgdorferi (Cluster-1), Amphibacillus jilinensis (Cluster-2), Lactobacillus plantarum (Cluster-3), Truepera radiovictrix (Cluster-4) and Vibrio harveyi (Cluster-5); Multiple structural alignment of homology models; Sieved structure of LuxS protein of B. subtilis against 0.8Å threshold from the multiple structural alignment. (ZIP 677 kb) [file 12864_2016_3002_MOESM9_ESM.zip › Additional_file_9/Amphibacillus_jilinensis.pdb]

ATOM      1  N   MET     1     -20.330  23.594   2.287  1.00 64.89           N  
ATOM      2  CA  MET     1     -19.433  24.482   1.515  1.00 64.89           C  
ATOM      3  C   MET     1     -20.197  24.950   0.327  1.00 64.89           C  
ATOM      4  O   MET     1     -20.380  26.147   0.111  1.00 64.89           O  
ATOM      5  CB  MET     1     -18.209  23.678   1.053  1.00 64.89           C  
ATOM      6  CG  MET     1     -17.385  23.148   2.229  1.00 64.89           C  
ATOM      7  SD  MET     1     -16.031  22.025   1.772  1.00 64.89           S  
ATOM      8  CE  MET     1     -15.708  21.483   3.475  1.00 64.89           C  
ATOM      9  N   SER     2     -20.679  23.980  -0.467  1.00269.62           N  
ATOM     10  CA  SER     2     -21.477  24.263  -1.618  1.00269.62           C  
ATOM     11  C   SER     2     -22.838  24.642  -1.079  1.00269.62           C  
ATOM     12  O   SER     2     -23.062  24.446   0.114  1.00269.62           O  
ATOM     13  CB  SER     2     -21.628  23.028  -2.520  1.00269.62           C  
ATOM     14  OG  SER     2     -20.364  22.656  -3.050  1.00269.62           O  
ATOM     15  N   GLU     3     -23.810  25.205  -1.861  1.00416.45           N  
ATOM     16  CA  GLU     3     -23.862  25.587  -3.257  1.00416.45           C  
ATOM     17  C   GLU     3     -25.306  25.948  -3.513  1.00416.45           C  
ATOM     18  O   GLU     3     -25.964  26.544  -2.659  1.00416.45           O  
ATOM     19  CB  GLU     3     -23.515  24.465  -4.248  1.00416.45           C  
ATOM     20  CG  GLU     3     -24.425  23.241  -4.138  1.00416.45           C  
ATOM     21  CD  GLU     3     -23.948  22.219  -5.158  1.00416.45           C  
ATOM     22  OE1 GLU     3     -22.973  22.524  -5.895  1.00416.45           O  
ATOM     23  OE2 GLU     3     -24.553  21.115  -5.208  1.00416.45           O1-
ATOM     24  N   LYS     4     -25.846  25.634  -4.714  1.00156.54           N  
ATOM     25  CA  LYS     4     -27.245  25.895  -4.923  1.00156.54           C  
ATOM     26  C   LYS     4     -27.882  24.776  -5.686  1.00156.54           C  
ATOM     27  O   LYS     4     -27.271  24.167  -6.566  1.00156.54           O  
ATOM     28  CB  LYS     4     -27.563  27.174  -5.704  1.00156.54           C  
ATOM     29  CG  LYS     4     -29.059  27.493  -5.706  1.00156.54           C  
ATOM     30  CD  LYS     4     -29.370  28.908  -6.192  1.00156.54           C  
ATOM     31  CE  LYS     4     -30.853  29.269  -6.134  1.00156.54           C  
ATOM     32  NZ  LYS     4     -31.212  29.708  -4.767  1.00156.54           N1+
ATOM     33  N   MET     5     -29.165  24.528  -5.340  1.00241.60           N  
ATOM     34  CA  MET     5     -30.073  23.554  -5.879  1.00241.60           C  
ATOM     35  C   MET     5     -29.459  22.229  -6.117  1.00241.60           C  
ATOM     36  O   MET     5     -28.377  21.934  -5.621  1.00241.60           O  
ATOM     37  CB  MET     5     -30.897  23.988  -7.092  1.00241.60           C  
ATOM     38  CG  MET     5     -32.163  24.749  -6.701  1.00241.60           C  
ATOM     39  SD  MET     5     -31.914  26.395  -5.981  1.00241.60           S  
ATOM     40  CE  MET     5     -31.470  25.805  -4.322  1.00241.60           C  
ATOM     41  N   ASN     6     -30.239  21.377  -6.818  1.00263.57           N  
ATOM     42  CA  ASN     6     -29.989  19.999  -7.149  1.00263.57           C  
ATOM     43  C   ASN     6     -29.837  19.268  -5.862  1.00263.57           C  
ATOM     44  O   ASN     6     -29.342  18.146  -5.799  1.00263.57           O  
ATOM     45  CB  ASN     6     -28.790  19.725  -8.093  1.00263.57           C  
ATOM     46  CG  ASN     6     -27.445  20.043  -7.449  1.00263.57           C  
ATOM     47  ND2 ASN     6     -26.908  21.260  -7.737  1.00263.57           N  
ATOM     48  OD1 ASN     6     -26.871  19.218  -6.739  1.00263.57           O  
ATOM     49  N   VAL     7     -30.321  19.900  -4.783  1.00103.25           N  
ATOM     50  CA  VAL     7     -30.236  19.315  -3.492  1.00103.25           C  
ATOM     51  C   VAL     7     -31.441  19.786  -2.753  1.00103.25           C  
ATOM     52  O   VAL     7     -31.975  20.863  -3.007  1.00103.25           O  
ATOM     53  CB  VAL     7     -29.023  19.740  -2.710  1.00103.25           C  
ATOM     54  CG1 VAL     7     -29.070  19.083  -1.320  1.00103.25           C  
ATOM     55  CG2 VAL     7     -27.755  19.407  -3.520  1.00103.25           C  
ATOM     56  N   GLU     8     -31.907  18.958  -1.812  1.00105.30           N  
ATOM     57  CA  GLU     8     -33.126  19.222  -1.103  1.00105.30           C  
ATOM     58  C   GLU     8     -33.053  20.432  -0.216  1.00105.30           C  
ATOM     59  O   GLU     8     -33.921  21.298  -0.281  1.00105.30           O  
ATOM     60  CB  GLU     8     -33.565  18.038  -0.218  1.00105.30           C  
ATOM     61  CG  GLU     8     -34.873  18.281   0.541  1.00105.30           C  
ATOM     62  CD  GLU     8     -34.549  18.893   1.899  1.00105.30           C  
ATOM     63  OE1 GLU     8     -33.339  18.990   2.234  1.00105.30           O  
ATOM     64  OE2 GLU     8     -35.512  19.268   2.620  1.00105.30           O1-
ATOM     65  N   SER     9     -31.998  20.555   0.605  1.00 97.51           N  
ATOM     66  CA  SER     9     -31.935  21.581   1.621  1.00 97.51           C  
ATOM     67  C   SER     9     -31.816  22.931   1.023  1.00 97.51           C  
ATOM     68  O   SER     9     -32.162  23.946   1.632  1.00 97.51           O  
ATOM     69  CB  SER     9     -30.731  21.401   2.559  1.00 97.51           C  
ATOM     70  OG  SER     9     -29.523  21.597   1.839  1.00 97.51           O  
ATOM     71  N   PHE    10     -31.308  22.959  -0.204  1.00164.94           N  
ATOM     72  CA  PHE    10     -31.056  24.178  -0.900  1.00164.94           C  
ATOM     73  C   PHE    10     -32.340  24.816  -1.107  1.00164.94           C  
ATOM     74  O   PHE    10     -32.470  26.037  -1.121  1.00164.94           O  
ATOM     75  CB  PHE    10     -30.404  23.907  -2.270  1.00164.94           C  
ATOM     76  CG  PHE    10     -29.016  23.434  -1.998  1.00164.94           C  
ATOM     77  CD1 PHE    10     -28.782  22.293  -1.265  1.00164.94           C  
ATOM     78  CD2 PHE    10     -27.936  24.113  -2.501  1.00164.94           C  
ATOM     79  CE1 PHE    10     -27.506  21.846  -1.011  1.00164.94           C  
ATOM     80  CE2 PHE    10     -26.660  23.668  -2.250  1.00164.94           C  
ATOM     81  CZ  PHE    10     -26.432  22.539  -1.505  1.00164.94           C  
ATOM     82  N   ASN    11     -33.327  23.966  -1.340  1.00129.25           N  
ATOM     83  CA  ASN    11     -34.592  24.530  -1.556  1.00129.25           C  
ATOM     84  C   ASN    11     -35.133  25.115  -0.287  1.00129.25           C  
ATOM     85  O   ASN    11     -35.746  26.171  -0.366  1.00129.25           O  
ATOM     86  CB  ASN    11     -35.537  23.551  -2.255  1.00129.25           C  
ATOM     87  CG  ASN    11     -34.918  23.454  -3.652  1.00129.25           C  
ATOM     88  ND2 ASN    11     -34.362  22.264  -4.000  1.00129.25           N  
ATOM     89  OD1 ASN    11     -34.880  24.433  -4.396  1.00129.25           O  
ATOM     90  N   LEU    12     -34.843  24.514   0.897  1.00109.13           N  
ATOM     91  CA  LEU    12     -35.380  24.870   2.206  1.00109.13           C  
ATOM     92  C   LEU    12     -35.322  26.353   2.447  1.00109.13           C  
ATOM     93  O   LEU    12     -34.334  27.026   2.157  1.00109.13           O  
ATOM     94  CB  LEU    12     -34.606  24.186   3.350  1.00109.13           C  
ATOM     95  CG  LEU    12     -35.099  24.513   4.772  1.00109.13           C  
ATOM     96  CD1 LEU    12     -36.513  23.952   5.022  1.00109.13           C  
ATOM     97  CD2 LEU    12     -34.079  24.053   5.825  1.00109.13           C  
ATOM     98  N   ASP    13     -36.421  26.898   3.013  1.00 80.90           N  
ATOM     99  CA  ASP    13     -36.516  28.306   3.249  1.00 80.90           C  
ATOM    100  C   ASP    13     -35.977  28.553   4.622  1.00 80.90           C  
ATOM    101  O   ASP    13     -36.635  28.323   5.633  1.00 80.90           O  
ATOM    102  CB  ASP    13     -37.971  28.804   3.180  1.00 80.90           C  
ATOM    103  CG  ASP    13     -37.986  30.319   3.273  1.00 80.90           C  
ATOM    104  OD1 ASP    13     -37.428  30.844   4.271  1.00 80.90           O  
ATOM    105  OD2 ASP    13     -38.550  30.968   2.351  1.00 80.90           O1-
ATOM    106  N   HIS    14     -34.750  29.084   4.664  1.00 91.76           N  
ATOM    107  CA  HIS    14     -33.977  29.305   5.841  1.00 91.76           C  
ATOM    108  C   HIS    14     -34.581  30.342   6.748  1.00 91.76           C  
ATOM    109  O   HIS    14     -34.355  30.311   7.956  1.00 91.76           O  
ATOM    110  CB  HIS    14     -32.523  29.674   5.508  1.00 91.76           C  
ATOM    111  CG  HIS    14     -31.799  28.491   4.928  1.00 91.76           C  
ATOM    112  CD2 HIS    14     -30.793  27.738   5.450  1.00 91.76           C  
ATOM    113  ND1 HIS    14     -32.086  27.934   3.701  1.00 91.76           N  
ATOM    114  CE1 HIS    14     -31.246  26.878   3.543  1.00 91.76           C  
ATOM    115  NE2 HIS    14     -30.443  26.720   4.578  1.00 91.76           N  
ATOM    116  N   THR    15     -35.330  31.317   6.205  1.00 73.41           N  
ATOM    117  CA  THR    15     -35.874  32.365   7.022  1.00 73.41           C  
ATOM    118  C   THR    15     -36.929  31.847   7.975  1.00 73.41           C  
ATOM    119  O   THR    15     -37.104  32.423   9.047  1.00 73.41           O  
ATOM    120  CB  THR    15     -36.475  33.508   6.246  1.00 73.41           C  
ATOM    121  CG2 THR    15     -35.406  34.072   5.292  1.00 73.41           C  
ATOM    122  OG1 THR    15     -37.613  33.086   5.513  1.00 73.41           O  
ATOM    123  N   LYS    16     -37.714  30.821   7.579  1.00118.41           N  
ATOM    124  CA  LYS    16     -38.801  30.294   8.365  1.00118.41           C  
ATOM    125  C   LYS    16     -38.443  29.411   9.540  1.00118.41           C  
ATOM    126  O   LYS    16     -39.153  29.418  10.545  1.00118.41           O  
ATOM    127  CB  LYS    16     -39.866  29.580   7.519  1.00118.41           C  
ATOM    128  CG  LYS    16     -40.706  30.591   6.733  1.00118.41           C  
ATOM    129  CD  LYS    16     -41.687  29.967   5.744  1.00118.41           C  
ATOM    130  CE  LYS    16     -41.088  29.721   4.363  1.00118.41           C  
ATOM    131  NZ  LYS    16     -42.109  29.125   3.478  1.00118.41           N1+
ATOM    132  N   VAL    17     -37.366  28.607   9.454  1.00 75.14           N  
ATOM    133  CA  VAL    17     -37.019  27.632  10.454  1.00 75.14           C  
ATOM    134  C   VAL    17     -36.679  28.263  11.761  1.00 75.14           C  
ATOM    135  O   VAL    17     -36.272  29.420  11.818  1.00 75.14           O  
ATOM    136  CB  VAL    17     -35.866  26.764  10.060  1.00 75.14           C  
ATOM    137  CG1 VAL    17     -36.258  25.970   8.803  1.00 75.14           C  
ATOM    138  CG2 VAL    17     -34.630  27.662   9.887  1.00 75.14           C  
ATOM    139  N   GLN    18     -36.892  27.520  12.873  1.00123.62           N  
ATOM    140  CA  GLN    18     -36.545  28.112  14.134  1.00123.62           C  
ATOM    141  C   GLN    18     -35.536  27.200  14.783  1.00123.62           C  
ATOM    142  O   GLN    18     -35.870  26.101  15.222  1.00123.62           O  
ATOM    143  CB  GLN    18     -37.761  28.265  15.074  1.00123.62           C  
ATOM    144  CG  GLN    18     -37.683  29.385  16.118  1.00123.62           C  
ATOM    145  CD  GLN    18     -36.400  29.257  16.913  1.00123.62           C  
ATOM    146  NE2 GLN    18     -36.499  28.747  18.170  1.00123.62           N  
ATOM    147  OE1 GLN    18     -35.332  29.627  16.428  1.00123.62           O  
ATOM    148  N   ALA    19     -34.264  27.646  14.867  1.00 62.67           N  
ATOM    149  CA  ALA    19     -33.202  26.843  15.420  1.00 62.67           C  
ATOM    150  C   ALA    19     -33.285  26.888  16.920  1.00 62.67           C  
ATOM    151  O   ALA    19     -33.842  27.844  17.450  1.00 62.67           O  
ATOM    152  CB  ALA    19     -31.808  27.346  15.015  1.00 62.67           C  
ATOM    153  N   PRO    20     -32.768  25.912  17.653  1.00187.43           N  
ATOM    154  CA  PRO    20     -32.156  24.728  17.089  1.00187.43           C  
ATOM    155  C   PRO    20     -33.202  23.711  16.738  1.00187.43           C  
ATOM    156  O   PRO    20     -34.294  23.764  17.305  1.00187.43           O  
ATOM    157  CB  PRO    20     -31.219  24.176  18.160  1.00187.43           C  
ATOM    158  CG  PRO    20     -30.910  25.383  19.055  1.00187.43           C  
ATOM    159  CD  PRO    20     -32.154  26.274  18.922  1.00187.43           C  
ATOM    160  N   TYR    21     -32.905  22.782  15.801  1.00113.57           N  
ATOM    161  CA  TYR    21     -33.879  21.766  15.503  1.00113.57           C  
ATOM    162  C   TYR    21     -33.236  20.597  14.814  1.00113.57           C  
ATOM    163  O   TYR    21     -32.088  20.669  14.382  1.00113.57           O  
ATOM    164  CB  TYR    21     -35.051  22.257  14.628  1.00113.57           C  
ATOM    165  CG  TYR    21     -34.551  22.713  13.295  1.00113.57           C  
ATOM    166  CD1 TYR    21     -34.241  21.800  12.314  1.00113.57           C  
ATOM    167  CD2 TYR    21     -34.413  24.054  13.008  1.00113.57           C  
ATOM    168  CE1 TYR    21     -33.790  22.210  11.083  1.00113.57           C  
ATOM    169  CE2 TYR    21     -33.962  24.473  11.777  1.00113.57           C  
ATOM    170  CZ  TYR    21     -33.647  23.547  10.812  1.00113.57           C  
ATOM    171  OH  TYR    21     -33.184  23.960   9.545  1.00113.57           O  
ATOM    172  N   VAL    22     -33.970  19.464  14.730  1.00 72.53           N  
ATOM    173  CA  VAL    22     -33.537  18.308  13.994  1.00 72.53           C  
ATOM    174  C   VAL    22     -34.610  18.077  12.973  1.00 72.53           C  
ATOM    175  O   VAL    22     -35.766  17.816  13.311  1.00 72.53           O  
ATOM    176  CB  VAL    22     -33.407  17.071  14.839  1.00 72.53           C  
ATOM    177  CG1 VAL    22     -33.018  15.890  13.936  1.00 72.53           C  
ATOM    178  CG2 VAL    22     -32.386  17.346  15.958  1.00 72.53           C  
ATOM    179  N   ARG    23     -34.252  18.159  11.679  1.00159.41           N  
ATOM    180  CA  ARG    23     -35.269  18.072  10.671  1.00159.41           C  
ATOM    181  C   ARG    23     -35.004  16.908   9.768  1.00159.41           C  
ATOM    182  O   ARG    23     -33.863  16.585   9.446  1.00159.41           O  
ATOM    183  CB  ARG    23     -35.343  19.357   9.824  1.00159.41           C  
ATOM    184  CG  ARG    23     -36.441  19.376   8.762  1.00159.41           C  
ATOM    185  CD  ARG    23     -36.471  20.689   7.976  1.00159.41           C  
ATOM    186  NE  ARG    23     -35.138  20.848   7.329  1.00159.41           N  
ATOM    187  CZ  ARG    23     -34.921  20.344   6.080  1.00159.41           C  
ATOM    188  NH1 ARG    23     -35.939  19.738   5.403  1.00159.41           N1+
ATOM    189  NH2 ARG    23     -33.688  20.453   5.504  1.00159.41           N  
ATOM    190  N   LEU    24     -36.097  16.245   9.344  1.00119.98           N  
ATOM    191  CA  LEU    24     -36.060  15.113   8.466  1.00119.98           C  
ATOM    192  C   LEU    24     -35.800  15.718   7.119  1.00119.98           C  
ATOM    193  O   LEU    24     -36.723  16.159   6.438  1.00119.98           O  
ATOM    194  CB  LEU    24     -37.446  14.428   8.394  1.00119.98           C  
ATOM    195  CG  LEU    24     -38.021  13.902   9.737  1.00119.98           C  
ATOM    196  CD1 LEU    24     -38.148  15.001  10.805  1.00119.98           C  
ATOM    197  CD2 LEU    24     -39.390  13.231   9.527  1.00119.98           C  
ATOM    198  N   VAL    25     -34.514  15.785   6.722  1.00 65.63           N  
ATOM    199  CA  VAL    25     -34.118  16.419   5.492  1.00 65.63           C  
ATOM    200  C   VAL    25     -34.562  15.642   4.295  1.00 65.63           C  
ATOM    201  O   VAL    25     -35.077  16.222   3.340  1.00 65.63           O  
ATOM    202  CB  VAL    25     -32.632  16.553   5.377  1.00 65.63           C  
ATOM    203  CG1 VAL    25     -32.296  17.180   4.016  1.00 65.63           C  
ATOM    204  CG2 VAL    25     -32.121  17.344   6.585  1.00 65.63           C  
ATOM    205  N   GLY    26     -34.366  14.307   4.296  1.00 39.36           N  
ATOM    206  CA  GLY    26     -34.731  13.592   3.107  1.00 39.36           C  
ATOM    207  C   GLY    26     -34.733  12.116   3.374  1.00 39.36           C  
ATOM    208  O   GLY    26     -34.028  11.618   4.252  1.00 39.36           O  
ATOM    209  N   VAL    27     -35.550  11.378   2.592  1.00 94.83           N  
ATOM    210  CA  VAL    27     -35.628   9.952   2.704  1.00 94.83           C  
ATOM    211  C   VAL    27     -35.397   9.398   1.335  1.00 94.83           C  
ATOM    212  O   VAL    27     -35.996   9.836   0.354  1.00 94.83           O  
ATOM    213  CB  VAL    27     -36.973   9.468   3.171  1.00 94.83           C  
ATOM    214  CG1 VAL    27     -37.213  10.035   4.576  1.00 94.83           C  
ATOM    215  CG2 VAL    27     -38.056   9.879   2.156  1.00 94.83           C  
ATOM    216  N   ASN    28     -34.488   8.418   1.222  1.00 33.13           N  
ATOM    217  CA  ASN    28     -34.266   7.835  -0.063  1.00 33.13           C  
ATOM    218  C   ASN    28     -34.341   6.366   0.138  1.00 33.13           C  
ATOM    219  O   ASN    28     -33.801   5.838   1.109  1.00 33.13           O  
ATOM    220  CB  ASN    28     -32.875   8.133  -0.646  1.00 33.13           C  
ATOM    221  CG  ASN    28     -32.782   9.628  -0.911  1.00 33.13           C  
ATOM    222  ND2 ASN    28     -31.719  10.272  -0.360  1.00 33.13           N  
ATOM    223  OD1 ASN    28     -33.631  10.210  -1.584  1.00 33.13           O  
ATOM    224  N   GLN    29     -35.040   5.669  -0.773  1.00106.56           N  
ATOM    225  CA  GLN    29     -35.128   4.249  -0.662  1.00106.56           C  
ATOM    226  C   GLN    29     -34.443   3.712  -1.874  1.00106.56           C  
ATOM    227  O   GLN    29     -34.716   4.140  -2.994  1.00106.56           O  
ATOM    228  CB  GLN    29     -36.587   3.753  -0.615  1.00106.56           C  
ATOM    229  CG  GLN    29     -36.751   2.238  -0.486  1.00106.56           C  
ATOM    230  CD  GLN    29     -36.974   1.667  -1.876  1.00106.56           C  
ATOM    231  NE2 GLN    29     -37.133   2.567  -2.882  1.00106.56           N  
ATOM    232  OE1 GLN    29     -37.004   0.452  -2.064  1.00106.56           O  
ATOM    233  N   GLY    30     -33.511   2.762  -1.679  1.00 14.34           N  
ATOM    234  CA  GLY    30     -32.760   2.259  -2.793  1.00 14.34           C  
ATOM    235  C   GLY    30     -33.579   1.247  -3.531  1.00 14.34           C  
ATOM    236  O   GLY    30     -34.660   0.856  -3.098  1.00 14.34           O  
ATOM    237  N   ALA    31     -33.055   0.788  -4.685  1.00 22.94           N  
ATOM    238  CA  ALA    31     -33.721  -0.188  -5.501  1.00 22.94           C  
ATOM    239  C   ALA    31     -33.842  -1.430  -4.680  1.00 22.94           C  
ATOM    240  O   ALA    31     -34.846  -2.139  -4.741  1.00 22.94           O  
ATOM    241  CB  ALA    31     -32.931  -0.545  -6.771  1.00 22.94           C  
ATOM    242  N   ASN    32     -32.794  -1.711  -3.887  1.00 54.53           N  
ATOM    243  CA  ASN    32     -32.729  -2.857  -3.028  1.00 54.53           C  
ATOM    244  C   ASN    32     -33.807  -2.723  -1.998  1.00 54.53           C  
ATOM    245  O   ASN    32     -34.322  -3.718  -1.493  1.00 54.53           O  
ATOM    246  CB  ASN    32     -31.379  -2.983  -2.302  1.00 54.53           C  
ATOM    247  CG  ASN    32     -30.334  -3.329  -3.351  1.00 54.53           C  
ATOM    248  ND2 ASN    32     -30.522  -4.491  -4.032  1.00 54.53           N  
ATOM    249  OD1 ASN    32     -29.380  -2.584  -3.565  1.00 54.53           O  
ATOM    250  N   GLY    33     -34.179  -1.481  -1.641  1.00 48.43           N  
ATOM    251  CA  GLY    33     -35.234  -1.333  -0.681  1.00 48.43           C  
ATOM    252  C   GLY    33     -34.680  -0.815   0.607  1.00 48.43           C  
ATOM    253  O   GLY    33     -35.438  -0.486   1.518  1.00 48.43           O  
ATOM    254  N   ASP    34     -33.344  -0.729   0.739  1.00180.82           N  
ATOM    255  CA  ASP    34     -32.858  -0.181   1.971  1.00180.82           C  
ATOM    256  C   ASP    34     -33.155   1.286   1.968  1.00180.82           C  
ATOM    257  O   ASP    34     -33.256   1.920   0.918  1.00180.82           O  
ATOM    258  CB  ASP    34     -31.350  -0.382   2.231  1.00180.82           C  
ATOM    259  CG  ASP    34     -31.127  -1.797   2.754  1.00180.82           C  
ATOM    260  OD1 ASP    34     -31.940  -2.250   3.604  1.00180.82           O  
ATOM    261  OD2 ASP    34     -30.140  -2.443   2.313  1.00180.82           O1-
ATOM    262  N   ARG    35     -33.317   1.873   3.167  1.00 95.21           N  
ATOM    263  CA  ARG    35     -33.679   3.259   3.215  1.00 95.21           C  
ATOM    264  C   ARG    35     -32.554   4.060   3.787  1.00 95.21           C  
ATOM    265  O   ARG    35     -31.898   3.655   4.747  1.00 95.21           O  
ATOM    266  CB  ARG    35     -34.919   3.533   4.079  1.00 95.21           C  
ATOM    267  CG  ARG    35     -35.300   5.014   4.128  1.00 95.21           C  
ATOM    268  CD  ARG    35     -36.572   5.296   4.929  1.00 95.21           C  
ATOM    269  NE  ARG    35     -37.701   4.654   4.201  1.00 95.21           N  
ATOM    270  CZ  ARG    35     -38.324   5.319   3.184  1.00 95.21           C  
ATOM    271  NH1 ARG    35     -37.906   6.568   2.826  1.00 95.21           N1+
ATOM    272  NH2 ARG    35     -39.364   4.732   2.523  1.00 95.21           N  
ATOM    273  N   VAL    36     -32.300   5.235   3.175  1.00 90.46           N  
ATOM    274  CA  VAL    36     -31.298   6.136   3.663  1.00 90.46           C  
ATOM    275  C   VAL    36     -32.031   7.357   4.114  1.00 90.46           C  
ATOM    276  O   VAL    36     -32.912   7.860   3.417  1.00 90.46           O  
ATOM    277  CB  VAL    36     -30.298   6.554   2.627  1.00 90.46           C  
ATOM    278  CG1 VAL    36     -29.533   5.301   2.169  1.00 90.46           C  
ATOM    279  CG2 VAL    36     -31.030   7.296   1.497  1.00 90.46           C  
ATOM    280  N   TYR    37     -31.678   7.866   5.309  1.00 95.20           N  
ATOM    281  CA  TYR    37     -32.408   8.960   5.880  1.00 95.20           C  
ATOM    282  C   TYR    37     -31.405  10.036   6.185  1.00 95.20           C  
ATOM    283  O   TYR    37     -30.305   9.739   6.647  1.00 95.20           O  
ATOM    284  CB  TYR    37     -33.009   8.545   7.232  1.00 95.20           C  
ATOM    285  CG  TYR    37     -34.212   9.363   7.501  1.00 95.20           C  
ATOM    286  CD1 TYR    37     -34.136  10.625   8.041  1.00 95.20           C  
ATOM    287  CD2 TYR    37     -35.437   8.828   7.187  1.00 95.20           C  
ATOM    288  CE1 TYR    37     -35.288  11.341   8.264  1.00 95.20           C  
ATOM    289  CE2 TYR    37     -36.586   9.537   7.409  1.00 95.20           C  
ATOM    290  CZ  TYR    37     -36.509  10.792   7.950  1.00 95.20           C  
ATOM    291  OH  TYR    37     -37.694  11.512   8.172  1.00 95.20           O  
ATOM    292  N   LYS    38     -31.746  11.317   5.922  1.00118.42           N  
ATOM    293  CA  LYS    38     -30.840  12.400   6.221  1.00118.42           C  
ATOM    294  C   LYS    38     -31.493  13.342   7.187  1.00118.42           C  
ATOM    295  O   LYS    38     -32.674  13.665   7.057  1.00118.42           O  
ATOM    296  CB  LYS    38     -30.444  13.274   5.015  1.00118.42           C  
ATOM    297  CG  LYS    38     -29.243  12.781   4.209  1.00118.42           C  
ATOM    298  CD  LYS    38     -29.483  11.525   3.378  1.00118.42           C  
ATOM    299  CE  LYS    38     -28.247  11.118   2.576  1.00118.42           C  
ATOM    300  NZ  LYS    38     -28.486   9.820   1.907  1.00118.42           N1+
ATOM    301  N   TYR    39     -30.713  13.830   8.177  1.00 58.25           N  
ATOM    302  CA  TYR    39     -31.233  14.724   9.176  1.00 58.25           C  
ATOM    303  C   TYR    39     -30.432  15.995   9.195  1.00 58.25           C  
ATOM    304  O   TYR    39     -29.201  15.989   9.181  1.00 58.25           O  
ATOM    305  CB  TYR    39     -31.148  14.158  10.608  1.00 58.25           C  
ATOM    306  CG  TYR    39     -32.038  12.967  10.740  1.00 58.25           C  
ATOM    307  CD1 TYR    39     -33.385  13.126  10.975  1.00 58.25           C  
ATOM    308  CD2 TYR    39     -31.527  11.692  10.645  1.00 58.25           C  
ATOM    309  CE1 TYR    39     -34.211  12.034  11.105  1.00 58.25           C  
ATOM    310  CE2 TYR    39     -32.348  10.596  10.775  1.00 58.25           C  
ATOM    311  CZ  TYR    39     -33.693  10.766  11.004  1.00 58.25           C  
ATOM    312  OH  TYR    39     -34.537   9.643  11.137  1.00 58.25           O  
ATOM    313  N   ASP    40     -31.156  17.129   9.247  1.00 78.20           N  
ATOM    314  CA  ASP    40     -30.610  18.455   9.303  1.00 78.20           C  
ATOM    315  C   ASP    40     -30.629  18.854  10.743  1.00 78.20           C  
ATOM    316  O   ASP    40     -31.660  19.284  11.258  1.00 78.20           O  
ATOM    317  CB  ASP    40     -31.527  19.447   8.553  1.00 78.20           C  
ATOM    318  CG  ASP    40     -31.102  20.899   8.718  1.00 78.20           C  
ATOM    319  OD1 ASP    40     -30.072  21.174   9.389  1.00 78.20           O  
ATOM    320  OD2 ASP    40     -31.836  21.766   8.172  1.00 78.20           O1-
ATOM    321  N   ILE    41     -29.479  18.731  11.432  1.00168.47           N  
ATOM    322  CA  ILE    41     -29.433  19.107  12.814  1.00168.47           C  
ATOM    323  C   ILE    41     -28.824  20.475  12.851  1.00168.47           C  
ATOM    324  O   ILE    41     -27.609  20.634  12.746  1.00168.47           O  
ATOM    325  CB  ILE    41     -28.576  18.196  13.649  1.00168.47           C  
ATOM    326  CG1 ILE    41     -29.138  16.764  13.641  1.00168.47           C  
ATOM    327  CG2 ILE    41     -28.475  18.808  15.055  1.00168.47           C  
ATOM    328  CD1 ILE    41     -29.041  16.073  12.282  1.00168.47           C  
ATOM    329  N   ARG    42     -29.685  21.497  13.039  1.00183.32           N  
ATOM    330  CA  ARG    42     -29.324  22.889  12.956  1.00183.32           C  
ATOM    331  C   ARG    42     -29.065  23.467  14.321  1.00183.32           C  
ATOM    332  O   ARG    42     -29.956  23.525  15.167  1.00183.32           O  
ATOM    333  CB  ARG    42     -30.470  23.712  12.343  1.00183.32           C  
ATOM    334  CG  ARG    42     -30.108  25.138  11.939  1.00183.32           C  
ATOM    335  CD  ARG    42     -29.300  25.199  10.643  1.00183.32           C  
ATOM    336  NE  ARG    42     -30.063  24.438   9.612  1.00183.32           N  
ATOM    337  CZ  ARG    42     -29.809  24.632   8.285  1.00183.32           C  
ATOM    338  NH1 ARG    42     -28.878  25.550   7.894  1.00183.32           N1+
ATOM    339  NH2 ARG    42     -30.486  23.908   7.347  1.00183.32           N  
ATOM    340  N   PHE    43     -27.798  23.853  14.586  1.00117.48           N  
ATOM    341  CA  PHE    43     -27.395  24.473  15.823  1.00117.48           C  
ATOM    342  C   PHE    43     -27.745  25.937  15.892  1.00117.48           C  
ATOM    343  O   PHE    43     -28.307  26.399  16.884  1.00117.48           O  
ATOM    344  CB  PHE    43     -25.882  24.343  16.047  1.00117.48           C  
ATOM    345  CG  PHE    43     -25.640  22.876  16.044  1.00117.48           C  
ATOM    346  CD1 PHE    43     -25.771  22.129  17.188  1.00117.48           C  
ATOM    347  CD2 PHE    43     -25.307  22.243  14.872  1.00117.48           C  
ATOM    348  CE1 PHE    43     -25.556  20.773  17.152  1.00117.48           C  
ATOM    349  CE2 PHE    43     -25.091  20.887  14.843  1.00117.48           C  
ATOM    350  CZ  PHE    43     -25.211  20.143  15.987  1.00117.48           C  
ATOM    351  N   LYS    44     -27.439  26.710  14.824  1.00105.18           N  
ATOM    352  CA  LYS    44     -27.595  28.144  14.888  1.00105.18           C  
ATOM    353  C   LYS    44     -28.621  28.600  13.892  1.00105.18           C  
ATOM    354  O   LYS    44     -28.841  27.960  12.866  1.00105.18           O  
ATOM    355  CB  LYS    44     -26.289  28.901  14.592  1.00105.18           C  
ATOM    356  CG  LYS    44     -25.164  28.569  15.578  1.00105.18           C  
ATOM    357  CD  LYS    44     -25.512  28.874  17.036  1.00105.18           C  
ATOM    358  CE  LYS    44     -24.387  28.542  18.020  1.00105.18           C  
ATOM    359  NZ  LYS    44     -24.808  28.880  19.397  1.00105.18           N1+
ATOM    360  N   GLN    45     -29.274  29.749  14.179  1.00122.19           N  
ATOM    361  CA  GLN    45     -30.333  30.255  13.345  1.00122.19           C  
ATOM    362  C   GLN    45     -29.693  30.827  12.113  1.00122.19           C  
ATOM    363  O   GLN    45     -28.740  31.601  12.199  1.00122.19           O  
ATOM    364  CB  GLN    45     -31.144  31.356  14.062  1.00122.19           C  
ATOM    365  CG  GLN    45     -32.643  31.414  13.732  1.00122.19           C  
ATOM    366  CD  GLN    45     -32.912  32.002  12.358  1.00122.19           C  
ATOM    367  NE2 GLN    45     -33.507  33.224  12.331  1.00122.19           N  
ATOM    368  OE1 GLN    45     -32.629  31.385  11.334  1.00122.19           O  
ATOM    369  N   PRO    46     -30.207  30.485  10.959  1.00104.46           N  
ATOM    370  CA  PRO    46     -29.602  30.927   9.733  1.00104.46           C  
ATOM    371  C   PRO    46     -29.529  32.415   9.564  1.00104.46           C  
ATOM    372  O   PRO    46     -30.527  33.103   9.769  1.00104.46           O  
ATOM    373  CB  PRO    46     -30.327  30.180   8.618  1.00104.46           C  
ATOM    374  CG  PRO    46     -30.745  28.861   9.298  1.00104.46           C  
ATOM    375  CD  PRO    46     -30.902  29.220  10.788  1.00104.46           C  
ATOM    376  N   ASN    47     -28.324  32.897   9.191  1.00144.33           N  
ATOM    377  CA  ASN    47     -27.921  34.254   8.927  1.00144.33           C  
ATOM    378  C   ASN    47     -28.035  35.070  10.175  1.00144.33           C  
ATOM    379  O   ASN    47     -27.750  36.269  10.165  1.00144.33           O  
ATOM    380  CB  ASN    47     -28.667  34.958   7.769  1.00144.33           C  
ATOM    381  CG  ASN    47     -30.116  35.260   8.127  1.00144.33           C  
ATOM    382  ND2 ASN    47     -31.061  34.472   7.547  1.00144.33           N  
ATOM    383  OD1 ASN    47     -30.403  36.192   8.877  1.00144.33           O  
ATOM    384  N   GLN    48     -28.526  34.447  11.266  1.00147.29           N  
ATOM    385  CA  GLN    48     -28.562  35.074  12.554  1.00147.29           C  
ATOM    386  C   GLN    48     -27.240  34.905  13.238  1.00147.29           C  
ATOM    387  O   GLN    48     -26.706  35.842  13.828  1.00147.29           O  
ATOM    388  CB  GLN    48     -29.625  34.459  13.478  1.00147.29           C  
ATOM    389  CG  GLN    48     -29.690  35.122  14.853  1.00147.29           C  
ATOM    390  CD  GLN    48     -30.404  36.456  14.686  1.00147.29           C  
ATOM    391  NE2 GLN    48     -31.600  36.422  14.041  1.00147.29           N  
ATOM    392  OE1 GLN    48     -29.916  37.497  15.123  1.00147.29           O  
ATOM    393  N   GLU    49     -26.675  33.679  13.161  1.00 91.86           N  
ATOM    394  CA  GLU    49     -25.486  33.370  13.906  1.00 91.86           C  
ATOM    395  C   GLU    49     -24.831  32.183  13.266  1.00 91.86           C  
ATOM    396  O   GLU    49     -25.328  31.650  12.275  1.00 91.86           O  
ATOM    397  CB  GLU    49     -25.801  32.988  15.363  1.00 91.86           C  
ATOM    398  CG  GLU    49     -24.576  32.815  16.260  1.00 91.86           C  
ATOM    399  CD  GLU    49     -25.077  32.438  17.648  1.00 91.86           C  
ATOM    400  OE1 GLU    49     -26.323  32.412  17.838  1.00 91.86           O  
ATOM    401  OE2 GLU    49     -24.225  32.169  18.536  1.00 91.86           O1-
ATOM    402  N   HIS    50     -23.662  31.761  13.797  1.00 58.70           N  
ATOM    403  CA  HIS    50     -23.006  30.608  13.253  1.00 58.70           C  
ATOM    404  C   HIS    50     -21.998  30.110  14.246  1.00 58.70           C  
ATOM    405  O   HIS    50     -21.793  30.709  15.301  1.00 58.70           O  
ATOM    406  CB  HIS    50     -22.293  30.871  11.912  1.00 58.70           C  
ATOM    407  CG  HIS    50     -21.291  31.986  11.955  1.00 58.70           C  
ATOM    408  CD2 HIS    50     -21.440  33.307  11.664  1.00 58.70           C  
ATOM    409  ND1 HIS    50     -19.970  31.826  12.306  1.00 58.70           N  
ATOM    410  CE1 HIS    50     -19.387  33.047  12.207  1.00 58.70           C  
ATOM    411  NE2 HIS    50     -20.241  33.979  11.821  1.00 58.70           N  
ATOM    412  N   MET    51     -21.350  28.971  13.924  1.00 67.74           N  
ATOM    413  CA  MET    51     -20.384  28.364  14.792  1.00 67.74           C  
ATOM    414  C   MET    51     -19.032  28.762  14.297  1.00 67.74           C  
ATOM    415  O   MET    51     -18.780  28.747  13.094  1.00 67.74           O  
ATOM    416  CB  MET    51     -20.401  26.826  14.719  1.00 67.74           C  
ATOM    417  CG  MET    51     -21.725  26.180  15.131  1.00 67.74           C  
ATOM    418  SD  MET    51     -21.829  24.403  14.750  1.00 67.74           S  
ATOM    419  CE  MET    51     -22.255  24.617  12.998  1.00 67.74           C  
ATOM    420  N   GLU    52     -18.122  29.135  15.220  1.00 74.36           N  
ATOM    421  CA  GLU    52     -16.791  29.466  14.805  1.00 74.36           C  
ATOM    422  C   GLU    52     -16.201  28.178  14.339  1.00 74.36           C  
ATOM    423  O   GLU    52     -16.564  27.109  14.825  1.00 74.36           O  
ATOM    424  CB  GLU    52     -15.901  29.999  15.938  1.00 74.36           C  
ATOM    425  CG  GLU    52     -16.387  31.327  16.517  1.00 74.36           C  
ATOM    426  CD  GLU    52     -16.249  32.398  15.444  1.00 74.36           C  
ATOM    427  OE1 GLU    52     -15.745  32.069  14.337  1.00 74.36           O  
ATOM    428  OE2 GLU    52     -16.649  33.561  15.719  1.00 74.36           O1-
ATOM    429  N   MET    53     -15.259  28.247  13.385  1.00 62.82           N  
ATOM    430  CA  MET    53     -14.745  27.048  12.793  1.00 62.82           C  
ATOM    431  C   MET    53     -14.062  26.167  13.791  1.00 62.82           C  
ATOM    432  O   MET    53     -14.213  24.949  13.703  1.00 62.82           O  
ATOM    433  CB  MET    53     -13.770  27.297  11.632  1.00 62.82           C  
ATOM    434  CG  MET    53     -14.479  27.822  10.385  1.00 62.82           C  
ATOM    435  SD  MET    53     -15.818  26.738   9.798  1.00 62.82           S  
ATOM    436  CE  MET    53     -14.749  25.325   9.403  1.00 62.82           C  
ATOM    437  N   PRO    54     -13.306  26.670  14.725  1.00 80.37           N  
ATOM    438  CA  PRO    54     -12.656  25.763  15.630  1.00 80.37           C  
ATOM    439  C   PRO    54     -13.607  24.920  16.428  1.00 80.37           C  
ATOM    440  O   PRO    54     -13.353  23.728  16.594  1.00 80.37           O  
ATOM    441  CB  PRO    54     -11.688  26.621  16.438  1.00 80.37           C  
ATOM    442  CG  PRO    54     -11.310  27.745  15.450  1.00 80.37           C  
ATOM    443  CD  PRO    54     -12.538  27.889  14.530  1.00 80.37           C  
ATOM    444  N   GLY    55     -14.700  25.510  16.943  1.00 31.64           N  
ATOM    445  CA  GLY    55     -15.655  24.759  17.710  1.00 31.64           C  
ATOM    446  C   GLY    55     -16.382  23.802  16.815  1.00 31.64           C  
ATOM    447  O   GLY    55     -16.656  22.661  17.181  1.00 31.64           O  
ATOM    448  N   LEU    56     -16.724  24.267  15.604  1.00135.06           N  
ATOM    449  CA  LEU    56     -17.479  23.522  14.636  1.00135.06           C  
ATOM    450  C   LEU    56     -16.703  22.298  14.278  1.00135.06           C  
ATOM    451  O   LEU    56     -17.221  21.180  14.247  1.00135.06           O  
ATOM    452  CB  LEU    56     -17.663  24.397  13.376  1.00135.06           C  
ATOM    453  CG  LEU    56     -18.367  23.756  12.170  1.00135.06           C  
ATOM    454  CD1 LEU    56     -17.476  22.734  11.460  1.00135.06           C  
ATOM    455  CD2 LEU    56     -19.719  23.172  12.573  1.00135.06           C  
ATOM    456  N   HIS    57     -15.403  22.495  14.042  1.00 83.69           N  
ATOM    457  CA  HIS    57     -14.528  21.455  13.615  1.00 83.69           C  
ATOM    458  C   HIS    57     -14.422  20.407  14.680  1.00 83.69           C  
ATOM    459  O   HIS    57     -14.412  19.214  14.385  1.00 83.69           O  
ATOM    460  CB  HIS    57     -13.121  22.000  13.338  1.00 83.69           C  
ATOM    461  CG  HIS    57     -12.239  21.038  12.610  1.00 83.69           C  
ATOM    462  CD2 HIS    57     -12.494  19.783  12.149  1.00 83.69           C  
ATOM    463  ND1 HIS    57     -10.939  21.315  12.257  1.00 83.69           N  
ATOM    464  CE1 HIS    57     -10.472  20.223  11.602  1.00 83.69           C  
ATOM    465  NE2 HIS    57     -11.379  19.267  11.512  1.00 83.69           N  
ATOM    466  N   SER    58     -14.311  20.827  15.951  1.00 88.19           N  
ATOM    467  CA  SER    58     -14.128  19.905  17.039  1.00 88.19           C  
ATOM    468  C   SER    58     -15.384  19.116  17.298  1.00 88.19           C  
ATOM    469  O   SER    58     -15.322  17.924  17.600  1.00 88.19           O  
ATOM    470  CB  SER    58     -13.720  20.620  18.335  1.00 88.19           C  
ATOM    471  OG  SER    58     -13.261  19.669  19.280  1.00 88.19           O  
ATOM    472  N   LEU    59     -16.568  19.753  17.178  1.00148.27           N  
ATOM    473  CA  LEU    59     -17.806  19.049  17.407  1.00148.27           C  
ATOM    474  C   LEU    59     -17.910  17.951  16.421  1.00148.27           C  
ATOM    475  O   LEU    59     -18.512  16.918  16.701  1.00148.27           O  
ATOM    476  CB  LEU    59     -19.092  19.792  17.027  1.00148.27           C  
ATOM    477  CG  LEU    59     -19.753  20.659  18.082  1.00148.27           C  
ATOM    478  CD1 LEU    59     -18.766  21.687  18.620  1.00148.27           C  
ATOM    479  CD2 LEU    59     -21.054  21.252  17.510  1.00148.27           C  
ATOM    480  N   GLU    60     -17.415  18.201  15.202  1.00 63.61           N  
ATOM    481  CA  GLU    60     -17.539  17.242  14.150  1.00 63.61           C  
ATOM    482  C   GLU    60     -16.811  15.994  14.524  1.00 63.61           C  
ATOM    483  O   GLU    60     -17.337  14.892  14.374  1.00 63.61           O  
ATOM    484  CB  GLU    60     -16.902  17.730  12.840  1.00 63.61           C  
ATOM    485  CG  GLU    60     -17.021  16.731  11.689  1.00 63.61           C  
ATOM    486  CD  GLU    60     -16.131  17.230  10.561  1.00 63.61           C  
ATOM    487  OE1 GLU    60     -15.360  18.197  10.806  1.00 63.61           O  
ATOM    488  OE2 GLU    60     -16.206  16.653   9.443  1.00 63.61           O1-
ATOM    489  N   HIS    61     -15.570  16.134  15.020  1.00 60.15           N  
ATOM    490  CA  HIS    61     -14.798  14.973  15.356  1.00 60.15           C  
ATOM    491  C   HIS    61     -15.447  14.245  16.490  1.00 60.15           C  
ATOM    492  O   HIS    61     -15.608  13.025  16.446  1.00 60.15           O  
ATOM    493  CB  HIS    61     -13.356  15.287  15.797  1.00 60.15           C  
ATOM    494  CG  HIS    61     -12.461  15.748  14.686  1.00 60.15           C  
ATOM    495  CD2 HIS    61     -12.752  16.109  13.405  1.00 60.15           C  
ATOM    496  ND1 HIS    61     -11.096  15.884  14.812  1.00 60.15           N  
ATOM    497  CE1 HIS    61     -10.632  16.314  13.612  1.00 60.15           C  
ATOM    498  NE2 HIS    61     -11.600  16.466  12.727  1.00 60.15           N  
ATOM    499  N   LEU    62     -15.853  14.993  17.532  1.00 63.71           N  
ATOM    500  CA  LEU    62     -16.395  14.418  18.734  1.00 63.71           C  
ATOM    501  C   LEU    62     -17.664  13.668  18.451  1.00 63.71           C  
ATOM    502  O   LEU    62     -17.811  12.515  18.854  1.00 63.71           O  
ATOM    503  CB  LEU    62     -16.739  15.497  19.784  1.00 63.71           C  
ATOM    504  CG  LEU    62     -15.515  16.224  20.380  1.00 63.71           C  
ATOM    505  CD1 LEU    62     -15.938  17.286  21.407  1.00 63.71           C  
ATOM    506  CD2 LEU    62     -14.513  15.224  20.978  1.00 63.71           C  
ATOM    507  N   MET    63     -18.621  14.304  17.753  1.00 39.34           N  
ATOM    508  CA  MET    63     -19.887  13.692  17.465  1.00 39.34           C  
ATOM    509  C   MET    63     -19.703  12.540  16.523  1.00 39.34           C  
ATOM    510  O   MET    63     -20.321  11.487  16.669  1.00 39.34           O  
ATOM    511  CB  MET    63     -20.873  14.670  16.805  1.00 39.34           C  
ATOM    512  CG  MET    63     -21.282  15.825  17.720  1.00 39.34           C  
ATOM    513  SD  MET    63     -22.451  17.001  16.974  1.00 39.34           S  
ATOM    514  CE  MET    63     -23.843  15.835  16.923  1.00 39.34           C  
ATOM    515  N   ALA    64     -18.831  12.700  15.517  1.00 40.97           N  
ATOM    516  CA  ALA    64     -18.706  11.654  14.547  1.00 40.97           C  
ATOM    517  C   ALA    64     -18.239  10.407  15.228  1.00 40.97           C  
ATOM    518  O   ALA    64     -18.750   9.322  14.959  1.00 40.97           O  
ATOM    519  CB  ALA    64     -17.692  11.983  13.439  1.00 40.97           C  
ATOM    520  N   GLU    65     -17.237  10.532  16.118  1.00112.12           N  
ATOM    521  CA  GLU    65     -16.692   9.389  16.793  1.00112.12           C  
ATOM    522  C   GLU    65     -17.657   8.811  17.789  1.00112.12           C  
ATOM    523  O   GLU    65     -17.861   7.600  17.821  1.00112.12           O  
ATOM    524  CB  GLU    65     -15.407   9.716  17.571  1.00112.12           C  
ATOM    525  CG  GLU    65     -14.207  10.027  16.677  1.00112.12           C  
ATOM    526  CD  GLU    65     -13.669   8.711  16.133  1.00112.12           C  
ATOM    527  OE1 GLU    65     -14.243   7.645  16.481  1.00112.12           O  
ATOM    528  OE2 GLU    65     -12.672   8.755  15.364  1.00112.12           O1-
ATOM    529  N   GLN    66     -18.260   9.660  18.646  1.00167.72           N  
ATOM    530  CA  GLN    66     -19.099   9.182  19.716  1.00167.72           C  
ATOM    531  C   GLN    66     -20.449   8.650  19.305  1.00167.72           C  
ATOM    532  O   GLN    66     -20.928   7.676  19.885  1.00167.72           O  
ATOM    533  CB  GLN    66     -19.195  10.151  20.921  1.00167.72           C  
ATOM    534  CG  GLN    66     -19.683  11.564  20.620  1.00167.72           C  
ATOM    535  CD  GLN    66     -21.067  11.429  20.046  1.00167.72           C  
ATOM    536  NE2 GLN    66     -21.957  10.705  20.771  1.00167.72           N  
ATOM    537  OE1 GLN    66     -21.330  11.896  18.943  1.00167.72           O  
ATOM    538  N   ILE    67     -21.104   9.241  18.289  1.00 54.77           N  
ATOM    539  CA  ILE    67     -22.435   8.826  17.932  1.00 54.77           C  
ATOM    540  C   ILE    67     -22.382   7.382  17.560  1.00 54.77           C  
ATOM    541  O   ILE    67     -23.290   6.607  17.859  1.00 54.77           O  
ATOM    542  CB  ILE    67     -23.003   9.600  16.775  1.00 54.77           C  
ATOM    543  CG1 ILE    67     -24.509   9.319  16.627  1.00 54.77           C  
ATOM    544  CG2 ILE    67     -22.178   9.279  15.518  1.00 54.77           C  
ATOM    545  CD1 ILE    67     -25.225  10.291  15.689  1.00 54.77           C  
ATOM    546  N   ARG    68     -21.285   6.983  16.908  1.00168.41           N  
ATOM    547  CA  ARG    68     -21.122   5.648  16.421  1.00168.41           C  
ATOM    548  C   ARG    68     -21.087   4.673  17.564  1.00168.41           C  
ATOM    549  O   ARG    68     -21.308   3.481  17.365  1.00168.41           O  
ATOM    550  CB  ARG    68     -19.892   5.497  15.515  1.00168.41           C  
ATOM    551  CG  ARG    68     -19.913   4.203  14.706  1.00168.41           C  
ATOM    552  CD  ARG    68     -19.288   4.330  13.314  1.00168.41           C  
ATOM    553  NE  ARG    68     -18.442   5.557  13.293  1.00168.41           N  
ATOM    554  CZ  ARG    68     -18.970   6.748  12.881  1.00168.41           C  
ATOM    555  NH1 ARG    68     -20.286   6.834  12.531  1.00168.41           N1+
ATOM    556  NH2 ARG    68     -18.180   7.858  12.808  1.00168.41           N  
ATOM    557  N   ASN    69     -20.722   5.112  18.782  1.00 45.72           N  
ATOM    558  CA  ASN    69     -20.747   4.190  19.885  1.00 45.72           C  
ATOM    559  C   ASN    69     -22.172   3.803  20.176  1.00 45.72           C  
ATOM    560  O   ASN    69     -22.473   2.644  20.458  1.00 45.72           O  
ATOM    561  CB  ASN    69     -20.157   4.787  21.174  1.00 45.72           C  
ATOM    562  CG  ASN    69     -18.662   4.972  20.959  1.00 45.72           C  
ATOM    563  ND2 ASN    69     -18.089   6.048  21.562  1.00 45.72           N  
ATOM    564  OD1 ASN    69     -18.019   4.180  20.271  1.00 45.72           O  
ATOM    565  N   HIS    70     -23.076   4.799  20.151  1.00 82.76           N  
ATOM    566  CA  HIS    70     -24.478   4.692  20.448  1.00 82.76           C  
ATOM    567  C   HIS    70     -25.285   4.071  19.337  1.00 82.76           C  
ATOM    568  O   HIS    70     -26.387   3.585  19.589  1.00 82.76           O  
ATOM    569  CB  HIS    70     -25.084   6.066  20.761  1.00 82.76           C  
ATOM    570  CG  HIS    70     -24.328   6.744  21.864  1.00 82.76           C  
ATOM    571  CD2 HIS    70     -23.343   7.680  21.796  1.00 82.76           C  
ATOM    572  ND1 HIS    70     -24.508   6.484  23.204  1.00 82.76           N  
ATOM    573  CE1 HIS    70     -23.629   7.270  23.876  1.00 82.76           C  
ATOM    574  NE2 HIS    70     -22.900   8.013  23.063  1.00 82.76           N  
ATOM    575  N   LEU    71     -24.813   4.140  18.073  1.00 94.74           N  
ATOM    576  CA  LEU    71     -25.661   3.724  16.985  1.00 94.74           C  
ATOM    577  C   LEU    71     -24.840   3.036  15.913  1.00 94.74           C  
ATOM    578  O   LEU    71     -23.764   3.502  15.542  1.00 94.74           O  
ATOM    579  CB  LEU    71     -26.361   5.010  16.490  1.00 94.74           C  
ATOM    580  CG  LEU    71     -27.353   4.966  15.326  1.00 94.74           C  
ATOM    581  CD1 LEU    71     -28.070   6.322  15.203  1.00 94.74           C  
ATOM    582  CD2 LEU    71     -26.657   4.626  14.017  1.00 94.74           C  
ATOM    583  N   ASP    72     -25.301   1.849  15.445  1.00 67.81           N  
ATOM    584  CA  ASP    72     -24.640   1.065  14.424  1.00 67.81           C  
ATOM    585  C   ASP    72     -24.858   1.591  13.022  1.00 67.81           C  
ATOM    586  O   ASP    72     -24.007   1.428  12.149  1.00 67.81           O  
ATOM    587  CB  ASP    72     -25.034  -0.427  14.453  1.00 67.81           C  
ATOM    588  CG  ASP    72     -26.525  -0.579  14.187  1.00 67.81           C  
ATOM    589  OD1 ASP    72     -27.255   0.440  14.297  1.00 67.81           O  
ATOM    590  OD2 ASP    72     -26.954  -1.723  13.875  1.00 67.81           O1-
ATOM    591  N   HIS    73     -26.036   2.191  12.773  1.00117.19           N  
ATOM    592  CA  HIS    73     -26.548   2.646  11.501  1.00117.19           C  
ATOM    593  C   HIS    73     -25.991   3.919  10.893  1.00117.19           C  
ATOM    594  O   HIS    73     -26.350   4.236   9.760  1.00117.19           O  
ATOM    595  CB  HIS    73     -28.090   2.660  11.413  1.00117.19           C  
ATOM    596  CG  HIS    73     -28.836   3.094  12.642  1.00117.19           C  
ATOM    597  CD2 HIS    73     -29.181   2.374  13.745  1.00117.19           C  
ATOM    598  ND1 HIS    73     -29.372   4.348  12.830  1.00117.19           N  
ATOM    599  CE1 HIS    73     -30.014   4.322  14.027  1.00117.19           C  
ATOM    600  NE2 HIS    73     -29.925   3.147  14.619  1.00117.19           N  
ATOM    601  N   VAL    74     -25.191   4.732  11.610  1.00 76.88           N  
ATOM    602  CA  VAL    74     -24.750   6.013  11.096  1.00 76.88           C  
ATOM    603  C   VAL    74     -23.848   5.903   9.890  1.00 76.88           C  
ATOM    604  O   VAL    74     -22.814   5.236   9.927  1.00 76.88           O  
ATOM    605  CB  VAL    74     -23.993   6.802  12.129  1.00 76.88           C  
ATOM    606  CG1 VAL    74     -23.436   8.080  11.482  1.00 76.88           C  
ATOM    607  CG2 VAL    74     -24.925   7.063  13.324  1.00 76.88           C  
ATOM    608  N   LEU    75     -24.278   6.507   8.749  1.00127.85           N  
ATOM    609  CA  LEU    75     -23.476   6.631   7.556  1.00127.85           C  
ATOM    610  C   LEU    75     -22.493   7.766   7.642  1.00127.85           C  
ATOM    611  O   LEU    75     -21.309   7.580   7.361  1.00127.85           O  
ATOM    612  CB  LEU    75     -24.297   6.820   6.270  1.00127.85           C  
ATOM    613  CG  LEU    75     -24.994   5.528   5.814  1.00127.85           C  
ATOM    614  CD1 LEU    75     -25.971   5.017   6.880  1.00127.85           C  
ATOM    615  CD2 LEU    75     -25.644   5.699   4.432  1.00127.85           C  
ATOM    616  N   ASP    76     -22.947   8.989   8.018  1.00125.90           N  
ATOM    617  CA  ASP    76     -21.975  10.049   8.083  1.00125.90           C  
ATOM    618  C   ASP    76     -22.501  11.181   8.914  1.00125.90           C  
ATOM    619  O   ASP    76     -23.695  11.275   9.193  1.00125.90           O  
ATOM    620  CB  ASP    76     -21.583  10.708   6.749  1.00125.90           C  
ATOM    621  CG  ASP    76     -22.674  11.692   6.359  1.00125.90           C  
ATOM    622  OD1 ASP    76     -23.874  11.325   6.445  1.00125.90           O  
ATOM    623  OD2 ASP    76     -22.311  12.845   6.004  1.00125.90           O1-
ATOM    624  N   ILE    77     -21.574  12.045   9.379  1.00197.95           N  
ATOM    625  CA  ILE    77     -21.897  13.260  10.067  1.00197.95           C  
ATOM    626  C   ILE    77     -20.996  14.304   9.472  1.00197.95           C  
ATOM    627  O   ILE    77     -19.773  14.219   9.588  1.00197.95           O  
ATOM    628  CB  ILE    77     -21.716  13.165  11.568  1.00197.95           C  
ATOM    629  CG1 ILE    77     -22.276  14.408  12.289  1.00197.95           C  
ATOM    630  CG2 ILE    77     -20.250  12.832  11.893  1.00197.95           C  
ATOM    631  CD1 ILE    77     -21.538  15.715  11.995  1.00197.95           C  
ATOM    632  N   GLY    78     -21.577  15.335   8.821  1.00 34.98           N  
ATOM    633  CA  GLY    78     -20.744  16.317   8.182  1.00 34.98           C  
ATOM    634  C   GLY    78     -21.290  17.684   8.460  1.00 34.98           C  
ATOM    635  O   GLY    78     -22.499  17.895   8.545  1.00 34.98           O  
ATOM    636  N   PRO    79     -20.393  18.628   8.593  1.00 84.13           N  
ATOM    637  CA  PRO    79     -20.739  19.996   8.868  1.00 84.13           C  
ATOM    638  C   PRO    79     -21.243  20.658   7.632  1.00 84.13           C  
ATOM    639  O   PRO    79     -20.904  20.221   6.533  1.00 84.13           O  
ATOM    640  CB  PRO    79     -19.464  20.654   9.396  1.00 84.13           C  
ATOM    641  CG  PRO    79     -18.333  19.736   8.902  1.00 84.13           C  
ATOM    642  CD  PRO    79     -18.991  18.348   8.843  1.00 84.13           C  
ATOM    643  N   MET    80     -22.072  21.702   7.794  1.00 63.96           N  
ATOM    644  CA  MET    80     -22.549  22.447   6.672  1.00 63.96           C  
ATOM    645  C   MET    80     -21.547  23.539   6.428  1.00 63.96           C  
ATOM    646  O   MET    80     -20.880  24.000   7.352  1.00 63.96           O  
ATOM    647  CB  MET    80     -23.901  23.132   6.937  1.00 63.96           C  
ATOM    648  CG  MET    80     -25.037  22.157   7.257  1.00 63.96           C  
ATOM    649  SD  MET    80     -26.639  22.956   7.578  1.00 63.96           S  
ATOM    650  CE  MET    80     -27.460  21.453   8.184  1.00 63.96           C  
ATOM    651  N   GLY    81     -21.416  23.982   5.163  1.00 95.29           N  
ATOM    652  CA  GLY    81     -20.494  25.026   4.802  1.00 95.29           C  
ATOM    653  C   GLY    81     -20.911  26.302   5.467  1.00 95.29           C  
ATOM    654  O   GLY    81     -20.084  27.161   5.768  1.00 95.29           O  
ATOM    655  N   CYS    82     -22.231  26.463   5.660  1.00 84.62           N  
ATOM    656  CA  CYS    82     -22.856  27.621   6.239  1.00 84.62           C  
ATOM    657  C   CYS    82     -22.488  27.744   7.690  1.00 84.62           C  
ATOM    658  O   CYS    82     -22.702  28.788   8.305  1.00 84.62           O  
ATOM    659  CB  CYS    82     -24.389  27.600   6.093  1.00 84.62           C  
ATOM    660  SG  CYS    82     -25.139  26.073   6.725  1.00 84.62           S  
ATOM    661  N   GLN    83     -21.989  26.649   8.291  1.00 90.35           N  
ATOM    662  CA  GLN    83     -21.532  26.628   9.658  1.00 90.35           C  
ATOM    663  C   GLN    83     -22.670  26.779  10.624  1.00 90.35           C  
ATOM    664  O   GLN    83     -22.460  27.084  11.798  1.00 90.35           O  
ATOM    665  CB  GLN    83     -20.508  27.733   9.959  1.00 90.35           C  
ATOM    666  CG  GLN    83     -19.195  27.574   9.191  1.00 90.35           C  
ATOM    667  CD  GLN    83     -18.306  28.751   9.565  1.00 90.35           C  
ATOM    668  NE2 GLN    83     -17.391  29.138   8.638  1.00 90.35           N  
ATOM    669  OE1 GLN    83     -18.433  29.324  10.645  1.00 90.35           O  
ATOM    670  N   THR    84     -23.914  26.628  10.142  1.00 86.39           N  
ATOM    671  CA  THR    84     -25.077  26.652  10.987  1.00 86.39           C  
ATOM    672  C   THR    84     -25.409  25.302  11.565  1.00 86.39           C  
ATOM    673  O   THR    84     -26.102  25.219  12.581  1.00 86.39           O  
ATOM    674  CB  THR    84     -26.304  27.160  10.292  1.00 86.39           C  
ATOM    675  CG2 THR    84     -26.034  28.593   9.802  1.00 86.39           C  
ATOM    676  OG1 THR    84     -26.642  26.316   9.203  1.00 86.39           O  
ATOM    677  N   GLY    85     -24.999  24.196  10.902  1.00 46.61           N  
ATOM    678  CA  GLY    85     -25.425  22.922  11.421  1.00 46.61           C  
ATOM    679  C   GLY    85     -24.684  21.793  10.769  1.00 46.61           C  
ATOM    680  O   GLY    85     -23.672  21.994  10.100  1.00 46.61           O  
ATOM    681  N   PHE    86     -25.189  20.555  10.984  1.00161.51           N  
ATOM    682  CA  PHE    86     -24.567  19.368  10.461  1.00161.51           C  
ATOM    683  C   PHE    86     -25.616  18.475   9.863  1.00161.51           C  
ATOM    684  O   PHE    86     -26.797  18.543  10.203  1.00161.51           O  
ATOM    685  CB  PHE    86     -23.903  18.491  11.540  1.00161.51           C  
ATOM    686  CG  PHE    86     -22.703  19.162  12.114  1.00161.51           C  
ATOM    687  CD1 PHE    86     -22.818  19.998  13.198  1.00161.51           C  
ATOM    688  CD2 PHE    86     -21.456  18.949  11.576  1.00161.51           C  
ATOM    689  CE1 PHE    86     -21.718  20.614  13.743  1.00161.51           C  
ATOM    690  CE2 PHE    86     -20.349  19.561  12.115  1.00161.51           C  
ATOM    691  CZ  PHE    86     -20.478  20.395  13.199  1.00161.51           C  
ATOM    692  N   TYR    87     -25.186  17.580   8.953  1.00 75.75           N  
ATOM    693  CA  TYR    87     -26.087  16.633   8.365  1.00 75.75           C  
ATOM    694  C   TYR    87     -25.711  15.291   8.877  1.00 75.75           C  
ATOM    695  O   TYR    87     -24.532  14.945   8.954  1.00 75.75           O  
ATOM    696  CB  TYR    87     -26.020  16.521   6.828  1.00 75.75           C  
ATOM    697  CG  TYR    87     -26.693  17.700   6.217  1.00 75.75           C  
ATOM    698  CD1 TYR    87     -28.064  17.725   6.113  1.00 75.75           C  
ATOM    699  CD2 TYR    87     -25.964  18.764   5.738  1.00 75.75           C  
ATOM    700  CE1 TYR    87     -28.705  18.802   5.549  1.00 75.75           C  
ATOM    701  CE2 TYR    87     -26.600  19.844   5.172  1.00 75.75           C  
ATOM    702  CZ  TYR    87     -27.971  19.863   5.079  1.00 75.75           C  
ATOM    703  OH  TYR    87     -28.628  20.969   4.498  1.00 75.75           O  
ATOM    704  N   LEU    88     -26.728  14.513   9.286  1.00110.01           N  
ATOM    705  CA  LEU    88     -26.467  13.186   9.748  1.00110.01           C  
ATOM    706  C   LEU    88     -27.167  12.265   8.806  1.00110.01           C  
ATOM    707  O   LEU    88     -28.320  12.493   8.440  1.00110.01           O  
ATOM    708  CB  LEU    88     -26.932  12.948  11.200  1.00110.01           C  
ATOM    709  CG  LEU    88     -26.680  11.528  11.749  1.00110.01           C  
ATOM    710  CD1 LEU    88     -26.855  11.485  13.270  1.00110.01           C  
ATOM    711  CD2 LEU    88     -27.619  10.501  11.112  1.00110.01           C  
ATOM    712  N   SER    89     -26.465  11.205   8.364  1.00 45.48           N  
ATOM    713  CA  SER    89     -27.074  10.284   7.453  1.00 45.48           C  
ATOM    714  C   SER    89     -27.068   8.931   8.092  1.00 45.48           C  
ATOM    715  O   SER    89     -26.081   8.526   8.706  1.00 45.48           O  
ATOM    716  CB  SER    89     -26.331  10.154   6.115  1.00 45.48           C  
ATOM    717  OG  SER    89     -26.310  11.408   5.450  1.00 45.48           O  
ATOM    718  N   ILE    90     -28.189   8.195   7.949  1.00123.39           N  
ATOM    719  CA  ILE    90     -28.337   6.889   8.534  1.00123.39           C  
ATOM    720  C   ILE    90     -28.865   5.968   7.469  1.00123.39           C  
ATOM    721  O   ILE    90     -29.412   6.420   6.464  1.00123.39           O  
ATOM    722  CB  ILE    90     -29.316   6.888   9.683  1.00123.39           C  
ATOM    723  CG1 ILE    90     -28.819   7.828  10.789  1.00123.39           C  
ATOM    724  CG2 ILE    90     -29.532   5.451  10.187  1.00123.39           C  
ATOM    725  CD1 ILE    90     -29.872   8.118  11.858  1.00123.39           C  
ATOM    726  N   LEU    91     -28.660   4.641   7.640  1.00155.98           N  
ATOM    727  CA  LEU    91     -29.136   3.668   6.698  1.00155.98           C  
ATOM    728  C   LEU    91     -29.966   2.673   7.467  1.00155.98           C  
ATOM    729  O   LEU    91     -29.605   2.267   8.570  1.00155.98           O  
ATOM    730  CB  LEU    91     -27.980   2.917   6.003  1.00155.98           C  
ATOM    731  CG  LEU    91     -28.386   1.986   4.842  1.00155.98           C  
ATOM    732  CD1 LEU    91     -29.207   0.786   5.327  1.00155.98           C  
ATOM    733  CD2 LEU    91     -29.070   2.769   3.710  1.00155.98           C  
ATOM    734  N   ASN    92     -31.123   2.286   6.888  1.00155.06           N  
ATOM    735  CA  ASN    92     -32.105   1.365   7.406  1.00155.06           C  
ATOM    736  C   ASN    92     -32.440   1.585   8.848  1.00155.06           C  
ATOM    737  O   ASN    92     -32.400   0.669   9.671  1.00155.06           O  
ATOM    738  CB  ASN    92     -31.966  -0.126   7.000  1.00155.06           C  
ATOM    739  CG  ASN    92     -30.646  -0.787   7.364  1.00155.06           C  
ATOM    740  ND2 ASN    92     -30.560  -2.112   7.075  1.00155.06           N  
ATOM    741  OD1 ASN    92     -29.710  -0.162   7.853  1.00155.06           O  
ATOM    742  N   ASP    93     -32.786   2.847   9.174  1.00 75.32           N  
ATOM    743  CA  ASP    93     -33.274   3.235  10.468  1.00 75.32           C  
ATOM    744  C   ASP    93     -34.297   4.299  10.211  1.00 75.32           C  
ATOM    745  O   ASP    93     -34.043   5.222   9.437  1.00 75.32           O  
ATOM    746  CB  ASP    93     -32.206   3.862  11.378  1.00 75.32           C  
ATOM    747  CG  ASP    93     -32.874   4.196  12.704  1.00 75.32           C  
ATOM    748  OD1 ASP    93     -33.686   3.359  13.182  1.00 75.32           O  
ATOM    749  OD2 ASP    93     -32.571   5.283  13.263  1.00 75.32           O1-
ATOM    750  N   HIS    94     -35.503   4.197  10.813  1.00186.10           N  
ATOM    751  CA  HIS    94     -36.440   5.247  10.527  1.00186.10           C  
ATOM    752  C   HIS    94     -37.303   5.534  11.719  1.00186.10           C  
ATOM    753  O   HIS    94     -38.528   5.508  11.611  1.00186.10           O  
ATOM    754  CB  HIS    94     -37.377   4.901   9.356  1.00186.10           C  
ATOM    755  CG  HIS    94     -38.213   6.062   8.902  1.00186.10           C  
ATOM    756  CD2 HIS    94     -38.374   7.295   9.457  1.00186.10           C  
ATOM    757  ND1 HIS    94     -39.003   6.051   7.774  1.00186.10           N  
ATOM    758  CE1 HIS    94     -39.599   7.268   7.703  1.00186.10           C  
ATOM    759  NE2 HIS    94     -39.248   8.057   8.703  1.00186.10           N  
ATOM    760  N   GLN    95     -36.706   5.841  12.887  1.00182.85           N  
ATOM    761  CA  GLN    95     -37.522   6.208  14.009  1.00182.85           C  
ATOM    762  C   GLN    95     -36.998   7.556  14.399  1.00182.85           C  
ATOM    763  O   GLN    95     -35.845   7.683  14.809  1.00182.85           O  
ATOM    764  CB  GLN    95     -37.349   5.259  15.210  1.00182.85           C  
ATOM    765  CG  GLN    95     -38.558   5.209  16.150  1.00182.85           C  
ATOM    766  CD  GLN    95     -38.742   6.554  16.831  1.00182.85           C  
ATOM    767  NE2 GLN    95     -39.478   7.475  16.157  1.00182.85           N  
ATOM    768  OE1 GLN    95     -38.256   6.777  17.938  1.00182.85           O  
ATOM    769  N   TYR    96     -37.833   8.603  14.270  1.00 49.58           N  
ATOM    770  CA  TYR    96     -37.409   9.950  14.537  1.00 49.58           C  
ATOM    771  C   TYR    96     -37.032  10.097  15.979  1.00 49.58           C  
ATOM    772  O   TYR    96     -35.997  10.674  16.299  1.00 49.58           O  
ATOM    773  CB  TYR    96     -38.514  10.979  14.231  1.00 49.58           C  
ATOM    774  CG  TYR    96     -38.056  12.329  14.672  1.00 49.58           C  
ATOM    775  CD1 TYR    96     -37.118  13.029  13.947  1.00 49.58           C  
ATOM    776  CD2 TYR    96     -38.584  12.904  15.806  1.00 49.58           C  
ATOM    777  CE1 TYR    96     -36.705  14.275  14.357  1.00 49.58           C  
ATOM    778  CE2 TYR    96     -38.176  14.149  16.221  1.00 49.58           C  
ATOM    779  CZ  TYR    96     -37.233  14.836  15.496  1.00 49.58           C  
ATOM    780  OH  TYR    96     -36.812  16.115  15.917  1.00 49.58           O  
ATOM    781  N   ASP    97     -37.845   9.556  16.899  1.00 33.10           N  
ATOM    782  CA  ASP    97     -37.578   9.758  18.295  1.00 33.10           C  
ATOM    783  C   ASP    97     -36.268   9.139  18.671  1.00 33.10           C  
ATOM    784  O   ASP    97     -35.528   9.688  19.483  1.00 33.10           O  
ATOM    785  CB  ASP    97     -38.668   9.174  19.209  1.00 33.10           C  
ATOM    786  CG  ASP    97     -39.919  10.020  19.023  1.00 33.10           C  
ATOM    787  OD1 ASP    97     -39.856  10.999  18.234  1.00 33.10           O  
ATOM    788  OD2 ASP    97     -40.955   9.703  19.666  1.00 33.10           O1-
ATOM    789  N   GLU    98     -35.932   7.979  18.088  1.00 75.11           N  
ATOM    790  CA  GLU    98     -34.723   7.306  18.458  1.00 75.11           C  
ATOM    791  C   GLU    98     -33.547   8.166  18.102  1.00 75.11           C  
ATOM    792  O   GLU    98     -32.544   8.175  18.815  1.00 75.11           O  
ATOM    793  CB  GLU    98     -34.565   5.955  17.744  1.00 75.11           C  
ATOM    794  CG  GLU    98     -33.403   5.122  18.277  1.00 75.11           C  
ATOM    795  CD  GLU    98     -33.480   3.749  17.625  1.00 75.11           C  
ATOM    796  OE1 GLU    98     -34.392   3.543  16.782  1.00 75.11           O  
ATOM    797  OE2 GLU    98     -32.627   2.886  17.964  1.00 75.11           O1-
ATOM    798  N   VAL    99     -33.626   8.902  16.976  1.00 90.44           N  
ATOM    799  CA  VAL    99     -32.516   9.718  16.576  1.00 90.44           C  
ATOM    800  C   VAL    99     -32.300  10.803  17.582  1.00 90.44           C  
ATOM    801  O   VAL    99     -31.161  11.151  17.877  1.00 90.44           O  
ATOM    802  CB  VAL    99     -32.657  10.369  15.225  1.00 90.44           C  
ATOM    803  CG1 VAL    99     -33.607  11.571  15.325  1.00 90.44           C  
ATOM    804  CG2 VAL    99     -31.251  10.747  14.731  1.00 90.44           C  
ATOM    805  N   ILE   100     -33.379  11.387  18.137  1.00 81.41           N  
ATOM    806  CA  ILE   100     -33.179  12.456  19.076  1.00 81.41           C  
ATOM    807  C   ILE   100     -32.475  11.918  20.281  1.00 81.41           C  
ATOM    808  O   ILE   100     -31.597  12.577  20.835  1.00 81.41           O  
ATOM    809  CB  ILE   100     -34.441  13.150  19.516  1.00 81.41           C  
ATOM    810  CG1 ILE   100     -34.094  14.506  20.154  1.00 81.41           C  
ATOM    811  CG2 ILE   100     -35.221  12.226  20.461  1.00 81.41           C  
ATOM    812  CD1 ILE   100     -35.303  15.421  20.340  1.00 81.41           C  
ATOM    813  N   ASP   101     -32.854  10.705  20.728  1.00 27.23           N  
ATOM    814  CA  ASP   101     -32.245  10.120  21.888  1.00 27.23           C  
ATOM    815  C   ASP   101     -30.796   9.874  21.605  1.00 27.23           C  
ATOM    816  O   ASP   101     -29.941  10.131  22.449  1.00 27.23           O  
ATOM    817  CB  ASP   101     -32.882   8.774  22.278  1.00 27.23           C  
ATOM    818  CG  ASP   101     -34.287   9.055  22.796  1.00 27.23           C  
ATOM    819  OD1 ASP   101     -34.601  10.253  23.030  1.00 27.23           O  
ATOM    820  OD2 ASP   101     -35.065   8.078  22.960  1.00 27.23           O1-
ATOM    821  N   ALA   102     -30.470   9.377  20.398  1.00 27.86           N  
ATOM    822  CA  ALA   102     -29.100   9.084  20.093  1.00 27.86           C  
ATOM    823  C   ALA   102     -28.311  10.355  20.149  1.00 27.86           C  
ATOM    824  O   ALA   102     -27.213  10.385  20.703  1.00 27.86           O  
ATOM    825  CB  ALA   102     -28.919   8.489  18.687  1.00 27.86           C  
ATOM    826  N   LEU   103     -28.850  11.450  19.579  1.00103.91           N  
ATOM    827  CA  LEU   103     -28.121  12.683  19.624  1.00103.91           C  
ATOM    828  C   LEU   103     -27.998  13.138  21.045  1.00103.91           C  
ATOM    829  O   LEU   103     -26.951  13.642  21.446  1.00103.91           O  
ATOM    830  CB  LEU   103     -28.700  13.836  18.774  1.00103.91           C  
ATOM    831  CG  LEU   103     -28.428  13.715  17.254  1.00103.91           C  
ATOM    832  CD1 LEU   103     -29.281  12.642  16.570  1.00103.91           C  
ATOM    833  CD2 LEU   103     -28.536  15.078  16.561  1.00103.91           C  
ATOM    834  N   ALA   104     -29.058  12.964  21.856  1.00 36.72           N  
ATOM    835  CA  ALA   104     -29.000  13.430  23.213  1.00 36.72           C  
ATOM    836  C   ALA   104     -27.895  12.725  23.947  1.00 36.72           C  
ATOM    837  O   ALA   104     -27.064  13.372  24.582  1.00 36.72           O  
ATOM    838  CB  ALA   104     -30.305  13.171  23.985  1.00 36.72           C  
ATOM    839  N   LEU   105     -27.809  11.384  23.841  1.00 78.84           N  
ATOM    840  CA  LEU   105     -26.773  10.681  24.551  1.00 78.84           C  
ATOM    841  C   LEU   105     -25.460  11.158  24.027  1.00 78.84           C  
ATOM    842  O   LEU   105     -24.493  11.314  24.770  1.00 78.84           O  
ATOM    843  CB  LEU   105     -26.820   9.152  24.376  1.00 78.84           C  
ATOM    844  CG  LEU   105     -27.918   8.449  25.198  1.00 78.84           C  
ATOM    845  CD1 LEU   105     -27.620   8.541  26.703  1.00 78.84           C  
ATOM    846  CD2 LEU   105     -29.321   8.962  24.847  1.00 78.84           C  
ATOM    847  N   THR   106     -25.411  11.408  22.713  1.00 67.93           N  
ATOM    848  CA  THR   106     -24.246  11.869  22.021  1.00 67.93           C  
ATOM    849  C   THR   106     -23.749  13.155  22.596  1.00 67.93           C  
ATOM    850  O   THR   106     -22.566  13.290  22.909  1.00 67.93           O  
ATOM    851  CB  THR   106     -24.604  12.157  20.594  1.00 67.93           C  
ATOM    852  CG2 THR   106     -23.559  13.065  19.947  1.00 67.93           C  
ATOM    853  OG1 THR   106     -24.834  10.952  19.880  1.00 67.93           O  
ATOM    854  N   LEU   107     -24.640  14.144  22.754  1.00 94.73           N  
ATOM    855  CA  LEU   107     -24.177  15.407  23.244  1.00 94.73           C  
ATOM    856  C   LEU   107     -23.673  15.271  24.644  1.00 94.73           C  
ATOM    857  O   LEU   107     -22.675  15.891  25.002  1.00 94.73           O  
ATOM    858  CB  LEU   107     -25.216  16.540  23.196  1.00 94.73           C  
ATOM    859  CG  LEU   107     -25.399  17.130  21.785  1.00 94.73           C  
ATOM    860  CD1 LEU   107     -24.075  17.718  21.275  1.00 94.73           C  
ATOM    861  CD2 LEU   107     -26.017  16.131  20.800  1.00 94.73           C  
ATOM    862  N   LYS   108     -24.329  14.449  25.480  1.00 77.35           N  
ATOM    863  CA  LYS   108     -23.894  14.348  26.844  1.00 77.35           C  
ATOM    864  C   LYS   108     -22.475  13.863  26.905  1.00 77.35           C  
ATOM    865  O   LYS   108     -21.676  14.393  27.674  1.00 77.35           O  
ATOM    866  CB  LYS   108     -24.756  13.397  27.692  1.00 77.35           C  
ATOM    867  CG  LYS   108     -26.050  14.034  28.205  1.00 77.35           C  
ATOM    868  CD  LYS   108     -27.024  14.443  27.102  1.00 77.35           C  
ATOM    869  CE  LYS   108     -28.312  15.082  27.624  1.00 77.35           C  
ATOM    870  NZ  LYS   108     -29.189  15.452  26.491  1.00 77.35           N1+
ATOM    871  N   ASP   109     -22.109  12.855  26.093  1.00116.81           N  
ATOM    872  CA  ASP   109     -20.776  12.319  26.141  1.00116.81           C  
ATOM    873  C   ASP   109     -19.779  13.332  25.660  1.00116.81           C  
ATOM    874  O   ASP   109     -18.602  13.260  26.010  1.00116.81           O  
ATOM    875  CB  ASP   109     -20.607  10.983  25.386  1.00116.81           C  
ATOM    876  CG  ASP   109     -20.915  11.151  23.910  1.00116.81           C  
ATOM    877  OD1 ASP   109     -20.359  12.089  23.281  1.00116.81           O  
ATOM    878  OD2 ASP   109     -21.726  10.336  23.395  1.00116.81           O1-
ATOM    879  N   VAL   110     -20.206  14.286  24.812  1.00 45.18           N  
ATOM    880  CA  VAL   110     -19.300  15.290  24.323  1.00 45.18           C  
ATOM    881  C   VAL   110     -18.813  16.093  25.490  1.00 45.18           C  
ATOM    882  O   VAL   110     -17.637  16.445  25.562  1.00 45.18           O  
ATOM    883  CB  VAL   110     -19.936  16.257  23.359  1.00 45.18           C  
ATOM    884  CG1 VAL   110     -18.924  17.373  23.044  1.00 45.18           C  
ATOM    885  CG2 VAL   110     -20.400  15.487  22.111  1.00 45.18           C  
ATOM    886  N   LEU   111     -19.715  16.409  26.438  1.00 97.50           N  
ATOM    887  CA  LEU   111     -19.355  17.198  27.583  1.00 97.50           C  
ATOM    888  C   LEU   111     -18.372  16.458  28.441  1.00 97.50           C  
ATOM    889  O   LEU   111     -17.489  17.062  29.047  1.00 97.50           O  
ATOM    890  CB  LEU   111     -20.557  17.598  28.450  1.00 97.50           C  
ATOM    891  CG  LEU   111     -21.449  18.653  27.771  1.00 97.50           C  
ATOM    892  CD1 LEU   111     -22.091  18.119  26.485  1.00 97.50           C  
ATOM    893  CD2 LEU   111     -22.479  19.222  28.753  1.00 97.50           C  
ATOM    894  N   GLU   112     -18.518  15.128  28.544  1.00 77.44           N  
ATOM    895  CA  GLU   112     -17.646  14.317  29.348  1.00 77.44           C  
ATOM    896  C   GLU   112     -16.264  14.288  28.757  1.00 77.44           C  
ATOM    897  O   GLU   112     -15.284  14.129  29.481  1.00 77.44           O  
ATOM    898  CB  GLU   112     -18.125  12.860  29.468  1.00 77.44           C  
ATOM    899  CG  GLU   112     -19.402  12.707  30.296  1.00 77.44           C  
ATOM    900  CD  GLU   112     -19.057  13.020  31.745  1.00 77.44           C  
ATOM    901  OE1 GLU   112     -17.869  13.343  32.013  1.00 77.44           O  
ATOM    902  OE2 GLU   112     -19.976  12.941  32.604  1.00 77.44           O1-
ATOM    903  N   ALA   113     -16.150  14.448  27.424  1.00 62.43           N  
ATOM    904  CA  ALA   113     -14.918  14.258  26.700  1.00 62.43           C  
ATOM    905  C   ALA   113     -13.748  14.956  27.320  1.00 62.43           C  
ATOM    906  O   ALA   113     -13.850  16.058  27.856  1.00 62.43           O  
ATOM    907  CB  ALA   113     -14.995  14.719  25.233  1.00 62.43           C  
ATOM    908  N   THR   114     -12.617  14.218  27.359  1.00131.63           N  
ATOM    909  CA  THR   114     -11.320  14.667  27.783  1.00131.63           C  
ATOM    910  C   THR   114     -10.589  15.383  26.683  1.00131.63           C  
ATOM    911  O   THR   114      -9.839  16.324  26.943  1.00131.63           O  
ATOM    912  CB  THR   114     -10.440  13.537  28.229  1.00131.63           C  
ATOM    913  CG2 THR   114     -10.093  12.671  27.007  1.00131.63           C  
ATOM    914  OG1 THR   114      -9.255  14.045  28.824  1.00131.63           O  
ATOM    915  N   GLU   115     -10.754  14.930  25.419  1.00 62.91           N  
ATOM    916  CA  GLU   115      -9.970  15.487  24.347  1.00 62.91           C  
ATOM    917  C   GLU   115     -10.739  15.370  23.066  1.00 62.91           C  
ATOM    918  O   GLU   115     -11.811  14.770  23.023  1.00 62.91           O  
ATOM    919  CB  GLU   115      -8.644  14.734  24.136  1.00 62.91           C  
ATOM    920  CG  GLU   115      -7.699  15.390  23.127  1.00 62.91           C  
ATOM    921  CD  GLU   115      -6.529  14.446  22.897  1.00 62.91           C  
ATOM    922  OE1 GLU   115      -6.770  13.313  22.401  1.00 62.91           O  
ATOM    923  OE2 GLU   115      -5.379  14.846  23.217  1.00 62.91           O1-
ATOM    924  N   VAL   116     -10.206  15.973  21.980  1.00123.64           N  
ATOM    925  CA  VAL   116     -10.845  15.900  20.698  1.00123.64           C  
ATOM    926  C   VAL   116     -10.084  14.910  19.857  1.00123.64           C  
ATOM    927  O   VAL   116      -8.918  15.092  19.509  1.00123.64           O  
ATOM    928  CB  VAL   116     -10.884  17.233  20.010  1.00123.64           C  
ATOM    929  CG1 VAL   116      -9.450  17.779  19.918  1.00123.64           C  
ATOM    930  CG2 VAL   116     -11.609  17.072  18.663  1.00123.64           C  
ATOM    931  N   PRO   117     -10.783  13.861  19.508  1.00172.32           N  
ATOM    932  CA  PRO   117     -10.253  12.727  18.793  1.00172.32           C  
ATOM    933  C   PRO   117      -9.613  13.045  17.471  1.00172.32           C  
ATOM    934  O   PRO   117     -10.071  13.936  16.758  1.00172.32           O  
ATOM    935  CB  PRO   117     -11.439  11.784  18.605  1.00172.32           C  
ATOM    936  CG  PRO   117     -12.645  12.740  18.564  1.00172.32           C  
ATOM    937  CD  PRO   117     -12.234  13.893  19.491  1.00172.32           C  
ATOM    938  N   ALA   118      -8.528  12.316  17.142  1.00 56.36           N  
ATOM    939  CA  ALA   118      -7.853  12.409  15.877  1.00 56.36           C  
ATOM    940  C   ALA   118      -7.571  13.833  15.538  1.00 56.36           C  
ATOM    941  O   ALA   118      -7.740  14.245  14.389  1.00 56.36           O  
ATOM    942  CB  ALA   118      -8.654  11.790  14.718  1.00 56.36           C  
ATOM    943  N   CYS   119      -7.121  14.638  16.516  1.00 67.15           N  
ATOM    944  CA  CYS   119      -6.826  15.981  16.122  1.00 67.15           C  
ATOM    945  C   CYS   119      -5.355  16.103  15.945  1.00 67.15           C  
ATOM    946  O   CYS   119      -4.663  16.718  16.755  1.00 67.15           O  
ATOM    947  CB  CYS   119      -7.311  17.051  17.105  1.00 67.15           C  
ATOM    948  SG  CYS   119      -9.098  17.296  16.915  1.00 67.15           S  
ATOM    949  N   ASN   120      -4.865  15.519  14.835  1.00 66.05           N  
ATOM    950  CA  ASN   120      -3.484  15.521  14.466  1.00 66.05           C  
ATOM    951  C   ASN   120      -3.426  15.718  12.982  1.00 66.05           C  
ATOM    952  O   ASN   120      -4.451  15.759  12.305  1.00 66.05           O  
ATOM    953  CB  ASN   120      -2.759  14.207  14.812  1.00 66.05           C  
ATOM    954  CG  ASN   120      -3.465  13.051  14.113  1.00 66.05           C  
ATOM    955  ND2 ASN   120      -4.018  12.103  14.915  1.00 66.05           N  
ATOM    956  OD1 ASN   120      -3.524  12.987  12.887  1.00 66.05           O  
ATOM    957  N   GLU   121      -2.199  15.842  12.446  1.00 83.72           N  
ATOM    958  CA  GLU   121      -1.975  16.124  11.057  1.00 83.72           C  
ATOM    959  C   GLU   121      -2.431  15.005  10.161  1.00 83.72           C  
ATOM    960  O   GLU   121      -2.898  15.252   9.051  1.00 83.72           O  
ATOM    961  CB  GLU   121      -0.491  16.379  10.749  1.00 83.72           C  
ATOM    962  CG  GLU   121      -0.245  16.887   9.330  1.00 83.72           C  
ATOM    963  CD  GLU   121       1.253  17.095   9.163  1.00 83.72           C  
ATOM    964  OE1 GLU   121       2.011  16.704  10.090  1.00 83.72           O  
ATOM    965  OE2 GLU   121       1.661  17.643   8.104  1.00 83.72           O1-
ATOM    966  N   VAL   122      -2.249  13.736  10.567  1.00141.65           N  
ATOM    967  CA  VAL   122      -2.611  12.672   9.669  1.00141.65           C  
ATOM    968  C   VAL   122      -4.081  12.501   9.537  1.00141.65           C  
ATOM    969  O   VAL   122      -4.571  12.190   8.452  1.00141.65           O  
ATOM    970  CB  VAL   122      -2.035  11.337  10.055  1.00141.65           C  
ATOM    971  CG1 VAL   122      -0.502  11.455  10.063  1.00141.65           C  
ATOM    972  CG2 VAL   122      -2.648  10.873  11.384  1.00141.65           C  
ATOM    973  N   GLN   123      -4.831  12.658  10.640  1.00127.08           N  
ATOM    974  CA  GLN   123      -6.225  12.392  10.494  1.00127.08           C  
ATOM    975  C   GLN   123      -6.978  13.682  10.531  1.00127.08           C  
ATOM    976  O   GLN   123      -8.116  13.712  11.001  1.00127.08           O  
ATOM    977  CB  GLN   123      -6.761  11.538  11.650  1.00127.08           C  
ATOM    978  CG  GLN   123      -6.023  10.208  11.790  1.00127.08           C  
ATOM    979  CD  GLN   123      -6.617   9.473  12.980  1.00127.08           C  
ATOM    980  NE2 GLN   123      -5.788   9.269  14.038  1.00127.08           N  
ATOM    981  OE1 GLN   123      -7.787   9.094  12.972  1.00127.08           O  
ATOM    982  N   CYS   124      -6.393  14.780  10.012  1.00 73.15           N  
ATOM    983  CA  CYS   124      -7.118  16.018  10.041  1.00 73.15           C  
ATOM    984  C   CYS   124      -6.499  16.990   9.076  1.00 73.15           C  
ATOM    985  O   CYS   124      -5.277  17.081   8.973  1.00 73.15           O  
ATOM    986  CB  CYS   124      -7.107  16.676  11.432  1.00 73.15           C  
ATOM    987  SG  CYS   124      -8.018  18.245  11.476  1.00 73.15           S  
ATOM    988  N   GLY   125      -7.349  17.734   8.332  1.00110.82           N  
ATOM    989  CA  GLY   125      -6.922  18.708   7.358  1.00110.82           C  
ATOM    990  C   GLY   125      -6.265  19.883   8.025  1.00110.82           C  
ATOM    991  O   GLY   125      -5.333  20.472   7.475  1.00110.82           O  
ATOM    992  N   TRP   126      -6.798  20.322   9.187  1.00109.35           N  
ATOM    993  CA  TRP   126      -6.166  21.404   9.890  1.00109.35           C  
ATOM    994  C   TRP   126      -6.244  21.052  11.348  1.00109.35           C  
ATOM    995  O   TRP   126      -7.166  21.458  12.053  1.00109.35           O  
ATOM    996  CB  TRP   126      -6.884  22.750   9.663  1.00109.35           C  
ATOM    997  CG  TRP   126      -6.113  23.972  10.105  1.00109.35           C  
ATOM    998  CD1 TRP   126      -4.900  24.059  10.722  1.00109.35           C  
ATOM    999  CD2 TRP   126      -6.555  25.322   9.890  1.00109.35           C  
ATOM   1000  CE2 TRP   126      -5.568  26.167  10.396  1.00109.35           C  
ATOM   1001  CE3 TRP   126      -7.690  25.818   9.313  1.00109.35           C  
ATOM   1002  NE1 TRP   126      -4.558  25.378  10.904  1.00109.35           N  
ATOM   1003  CZ2 TRP   126      -5.700  27.524  10.333  1.00109.35           C  
ATOM   1004  CZ3 TRP   126      -7.822  27.188   9.256  1.00109.35           C  
ATOM   1005  CH2 TRP   126      -6.846  28.024   9.756  1.00109.35           C  
ATOM   1006  N   ALA   127      -5.224  20.323  11.838  1.00 47.39           N  
ATOM   1007  CA  ALA   127      -5.154  19.786  13.168  1.00 47.39           C  
ATOM   1008  C   ALA   127      -5.136  20.889  14.174  1.00 47.39           C  
ATOM   1009  O   ALA   127      -5.664  20.736  15.273  1.00 47.39           O  
ATOM   1010  CB  ALA   127      -3.892  18.934  13.390  1.00 47.39           C  
ATOM   1011  N   ALA   128      -4.486  22.015  13.839  1.00 41.09           N  
ATOM   1012  CA  ALA   128      -4.338  23.101  14.762  1.00 41.09           C  
ATOM   1013  C   ALA   128      -5.662  23.697  15.142  1.00 41.09           C  
ATOM   1014  O   ALA   128      -5.895  23.962  16.320  1.00 41.09           O  
ATOM   1015  CB  ALA   128      -3.472  24.241  14.199  1.00 41.09           C  
ATOM   1016  N   ASN   129      -6.582  23.910  14.176  1.00109.45           N  
ATOM   1017  CA  ASN   129      -7.791  24.605  14.533  1.00109.45           C  
ATOM   1018  C   ASN   129      -8.773  23.727  15.239  1.00109.45           C  
ATOM   1019  O   ASN   129      -9.740  23.252  14.645  1.00109.45           O  
ATOM   1020  CB  ASN   129      -8.560  25.227  13.351  1.00109.45           C  
ATOM   1021  CG  ASN   129      -8.068  26.647  13.120  1.00109.45           C  
ATOM   1022  ND2 ASN   129      -8.700  27.347  12.140  1.00109.45           N  
ATOM   1023  OD1 ASN   129      -7.179  27.136  13.815  1.00109.45           O  
ATOM   1024  N   HIS   130      -8.582  23.543  16.559  1.00 76.81           N  
ATOM   1025  CA  HIS   130      -9.530  22.771  17.311  1.00 76.81           C  
ATOM   1026  C   HIS   130      -9.700  23.369  18.669  1.00 76.81           C  
ATOM   1027  O   HIS   130      -8.862  24.135  19.138  1.00 76.81           O  
ATOM   1028  CB  HIS   130      -9.153  21.295  17.518  1.00 76.81           C  
ATOM   1029  CG  HIS   130      -9.561  20.430  16.367  1.00 76.81           C  
ATOM   1030  CD2 HIS   130      -8.858  19.993  15.287  1.00 76.81           C  
ATOM   1031  ND1 HIS   130     -10.827  19.907  16.230  1.00 76.81           N  
ATOM   1032  CE1 HIS   130     -10.830  19.185  15.082  1.00 76.81           C  
ATOM   1033  NE2 HIS   130      -9.657  19.207  14.475  1.00 76.81           N  
ATOM   1034  N   SER   131     -10.847  23.065  19.316  1.00 53.24           N  
ATOM   1035  CA  SER   131     -11.061  23.527  20.659  1.00 53.24           C  
ATOM   1036  C   SER   131     -12.142  22.699  21.290  1.00 53.24           C  
ATOM   1037  O   SER   131     -13.273  22.653  20.811  1.00 53.24           O  
ATOM   1038  CB  SER   131     -11.514  24.993  20.739  1.00 53.24           C  
ATOM   1039  OG  SER   131     -11.706  25.371  22.094  1.00 53.24           O  
ATOM   1040  N   LEU   132     -11.805  22.019  22.403  1.00113.47           N  
ATOM   1041  CA  LEU   132     -12.750  21.216  23.134  1.00113.47           C  
ATOM   1042  C   LEU   132     -13.776  22.063  23.823  1.00113.47           C  
ATOM   1043  O   LEU   132     -14.946  21.686  23.890  1.00113.47           O  
ATOM   1044  CB  LEU   132     -12.116  20.341  24.230  1.00113.47           C  
ATOM   1045  CG  LEU   132     -11.507  19.021  23.731  1.00113.47           C  
ATOM   1046  CD1 LEU   132     -10.416  19.239  22.676  1.00113.47           C  
ATOM   1047  CD2 LEU   132     -11.024  18.178  24.921  1.00113.47           C  
ATOM   1048  N   ASN   133     -13.357  23.214  24.385  1.00 45.62           N  
ATOM   1049  CA  ASN   133     -14.253  24.030  25.157  1.00 45.62           C  
ATOM   1050  C   ASN   133     -15.362  24.554  24.298  1.00 45.62           C  
ATOM   1051  O   ASN   133     -16.534  24.446  24.657  1.00 45.62           O  
ATOM   1052  CB  ASN   133     -13.552  25.245  25.789  1.00 45.62           C  
ATOM   1053  CG  ASN   133     -12.592  24.731  26.852  1.00 45.62           C  
ATOM   1054  ND2 ASN   133     -12.707  25.280  28.091  1.00 45.62           N  
ATOM   1055  OD1 ASN   133     -11.763  23.862  26.589  1.00 45.62           O  
ATOM   1056  N   GLY   134     -15.022  25.119  23.125  1.00 18.45           N  
ATOM   1057  CA  GLY   134     -16.028  25.696  22.280  1.00 18.45           C  
ATOM   1058  C   GLY   134     -16.973  24.623  21.858  1.00 18.45           C  
ATOM   1059  O   GLY   134     -18.188  24.818  21.848  1.00 18.45           O  
ATOM   1060  N   ALA   135     -16.431  23.444  21.508  1.00 37.21           N  
ATOM   1061  CA  ALA   135     -17.277  22.384  21.051  1.00 37.21           C  
ATOM   1062  C   ALA   135     -18.244  22.063  22.143  1.00 37.21           C  
ATOM   1063  O   ALA   135     -19.451  21.989  21.922  1.00 37.21           O  
ATOM   1064  CB  ALA   135     -16.495  21.096  20.742  1.00 37.21           C  
ATOM   1065  N   LYS   136     -17.738  21.934  23.378  1.00116.03           N  
ATOM   1066  CA  LYS   136     -18.571  21.563  24.484  1.00116.03           C  
ATOM   1067  C   LYS   136     -19.606  22.629  24.653  1.00116.03           C  
ATOM   1068  O   LYS   136     -20.761  22.346  24.970  1.00116.03           O  
ATOM   1069  CB  LYS   136     -17.806  21.497  25.819  1.00116.03           C  
ATOM   1070  CG  LYS   136     -16.578  20.585  25.798  1.00116.03           C  
ATOM   1071  CD  LYS   136     -16.867  19.121  25.471  1.00116.03           C  
ATOM   1072  CE  LYS   136     -15.598  18.270  25.385  1.00116.03           C  
ATOM   1073  NZ  LYS   136     -14.829  18.627  24.172  1.00116.03           N1+
ATOM   1074  N   THR   137     -19.213  23.897  24.445  1.00 26.34           N  
ATOM   1075  CA  THR   137     -20.132  24.976  24.648  1.00 26.34           C  
ATOM   1076  C   THR   137     -21.282  24.816  23.706  1.00 26.34           C  
ATOM   1077  O   THR   137     -22.439  24.963  24.099  1.00 26.34           O  
ATOM   1078  CB  THR   137     -19.516  26.317  24.379  1.00 26.34           C  
ATOM   1079  CG2 THR   137     -20.574  27.403  24.635  1.00 26.34           C  
ATOM   1080  OG1 THR   137     -18.394  26.521  25.226  1.00 26.34           O  
ATOM   1081  N   ILE   138     -21.006  24.500  22.428  1.00 98.81           N  
ATOM   1082  CA  ILE   138     -22.101  24.402  21.509  1.00 98.81           C  
ATOM   1083  C   ILE   138     -22.981  23.246  21.880  1.00 98.81           C  
ATOM   1084  O   ILE   138     -24.202  23.347  21.779  1.00 98.81           O  
ATOM   1085  CB  ILE   138     -21.715  24.277  20.080  1.00 98.81           C  
ATOM   1086  CG1 ILE   138     -22.939  24.504  19.177  1.00 98.81           C  
ATOM   1087  CG2 ILE   138     -21.080  22.907  19.930  1.00 98.81           C  
ATOM   1088  CD1 ILE   138     -22.585  24.718  17.709  1.00 98.81           C  
ATOM   1089  N   ALA   139     -22.387  22.114  22.308  1.00 38.51           N  
ATOM   1090  CA  ALA   139     -23.142  20.938  22.650  1.00 38.51           C  
ATOM   1091  C   ALA   139     -24.071  21.230  23.792  1.00 38.51           C  
ATOM   1092  O   ALA   139     -25.212  20.768  23.799  1.00 38.51           O  
ATOM   1093  CB  ALA   139     -22.241  19.765  23.073  1.00 38.51           C  
ATOM   1094  N   LYS   140     -23.603  21.988  24.802  1.00 67.27           N  
ATOM   1095  CA  LYS   140     -24.429  22.288  25.940  1.00 67.27           C  
ATOM   1096  C   LYS   140     -25.601  23.114  25.508  1.00 67.27           C  
ATOM   1097  O   LYS   140     -26.736  22.855  25.906  1.00 67.27           O  
ATOM   1098  CB  LYS   140     -23.699  23.105  27.016  1.00 67.27           C  
ATOM   1099  CG  LYS   140     -22.609  22.323  27.741  1.00 67.27           C  
ATOM   1100  CD  LYS   140     -21.682  23.206  28.576  1.00 67.27           C  
ATOM   1101  CE  LYS   140     -20.592  22.419  29.303  1.00 67.27           C  
ATOM   1102  NZ  LYS   140     -19.731  23.343  30.072  1.00 67.27           N1+
ATOM   1103  N   ASP   141     -25.350  24.132  24.664  1.00 27.11           N  
ATOM   1104  CA  ASP   141     -26.387  25.033  24.244  1.00 27.11           C  
ATOM   1105  C   ASP   141     -27.416  24.266  23.475  1.00 27.11           C  
ATOM   1106  O   ASP   141     -28.615  24.492  23.630  1.00 27.11           O  
ATOM   1107  CB  ASP   141     -25.865  26.156  23.333  1.00 27.11           C  
ATOM   1108  CG  ASP   141     -25.026  27.096  24.189  1.00 27.11           C  
ATOM   1109  OD1 ASP   141     -25.072  26.953  25.440  1.00 27.11           O  
ATOM   1110  OD2 ASP   141     -24.329  27.967  23.605  1.00 27.11           O1-
ATOM   1111  N   MET   142     -26.965  23.328  22.624  1.00128.12           N  
ATOM   1112  CA  MET   142     -27.856  22.542  21.825  1.00128.12           C  
ATOM   1113  C   MET   142     -28.726  21.785  22.784  1.00128.12           C  
ATOM   1114  O   MET   142     -29.945  21.734  22.638  1.00128.12           O  
ATOM   1115  CB  MET   142     -27.124  21.416  21.081  1.00128.12           C  
ATOM   1116  CG  MET   142     -25.912  21.834  20.262  1.00128.12           C  
ATOM   1117  SD  MET   142     -24.734  20.464  20.074  1.00128.12           S  
ATOM   1118  CE  MET   142     -23.498  21.422  19.156  1.00128.12           C  
ATOM   1119  N   LEU   143     -28.089  21.200  23.815  1.00 56.19           N  
ATOM   1120  CA  LEU   143     -28.733  20.343  24.774  1.00 56.19           C  
ATOM   1121  C   LEU   143     -29.779  21.070  25.561  1.00 56.19           C  
ATOM   1122  O   LEU   143     -30.852  20.531  25.819  1.00 56.19           O  
ATOM   1123  CB  LEU   143     -27.756  19.723  25.791  1.00 56.19           C  
ATOM   1124  CG  LEU   143     -26.841  18.645  25.190  1.00 56.19           C  
ATOM   1125  CD1 LEU   143     -25.889  18.062  26.245  1.00 56.19           C  
ATOM   1126  CD2 LEU   143     -27.667  17.563  24.480  1.00 56.19           C  
ATOM   1127  N   ASN   144     -29.515  22.330  25.943  1.00 53.78           N  
ATOM   1128  CA  ASN   144     -30.431  23.021  26.806  1.00 53.78           C  
ATOM   1129  C   ASN   144     -31.791  23.087  26.160  1.00 53.78           C  
ATOM   1130  O   ASN   144     -32.812  22.979  26.835  1.00 53.78           O  
ATOM   1131  CB  ASN   144     -29.975  24.457  27.116  1.00 53.78           C  
ATOM   1132  CG  ASN   144     -28.688  24.374  27.930  1.00 53.78           C  
ATOM   1133  ND2 ASN   144     -27.868  25.457  27.870  1.00 53.78           N  
ATOM   1134  OD1 ASN   144     -28.415  23.378  28.598  1.00 53.78           O  
ATOM   1135  N   LYS   145     -31.809  23.290  24.831  1.00158.76           N  
ATOM   1136  CA  LYS   145     -32.926  23.434  23.929  1.00158.76           C  
ATOM   1137  C   LYS   145     -33.614  22.138  23.588  1.00158.76           C  
ATOM   1138  O   LYS   145     -34.518  22.140  22.756  1.00158.76           O  
ATOM   1139  CB  LYS   145     -32.542  24.095  22.594  1.00158.76           C  
ATOM   1140  CG  LYS   145     -32.249  25.588  22.725  1.00158.76           C  
ATOM   1141  CD  LYS   145     -33.464  26.403  23.167  1.00158.76           C  
ATOM   1142  CE  LYS   145     -33.154  27.884  23.383  1.00158.76           C  
ATOM   1143  NZ  LYS   145     -34.406  28.624  23.661  1.00158.76           N1+
ATOM   1144  N   HIS   146     -33.199  20.994  24.164  1.00105.33           N  
ATOM   1145  CA  HIS   146     -33.621  19.682  23.739  1.00105.33           C  
ATOM   1146  C   HIS   146     -35.113  19.583  23.540  1.00105.33           C  
ATOM   1147  O   HIS   146     -35.556  18.941  22.589  1.00105.33           O  
ATOM   1148  CB  HIS   146     -33.209  18.586  24.735  1.00105.33           C  
ATOM   1149  CG  HIS   146     -33.468  17.201  24.222  1.00105.33           C  
ATOM   1150  CD2 HIS   146     -34.510  16.355  24.452  1.00105.33           C  
ATOM   1151  ND1 HIS   146     -32.617  16.529  23.372  1.00105.33           N  
ATOM   1152  CE1 HIS   146     -33.182  15.319  23.132  1.00105.33           C  
ATOM   1153  NE2 HIS   146     -34.332  15.167  23.765  1.00105.33           N  
ATOM   1154  N   ASP   147     -35.938  20.220  24.387  1.00 90.67           N  
ATOM   1155  CA  ASP   147     -37.366  20.091  24.242  1.00 90.67           C  
ATOM   1156  C   ASP   147     -37.797  20.532  22.863  1.00 90.67           C  
ATOM   1157  O   ASP   147     -38.687  19.929  22.266  1.00 90.67           O  
ATOM   1158  CB  ASP   147     -38.140  20.961  25.253  1.00 90.67           C  
ATOM   1159  CG  ASP   147     -39.620  20.608  25.171  1.00 90.67           C  
ATOM   1160  OD1 ASP   147     -39.946  19.617  24.466  1.00 90.67           O  
ATOM   1161  OD2 ASP   147     -40.441  21.326  25.803  1.00 90.67           O1-
ATOM   1162  N   GLN   148     -37.177  21.610  22.344  1.00 87.07           N  
ATOM   1163  CA  GLN   148     -37.440  22.281  21.092  1.00 87.07           C  
ATOM   1164  C   GLN   148     -36.995  21.501  19.873  1.00 87.07           C  
ATOM   1165  O   GLN   148     -37.354  21.838  18.749  1.00 87.07           O  
ATOM   1166  CB  GLN   148     -36.810  23.684  21.020  1.00 87.07           C  
ATOM   1167  CG  GLN   148     -37.391  24.640  22.066  1.00 87.07           C  
ATOM   1168  CD  GLN   148     -36.788  26.023  21.861  1.00 87.07           C  
ATOM   1169  NE2 GLN   148     -37.138  26.976  22.768  1.00 87.07           N  
ATOM   1170  OE1 GLN   148     -36.036  26.254  20.915  1.00 87.07           O  
ATOM   1171  N   TRP   149     -36.158  20.464  20.013  1.00 86.79           N  
ATOM   1172  CA  TRP   149     -35.549  19.857  18.853  1.00 86.79           C  
ATOM   1173  C   TRP   149     -36.516  19.416  17.791  1.00 86.79           C  
ATOM   1174  O   TRP   149     -36.266  19.640  16.606  1.00 86.79           O  
ATOM   1175  CB  TRP   149     -34.657  18.657  19.207  1.00 86.79           C  
ATOM   1176  CG  TRP   149     -33.377  19.068  19.887  1.00 86.79           C  
ATOM   1177  CD1 TRP   149     -32.971  20.317  20.257  1.00 86.79           C  
ATOM   1178  CD2 TRP   149     -32.324  18.168  20.260  1.00 86.79           C  
ATOM   1179  CE2 TRP   149     -31.318  18.936  20.848  1.00 86.79           C  
ATOM   1180  CE3 TRP   149     -32.196  16.813  20.125  1.00 86.79           C  
ATOM   1181  NE1 TRP   149     -31.729  20.252  20.839  1.00 86.79           N  
ATOM   1182  CZ2 TRP   149     -30.172  18.358  21.308  1.00 86.79           C  
ATOM   1183  CZ3 TRP   149     -31.037  16.234  20.594  1.00 86.79           C  
ATOM   1184  CH2 TRP   149     -30.044  16.994  21.176  1.00 86.79           C  
ATOM   1185  N   ARG   150     -37.630  18.773  18.170  1.00154.50           N  
ATOM   1186  CA  ARG   150     -38.588  18.282  17.217  1.00154.50           C  
ATOM   1187  C   ARG   150     -39.275  19.438  16.577  1.00154.50           C  
ATOM   1188  O   ARG   150     -39.847  19.327  15.492  1.00154.50           O  
ATOM   1189  CB  ARG   150     -39.638  17.348  17.855  1.00154.50           C  
ATOM   1190  CG  ARG   150     -38.987  16.125  18.511  1.00154.50           C  
ATOM   1191  CD  ARG   150     -39.936  14.969  18.850  1.00154.50           C  
ATOM   1192  NE  ARG   150     -40.973  15.467  19.800  1.00154.50           N  
ATOM   1193  CZ  ARG   150     -42.178  15.901  19.329  1.00154.50           C  
ATOM   1194  NH1 ARG   150     -42.444  15.855  17.991  1.00154.50           N1+
ATOM   1195  NH2 ARG   150     -43.119  16.371  20.198  1.00154.50           N  
ATOM   1196  N   VAL   151     -39.302  20.585  17.271  1.00154.24           N  
ATOM   1197  CA  VAL   151     -40.006  21.657  16.665  1.00154.24           C  
ATOM   1198  C   VAL   151     -39.089  22.430  15.775  1.00154.24           C  
ATOM   1199  O   VAL   151     -38.317  23.290  16.200  1.00154.24           O  
ATOM   1200  CB  VAL   151     -40.693  22.540  17.671  1.00154.24           C  
ATOM   1201  CG1 VAL   151     -39.809  22.950  18.844  1.00154.24           C  
ATOM   1202  CG2 VAL   151     -41.033  23.780  16.905  1.00154.24           C  
ATOM   1203  N   VAL   152     -39.167  22.143  14.457  1.00217.74           N  
ATOM   1204  CA  VAL   152     -38.446  22.943  13.514  1.00217.74           C  
ATOM   1205  C   VAL   152     -39.243  24.184  13.521  1.00217.74           C  
ATOM   1206  O   VAL   152     -38.703  25.240  13.152  1.00217.74           O  
ATOM   1207  CB  VAL   152     -38.404  22.413  12.104  1.00217.74           C  
ATOM   1208  CG1 VAL   152     -39.734  22.725  11.421  1.00217.74           C  
ATOM   1209  CG2 VAL   152     -37.190  23.007  11.364  1.00217.74           C  
ATOM   1210  N   PHE   153     -40.539  24.002  13.999  1.00382.03           N  
ATOM   1211  CA  PHE   153     -41.756  24.787  13.858  1.00382.03           C  
ATOM   1212  C   PHE   153     -41.313  26.008  13.260  1.00382.03           C  
ATOM   1213  O   PHE   153     -41.172  27.101  13.802  1.00382.03           O  
ATOM   1214  CB  PHE   153     -42.862  24.902  14.976  1.00382.03           C  
ATOM   1215  CG  PHE   153     -42.985  25.985  16.024  1.00382.03           C  
ATOM   1216  CD1 PHE   153     -41.989  26.540  16.798  1.00382.03           C  
ATOM   1217  CD2 PHE   153     -44.269  26.419  16.288  1.00382.03           C  
ATOM   1218  CE1 PHE   153     -42.277  27.504  17.748  1.00382.03           C  
ATOM   1219  CE2 PHE   153     -44.575  27.378  17.229  1.00382.03           C  
ATOM   1220  CZ  PHE   153     -43.565  27.935  17.973  1.00382.03           C  
ATOM   1221  N   ALA   154     -41.023  25.665  12.022  1.00220.82           N  
ATOM   1222  CA  ALA   154     -40.420  26.372  10.997  1.00220.82           C  
ATOM   1223  C   ALA   154     -41.344  26.068   9.918  1.00220.82           C  
ATOM   1224  O   ALA   154     -42.524  26.395   9.974  1.00220.82           O  
ATOM   1225  CB  ALA   154     -39.151  25.673  10.506  1.00220.82           C  
ATOM   1226  N   GLU   155     -40.781  25.457   8.879  1.00 83.58           N  
ATOM   1227  CA  GLU   155     -41.637  24.981   7.863  1.00 83.58           C  
ATOM   1228  C   GLU   155     -41.087  23.640   7.405  1.00 83.58           C  
ATOM   1229  O   GLU   155     -39.888  23.599   7.024  1.00 83.58           O  
ATOM   1230  CB  GLU   155     -41.762  25.879   6.625  1.00 83.58           C  
ATOM   1231  CG  GLU   155     -42.717  25.235   5.621  1.00 83.58           C  
ATOM   1232  CD  GLU   155     -43.061  26.213   4.513  1.00 83.58           C  
ATOM   1233  OE1 GLU   155     -43.592  27.312   4.823  1.00 83.58           O  
ATOM   1234  OE2 GLU   155     -42.804  25.857   3.332  1.00 83.58           O1-
ATOM   1235  OXT GLU   155     -41.853  22.639   7.435  1.00 83.58           O1-
END
