# Supplementary material for: Genome-wide survey and phylogeny of S-Ribosylhomocysteinase (LuxS) enzyme in bacterial genomes
Source: BMC Genomics. 2016 Sep 20;17:742. doi: 10.1186/s12864-016-3002-x (PMC5029033; doi:10.1186/s12864-016-3002-x)
Supplement: Additional file 9: — Folder containing homology models of LuxS proteins of Borrelia burgdorferi (Cluster-1), Amphibacillus jilinensis (Cluster-2), Lactobacillus plantarum (Cluster-3), Truepera radiovictrix (Cluster-4) and Vibrio harveyi (Cluster-5); Multiple structural alignment of homology models; Sieved structure of LuxS protein of B. subtilis against 0.8Å threshold from the multiple structural alignment. (ZIP 677 kb) [file 12864_2016_3002_MOESM9_ESM.zip › Additional_file_9/Borrelia_burgdorferi.pdb]

EXPDTA    THEORETICAL MODEL, MODELLER 9.14 2015/04/27 21:11:03
REMARK   6 MODELLER OBJECTIVE FUNCTION:    -16073.8047
REMARK   6 MODELLER BEST TEMPLATE % SEQ ID:  32.237
REMARK   6 SEQUENCE: qseq1
REMARK   6 GA341 score: 0.99996
REMARK   6 DOPE score: -16073.80469
REMARK   6 TEMPLATE: 1VH2
ATOM      1  N   MET     1      26.668 -39.121  18.932  1.00 25.33           N
ATOM      2  CA  MET     1      27.064 -37.815  18.355  1.00 25.33           C
ATOM      3  CB  MET     1      26.081 -37.395  17.249  1.00 25.33           C
ATOM      4  CG  MET     1      26.110 -38.306  16.020  1.00 25.33           C
ATOM      5  SD  MET     1      24.954 -37.825  14.702  1.00 25.33           S
ATOM      6  CE  MET     1      25.825 -36.289  14.281  1.00 25.33           C
ATOM      7  C   MET     1      27.053 -36.762  19.409  1.00 25.33           C
ATOM      8  O   MET     1      27.288 -37.038  20.584  1.00 25.33           O
ATOM      9  N   LYS     2      26.789 -35.509  18.995  1.00227.66           N
ATOM     10  CA  LYS     2      26.739 -34.421  19.923  1.00227.66           C
ATOM     11  CB  LYS     2      26.901 -33.035  19.274  1.00227.66           C
ATOM     12  CG  LYS     2      26.990 -31.893  20.289  1.00227.66           C
ATOM     13  CD  LYS     2      28.268 -31.918  21.131  1.00227.66           C
ATOM     14  CE  LYS     2      28.288 -33.030  22.181  1.00227.66           C
ATOM     15  NZ  LYS     2      29.566 -32.995  22.928  1.00227.66           N
ATOM     16  C   LYS     2      25.399 -34.467  20.574  1.00227.66           C
ATOM     17  O   LYS     2      24.510 -35.195  20.135  1.00227.66           O
ATOM     18  N   LYS     3      25.226 -33.696  21.663  1.00267.58           N
ATOM     19  CA  LYS     3      23.973 -33.707  22.351  1.00267.58           C
ATOM     20  CB  LYS     3      23.931 -32.772  23.574  1.00267.58           C
ATOM     21  CG  LYS     3      24.846 -33.194  24.728  1.00267.58           C
ATOM     22  CD  LYS     3      24.430 -34.476  25.457  1.00267.58           C
ATOM     23  CE  LYS     3      24.145 -35.671  24.546  1.00267.58           C
ATOM     24  NZ  LYS     3      22.728 -35.655  24.116  1.00267.58           N
ATOM     25  C   LYS     3      22.927 -33.237  21.397  1.00267.58           C
ATOM     26  O   LYS     3      23.155 -32.349  20.578  1.00267.58           O
ATOM     27  N   ILE     4      21.745 -33.872  21.465  1.00148.24           N
ATOM     28  CA  ILE     4      20.637 -33.512  20.636  1.00148.24           C
ATOM     29  CB  ILE     4      19.471 -34.440  20.789  1.00148.24           C
ATOM     30  CG1 ILE     4      19.889 -35.883  20.460  1.00148.24           C
ATOM     31  CG2 ILE     4      18.352 -33.923  19.871  1.00148.24           C
ATOM     32  CD1 ILE     4      20.375 -36.068  19.023  1.00148.24           C
ATOM     33  C   ILE     4      20.206 -32.140  21.051  1.00148.24           C
ATOM     34  O   ILE     4      19.815 -31.317  20.225  1.00148.24           O
ATOM     35  N   THR     5      20.281 -31.875  22.369  1.00126.67           N
ATOM     36  CA  THR     5      19.866 -30.638  22.965  1.00126.67           C
ATOM     37  CB  THR     5      20.009 -30.617  24.459  1.00126.67           C
ATOM     38  OG1 THR     5      19.362 -29.471  24.995  1.00126.67           O
ATOM     39  CG2 THR     5      21.504 -30.599  24.815  1.00126.67           C
ATOM     40  C   THR     5      20.701 -29.527  22.412  1.00126.67           C
ATOM     41  O   THR     5      20.272 -28.376  22.383  1.00126.67           O
ATOM     42  N   SER     6      21.963 -29.807  22.043  1.00 97.57           N
ATOM     43  CA  SER     6      22.706 -28.756  21.414  1.00 97.57           C
ATOM     44  CB  SER     6      23.488 -27.879  22.407  1.00 97.57           C
ATOM     45  OG  SER     6      22.588 -27.193  23.264  1.00 97.57           O
ATOM     46  C   SER     6      23.705 -29.396  20.505  1.00 97.57           C
ATOM     47  O   SER     6      24.503 -30.229  20.930  1.00 97.57           O
ATOM     48  N   PHE     7      23.700 -29.011  19.215  1.00 60.23           N
ATOM     49  CA  PHE     7      24.656 -29.596  18.321  1.00 60.23           C
ATOM     50  CB  PHE     7      24.283 -29.490  16.829  1.00 60.23           C
ATOM     51  CG  PHE     7      23.162 -30.431  16.545  1.00 60.23           C
ATOM     52  CD1 PHE     7      21.852 -30.053  16.724  1.00 60.23           C
ATOM     53  CD2 PHE     7      23.429 -31.701  16.090  1.00 60.23           C
ATOM     54  CE1 PHE     7      20.826 -30.930  16.457  1.00 60.23           C
ATOM     55  CE2 PHE     7      22.410 -32.583  15.820  1.00 60.23           C
ATOM     56  CZ  PHE     7      21.105 -32.196  16.003  1.00 60.23           C
ATOM     57  C   PHE     7      25.956 -28.881  18.503  1.00 60.23           C
ATOM     58  O   PHE     7      25.982 -27.677  18.749  1.00 60.23           O
ATOM     59  N   THR     8      27.082 -29.616  18.387  1.00111.75           N
ATOM     60  CA  THR     8      28.359 -28.975  18.511  1.00111.75           C
ATOM     61  CB  THR     8      29.464 -29.899  18.956  1.00111.75           C
ATOM     62  OG1 THR     8      30.688 -29.187  19.056  1.00111.75           O
ATOM     63  CG2 THR     8      29.590 -31.094  17.997  1.00111.75           C
ATOM     64  C   THR     8      28.667 -28.395  17.169  1.00111.75           C
ATOM     65  O   THR     8      29.038 -29.089  16.225  1.00111.75           O
ATOM     66  N   ILE     9      28.526 -27.063  17.070  1.00104.05           N
ATOM     67  CA  ILE     9      28.622 -26.410  15.801  1.00104.05           C
ATOM     68  CB  ILE     9      27.583 -25.341  15.621  1.00104.05           C
ATOM     69  CG1 ILE     9      27.533 -24.867  14.159  1.00104.05           C
ATOM     70  CG2 ILE     9      27.878 -24.220  16.632  1.00104.05           C
ATOM     71  CD1 ILE     9      26.303 -24.018  13.837  1.00104.05           C
ATOM     72  C   ILE     9      29.953 -25.754  15.613  1.00104.05           C
ATOM     73  O   ILE     9      30.538 -25.203  16.545  1.00104.05           O
ATOM     74  N   ASP    10      30.469 -25.846  14.369  1.00 61.14           N
ATOM     75  CA  ASP    10      31.689 -25.200  13.976  1.00 61.14           C
ATOM     76  CB  ASP    10      32.359 -25.866  12.758  1.00 61.14           C
ATOM     77  CG  ASP    10      33.740 -25.259  12.550  1.00 61.14           C
ATOM     78  OD1 ASP    10      33.887 -24.021  12.727  1.00 61.14           O
ATOM     79  OD2 ASP    10      34.675 -26.037  12.218  1.00 61.14           O
ATOM     80  C   ASP    10      31.286 -23.814  13.574  1.00 61.14           C
ATOM     81  O   ASP    10      30.652 -23.603  12.541  1.00 61.14           O
ATOM     82  N   HIS    11      31.660 -22.831  14.408  1.00 69.26           N
ATOM     83  CA  HIS    11      31.280 -21.457  14.249  1.00 69.26           C
ATOM     84  ND1 HIS    11      30.952 -22.088  17.421  1.00 69.26           N
ATOM     85  CG  HIS    11      30.801 -20.948  16.662  1.00 69.26           C
ATOM     86  CB  HIS    11      31.652 -20.604  15.473  1.00 69.26           C
ATOM     87  NE2 HIS    11      29.243 -20.966  18.294  1.00 69.26           N
ATOM     88  CD2 HIS    11      29.752 -20.274  17.210  1.00 69.26           C
ATOM     89  CE1 HIS    11      29.994 -22.048  18.382  1.00 69.26           C
ATOM     90  C   HIS    11      31.878 -20.836  13.020  1.00 69.26           C
ATOM     91  O   HIS    11      31.258 -19.974  12.399  1.00 69.26           O
ATOM     92  N   THR    12      33.099 -21.243  12.628  1.00 44.71           N
ATOM     93  CA  THR    12      33.767 -20.603  11.525  1.00 44.71           C
ATOM     94  CB  THR    12      35.128 -21.172  11.259  1.00 44.71           C
ATOM     95  OG1 THR    12      35.025 -22.542  10.898  1.00 44.71           O
ATOM     96  CG2 THR    12      35.986 -21.014  12.525  1.00 44.71           C
ATOM     97  C   THR    12      32.983 -20.747  10.253  1.00 44.71           C
ATOM     98  O   THR    12      32.863 -19.797   9.481  1.00 44.71           O
ATOM     99  N   LYS    13      32.418 -21.938  10.002  1.00114.08           N
ATOM    100  CA  LYS    13      31.748 -22.235   8.765  1.00114.08           C
ATOM    101  CB  LYS    13      31.360 -23.719   8.646  1.00114.08           C
ATOM    102  CG  LYS    13      32.507 -24.601   8.142  1.00114.08           C
ATOM    103  CD  LYS    13      33.736 -24.653   9.052  1.00114.08           C
ATOM    104  CE  LYS    13      34.874 -25.497   8.471  1.00114.08           C
ATOM    105  NZ  LYS    13      36.103 -25.332   9.279  1.00114.08           N
ATOM    106  C   LYS    13      30.518 -21.395   8.543  1.00114.08           C
ATOM    107  O   LYS    13      30.165 -21.111   7.400  1.00114.08           O
ATOM    108  N   LEU    14      29.829 -20.986   9.620  1.00170.89           N
ATOM    109  CA  LEU    14      28.560 -20.300   9.574  1.00170.89           C
ATOM    110  CB  LEU    14      27.888 -20.351  10.965  1.00170.89           C
ATOM    111  CG  LEU    14      26.593 -19.542  11.152  1.00170.89           C
ATOM    112  CD1 LEU    14      26.896 -18.044  11.322  1.00170.89           C
ATOM    113  CD2 LEU    14      25.576 -19.849  10.042  1.00170.89           C
ATOM    114  C   LEU    14      28.635 -18.861   9.077  1.00170.89           C
ATOM    115  O   LEU    14      29.701 -18.247   9.091  1.00170.89           O
ATOM    116  N   ASN    15      27.474 -18.325   8.578  1.00153.63           N
ATOM    117  CA  ASN    15      27.251 -16.971   8.066  1.00153.63           C
ATOM    118  CB  ASN    15      27.244 -16.897   6.532  1.00153.63           C
ATOM    119  CG  ASN    15      26.092 -17.756   6.033  1.00153.63           C
ATOM    120  OD1 ASN    15      25.136 -17.256   5.442  1.00153.63           O
ATOM    121  ND2 ASN    15      26.180 -19.090   6.279  1.00153.63           N
ATOM    122  C   ASN    15      25.874 -16.475   8.542  1.00153.63           C
ATOM    123  O   ASN    15      25.255 -17.229   9.288  1.00153.63           O
ATOM    124  N   PRO    16      25.306 -15.291   8.201  1.00200.12           N
ATOM    125  CA  PRO    16      24.011 -14.923   8.737  1.00200.12           C
ATOM    126  CD  PRO    16      26.075 -14.129   7.789  1.00200.12           C
ATOM    127  CB  PRO    16      23.750 -13.503   8.244  1.00200.12           C
ATOM    128  CG  PRO    16      25.171 -12.917   8.101  1.00200.12           C
ATOM    129  C   PRO    16      23.037 -15.963   8.301  1.00200.12           C
ATOM    130  O   PRO    16      22.993 -16.265   7.110  1.00200.12           O
ATOM    131  N   GLY    17      22.238 -16.528   9.231  1.00 39.65           N
ATOM    132  CA  GLY    17      21.386 -17.582   8.770  1.00 39.65           C
ATOM    133  C   GLY    17      20.531 -18.072   9.886  1.00 39.65           C
ATOM    134  O   GLY    17      20.555 -17.545  10.996  1.00 39.65           O
ATOM    135  N   ILE    18      19.715 -19.098   9.578  1.00 51.50           N
ATOM    136  CA  ILE    18      18.885 -19.716  10.562  1.00 51.50           C
ATOM    137  CB  ILE    18      17.419 -19.563  10.290  1.00 51.50           C
ATOM    138  CG1 ILE    18      17.041 -18.073  10.365  1.00 51.50           C
ATOM    139  CG2 ILE    18      16.648 -20.451  11.280  1.00 51.50           C
ATOM    140  CD1 ILE    18      15.641 -17.758   9.846  1.00 51.50           C
ATOM    141  C   ILE    18      19.236 -21.167  10.546  1.00 51.50           C
ATOM    142  O   ILE    18      19.384 -21.762   9.479  1.00 51.50           O
ATOM    143  N   TYR    19      19.460 -21.768  11.732  1.00119.56           N
ATOM    144  CA  TYR    19      19.735 -23.173  11.703  1.00119.56           C
ATOM    145  CB  TYR    19      21.225 -23.555  11.586  1.00119.56           C
ATOM    146  CG  TYR    19      22.029 -23.132  12.764  1.00119.56           C
ATOM    147  CD1 TYR    19      22.568 -21.869  12.828  1.00119.56           C
ATOM    148  CD2 TYR    19      22.265 -24.013  13.794  1.00119.56           C
ATOM    149  CE1 TYR    19      23.326 -21.487  13.910  1.00119.56           C
ATOM    150  CE2 TYR    19      23.024 -23.637  14.877  1.00119.56           C
ATOM    151  CZ  TYR    19      23.557 -22.373  14.936  1.00119.56           C
ATOM    152  OH  TYR    19      24.337 -21.989  16.047  1.00119.56           O
ATOM    153  C   TYR    19      19.144 -23.846  12.898  1.00119.56           C
ATOM    154  O   TYR    19      18.984 -23.242  13.958  1.00119.56           O
ATOM    155  N   VAL    20      18.788 -25.139  12.744  1.00104.84           N
ATOM    156  CA  VAL    20      18.228 -25.858  13.850  1.00104.84           C
ATOM    157  CB  VAL    20      17.514 -27.122  13.450  1.00104.84           C
ATOM    158  CG1 VAL    20      16.289 -26.732  12.607  1.00104.84           C
ATOM    159  CG2 VAL    20      18.489 -28.049  12.704  1.00104.84           C
ATOM    160  C   VAL    20      19.363 -26.202  14.762  1.00104.84           C
ATOM    161  O   VAL    20      20.315 -26.880  14.377  1.00104.84           O
ATOM    162  N   SER    21      19.313 -25.665  15.994  1.00100.56           N
ATOM    163  CA  SER    21      20.339 -25.883  16.971  1.00100.56           C
ATOM    164  CB  SER    21      20.370 -24.782  18.044  1.00100.56           C
ATOM    165  OG  SER    21      20.711 -23.535  17.455  1.00100.56           O
ATOM    166  C   SER    21      20.161 -27.188  17.683  1.00100.56           C
ATOM    167  O   SER    21      21.138 -27.798  18.112  1.00100.56           O
ATOM    168  N   ARG    22      18.903 -27.644  17.840  1.00196.37           N
ATOM    169  CA  ARG    22      18.645 -28.775  18.685  1.00196.37           C
ATOM    170  CB  ARG    22      18.717 -28.350  20.152  1.00196.37           C
ATOM    171  CG  ARG    22      18.004 -29.267  21.148  1.00196.37           C
ATOM    172  CD  ARG    22      17.360 -28.501  22.303  1.00196.37           C
ATOM    173  NE  ARG    22      16.186 -27.781  21.731  1.00196.37           N
ATOM    174  CZ  ARG    22      15.320 -27.108  22.544  1.00196.37           C
ATOM    175  NH1 ARG    22      15.534 -27.072  23.892  1.00196.37           N
ATOM    176  NH2 ARG    22      14.238 -26.473  22.007  1.00196.37           N
ATOM    177  C   ARG    22      17.213 -29.174  18.525  1.00196.37           C
ATOM    178  O   ARG    22      16.378 -28.371  18.113  1.00196.37           O
ATOM    179  N   LYS    23      16.902 -30.443  18.863  1.00140.68           N
ATOM    180  CA  LYS    23      15.547 -30.895  18.927  1.00140.68           C
ATOM    181  CB  LYS    23      15.213 -31.962  17.871  1.00140.68           C
ATOM    182  CG  LYS    23      16.011 -33.255  18.057  1.00140.68           C
ATOM    183  CD  LYS    23      15.498 -34.424  17.214  1.00140.68           C
ATOM    184  CE  LYS    23      16.084 -34.459  15.803  1.00140.68           C
ATOM    185  NZ  LYS    23      15.717 -33.225  15.073  1.00140.68           N
ATOM    186  C   LYS    23      15.403 -31.550  20.267  1.00140.68           C
ATOM    187  O   LYS    23      16.227 -32.377  20.650  1.00140.68           O
ATOM    188  N   ASP    24      14.368 -31.173  21.038  1.00 81.83           N
ATOM    189  CA  ASP    24      14.156 -31.809  22.306  1.00 81.83           C
ATOM    190  CB  ASP    24      14.076 -30.831  23.490  1.00 81.83           C
ATOM    191  CG  ASP    24      14.110 -31.639  24.781  1.00 81.83           C
ATOM    192  OD1 ASP    24      14.192 -32.894  24.697  1.00 81.83           O
ATOM    193  OD2 ASP    24      14.054 -31.011  25.872  1.00 81.83           O
ATOM    194  C   ASP    24      12.836 -32.491  22.194  1.00 81.83           C
ATOM    195  O   ASP    24      11.885 -31.925  21.660  1.00 81.83           O
ATOM    196  N   THR    25      12.738 -33.738  22.686  1.00 99.73           N
ATOM    197  CA  THR    25      11.488 -34.418  22.547  1.00 99.73           C
ATOM    198  CB  THR    25      11.620 -35.842  22.093  1.00 99.73           C
ATOM    199  OG1 THR    25      10.348 -36.365  21.743  1.00 99.73           O
ATOM    200  CG2 THR    25      12.238 -36.669  23.234  1.00 99.73           C
ATOM    201  C   THR    25      10.818 -34.436  23.877  1.00 99.73           C
ATOM    202  O   THR    25      11.466 -34.522  24.919  1.00 99.73           O
ATOM    203  N   PHE    26       9.478 -34.331  23.859  1.00152.25           N
ATOM    204  CA  PHE    26       8.709 -34.349  25.064  1.00152.25           C
ATOM    205  CB  PHE    26       8.113 -32.976  25.428  1.00152.25           C
ATOM    206  CG  PHE    26       7.724 -33.002  26.867  1.00152.25           C
ATOM    207  CD1 PHE    26       8.700 -32.934  27.834  1.00152.25           C
ATOM    208  CD2 PHE    26       6.406 -33.070  27.256  1.00152.25           C
ATOM    209  CE1 PHE    26       8.375 -32.949  29.169  1.00152.25           C
ATOM    210  CE2 PHE    26       6.074 -33.085  28.591  1.00152.25           C
ATOM    211  CZ  PHE    26       7.058 -33.027  29.549  1.00152.25           C
ATOM    212  C   PHE    26       7.600 -35.308  24.776  1.00152.25           C
ATOM    213  O   PHE    26       7.648 -36.016  23.771  1.00152.25           O
ATOM    214  N   GLU    27       6.581 -35.390  25.652  1.00186.03           N
ATOM    215  CA  GLU    27       5.544 -36.348  25.403  1.00186.03           C
ATOM    216  CB  GLU    27       4.414 -36.322  26.448  1.00186.03           C
ATOM    217  CG  GLU    27       4.848 -36.762  27.847  1.00186.03           C
ATOM    218  CD  GLU    27       5.079 -38.266  27.821  1.00186.03           C
ATOM    219  OE1 GLU    27       4.871 -38.878  26.740  1.00186.03           O
ATOM    220  OE2 GLU    27       5.465 -38.822  28.884  1.00186.03           O
ATOM    221  C   GLU    27       4.923 -36.041  24.077  1.00186.03           C
ATOM    222  O   GLU    27       4.158 -35.088  23.935  1.00186.03           O
ATOM    223  N   ASN    28       5.268 -36.862  23.065  1.00 82.70           N
ATOM    224  CA  ASN    28       4.726 -36.784  21.739  1.00 82.70           C
ATOM    225  CB  ASN    28       3.229 -37.139  21.670  1.00 82.70           C
ATOM    226  CG  ASN    28       3.069 -38.613  22.017  1.00 82.70           C
ATOM    227  OD1 ASN    28       3.135 -38.997  23.184  1.00 82.70           O
ATOM    228  ND2 ASN    28       2.842 -39.464  20.980  1.00 82.70           N
ATOM    229  C   ASN    28       4.893 -35.405  21.194  1.00 82.70           C
ATOM    230  O   ASN    28       4.122 -34.978  20.336  1.00 82.70           O
ATOM    231  N   VAL    29       5.916 -34.662  21.645  1.00 86.34           N
ATOM    232  CA  VAL    29       6.043 -33.351  21.086  1.00 86.34           C
ATOM    233  CB  VAL    29       5.470 -32.271  21.953  1.00 86.34           C
ATOM    234  CG1 VAL    29       3.958 -32.514  22.099  1.00 86.34           C
ATOM    235  CG2 VAL    29       6.229 -32.247  23.286  1.00 86.34           C
ATOM    236  C   VAL    29       7.494 -33.067  20.903  1.00 86.34           C
ATOM    237  O   VAL    29       8.343 -33.635  21.587  1.00 86.34           O
ATOM    238  N   ILE    30       7.819 -32.181  19.944  1.00129.59           N
ATOM    239  CA  ILE    30       9.197 -31.870  19.721  1.00129.59           C
ATOM    240  CB  ILE    30       9.678 -32.301  18.362  1.00129.59           C
ATOM    241  CG1 ILE    30      11.215 -32.267  18.250  1.00129.59           C
ATOM    242  CG2 ILE    30       8.941 -31.451  17.316  1.00129.59           C
ATOM    243  CD1 ILE    30      11.835 -30.873  18.334  1.00129.59           C
ATOM    244  C   ILE    30       9.357 -30.392  19.852  1.00129.59           C
ATOM    245  O   ILE    30       8.557 -29.614  19.334  1.00129.59           O
ATOM    246  N   PHE    31      10.397 -29.971  20.594  1.00 51.60           N
ATOM    247  CA  PHE    31      10.663 -28.575  20.739  1.00 51.60           C
ATOM    248  CB  PHE    31      11.052 -28.185  22.173  1.00 51.60           C
ATOM    249  CG  PHE    31       9.914 -28.582  23.047  1.00 51.60           C
ATOM    250  CD1 PHE    31       9.803 -29.883  23.480  1.00 51.60           C
ATOM    251  CD2 PHE    31       8.965 -27.665  23.432  1.00 51.60           C
ATOM    252  CE1 PHE    31       8.758 -30.267  24.286  1.00 51.60           C
ATOM    253  CE2 PHE    31       7.917 -28.044  24.238  1.00 51.60           C
ATOM    254  CZ  PHE    31       7.812 -29.346  24.666  1.00 51.60           C
ATOM    255  C   PHE    31      11.857 -28.332  19.884  1.00 51.60           C
ATOM    256  O   PHE    31      12.915 -28.923  20.095  1.00 51.60           O
ATOM    257  N   THR    32      11.726 -27.446  18.885  1.00 40.26           N
ATOM    258  CA  THR    32      12.848 -27.242  18.025  1.00 40.26           C
ATOM    259  CB  THR    32      12.482 -27.132  16.576  1.00 40.26           C
ATOM    260  OG1 THR    32      11.835 -28.319  16.142  1.00 40.26           O
ATOM    261  CG2 THR    32      13.766 -26.898  15.763  1.00 40.26           C
ATOM    262  C   THR    32      13.493 -25.959  18.418  1.00 40.26           C
ATOM    263  O   THR    32      12.821 -24.945  18.601  1.00 40.26           O
ATOM    264  N   THR    33      14.832 -25.976  18.565  1.00108.15           N
ATOM    265  CA  THR    33      15.492 -24.765  18.941  1.00108.15           C
ATOM    266  CB  THR    33      16.511 -24.919  20.025  1.00108.15           C
ATOM    267  OG1 THR    33      16.905 -23.638  20.488  1.00108.15           O
ATOM    268  CG2 THR    33      17.728 -25.660  19.461  1.00108.15           C
ATOM    269  C   THR    33      16.185 -24.236  17.733  1.00108.15           C
ATOM    270  O   THR    33      16.744 -24.991  16.937  1.00108.15           O
ATOM    271  N   ILE    34      16.146 -22.903  17.554  1.00 53.99           N
ATOM    272  CA  ILE    34      16.734 -22.370  16.366  1.00 53.99           C
ATOM    273  CB  ILE    34      15.727 -21.862  15.385  1.00 53.99           C
ATOM    274  CG1 ILE    34      14.824 -23.029  14.939  1.00 53.99           C
ATOM    275  CG2 ILE    34      16.501 -21.199  14.234  1.00 53.99           C
ATOM    276  CD1 ILE    34      13.545 -22.605  14.221  1.00 53.99           C
ATOM    277  C   ILE    34      17.690 -21.275  16.690  1.00 53.99           C
ATOM    278  O   ILE    34      17.488 -20.471  17.601  1.00 53.99           O
ATOM    279  N   ASP    35      18.792 -21.254  15.920  1.00 64.15           N
ATOM    280  CA  ASP    35      19.813 -20.271  16.069  1.00 64.15           C
ATOM    281  CB  ASP    35      21.219 -20.868  15.907  1.00 64.15           C
ATOM    282  CG  ASP    35      22.246 -19.844  16.351  1.00 64.15           C
ATOM    283  OD1 ASP    35      22.266 -18.729  15.767  1.00 64.15           O
ATOM    284  OD2 ASP    35      23.016 -20.161  17.296  1.00 64.15           O
ATOM    285  C   ASP    35      19.598 -19.260  14.989  1.00 64.15           C
ATOM    286  O   ASP    35      19.791 -19.548  13.807  1.00 64.15           O
ATOM    287  N   ILE    36      19.159 -18.046  15.378  1.00 61.18           N
ATOM    288  CA  ILE    36      18.977 -17.004  14.413  1.00 61.18           C
ATOM    289  CB  ILE    36      17.787 -16.132  14.687  1.00 61.18           C
ATOM    290  CG1 ILE    36      16.490 -16.956  14.630  1.00 61.18           C
ATOM    291  CG2 ILE    36      17.814 -14.962  13.689  1.00 61.18           C
ATOM    292  CD1 ILE    36      15.269 -16.206  15.161  1.00 61.18           C
ATOM    293  C   ILE    36      20.198 -16.153  14.545  1.00 61.18           C
ATOM    294  O   ILE    36      20.268 -15.275  15.402  1.00 61.18           O
ATOM    295  N   ARG    37      21.185 -16.373  13.657  1.00180.61           N
ATOM    296  CA  ARG    37      22.462 -15.734  13.818  1.00180.61           C
ATOM    297  CB  ARG    37      23.625 -16.661  13.423  1.00180.61           C
ATOM    298  CG  ARG    37      25.006 -16.149  13.832  1.00180.61           C
ATOM    299  CD  ARG    37      25.297 -16.343  15.320  1.00180.61           C
ATOM    300  NE  ARG    37      25.145 -17.800  15.600  1.00180.61           N
ATOM    301  CZ  ARG    37      25.765 -18.373  16.672  1.00180.61           C
ATOM    302  NH1 ARG    37      26.545 -17.616  17.498  1.00180.61           N
ATOM    303  NH2 ARG    37      25.612 -19.707  16.916  1.00180.61           N
ATOM    304  C   ARG    37      22.578 -14.509  12.966  1.00180.61           C
ATOM    305  O   ARG    37      22.584 -14.593  11.737  1.00180.61           O
ATOM    306  N   ILE    38      22.609 -13.322  13.613  1.00172.15           N
ATOM    307  CA  ILE    38      22.814 -12.105  12.880  1.00172.15           C
ATOM    308  CB  ILE    38      22.285 -10.872  13.583  1.00172.15           C
ATOM    309  CG1 ILE    38      22.087  -9.704  12.594  1.00172.15           C
ATOM    310  CG2 ILE    38      23.214 -10.518  14.754  1.00172.15           C
ATOM    311  CD1 ILE    38      23.368  -9.162  11.960  1.00172.15           C
ATOM    312  C   ILE    38      24.261 -11.907  12.518  1.00172.15           C
ATOM    313  O   ILE    38      24.581 -11.629  11.364  1.00172.15           O
ATOM    314  N   LYS    39      25.188 -12.084  13.486  1.00110.02           N
ATOM    315  CA  LYS    39      26.551 -11.719  13.210  1.00110.02           C
ATOM    316  CB  LYS    39      27.137 -10.711  14.214  1.00110.02           C
ATOM    317  CG  LYS    39      26.482  -9.331  14.138  1.00110.02           C
ATOM    318  CD  LYS    39      26.885  -8.395  15.279  1.00110.02           C
ATOM    319  CE  LYS    39      28.262  -7.756  15.081  1.00110.02           C
ATOM    320  NZ  LYS    39      28.205  -6.762  13.986  1.00110.02           N
ATOM    321  C   LYS    39      27.435 -12.911  13.224  1.00110.02           C
ATOM    322  O   LYS    39      27.072 -13.980  13.711  1.00110.02           O
ATOM    323  N   ALA    40      28.647 -12.725  12.667  1.00 61.03           N
ATOM    324  CA  ALA    40      29.603 -13.781  12.576  1.00 61.03           C
ATOM    325  CB  ALA    40      30.894 -13.386  11.839  1.00 61.03           C
ATOM    326  C   ALA    40      29.975 -14.177  13.962  1.00 61.03           C
ATOM    327  O   ALA    40      30.085 -13.372  14.884  1.00 61.03           O
ATOM    328  N   PRO    41      30.201 -15.449  14.060  1.00157.97           N
ATOM    329  CA  PRO    41      30.542 -16.103  15.292  1.00157.97           C
ATOM    330  CD  PRO    41      29.548 -16.356  13.129  1.00157.97           C
ATOM    331  CB  PRO    41      30.463 -17.599  15.001  1.00157.97           C
ATOM    332  CG  PRO    41      29.420 -17.693  13.874  1.00157.97           C
ATOM    333  C   PRO    41      31.872 -15.654  15.772  1.00157.97           C
ATOM    334  O   PRO    41      32.343 -16.157  16.792  1.00157.97           O
ATOM    335  N   ASN    42      32.525 -14.753  15.025  1.00152.99           N
ATOM    336  CA  ASN    42      33.748 -14.256  15.547  1.00152.99           C
ATOM    337  CB  ASN    42      34.422 -13.210  14.644  1.00152.99           C
ATOM    338  CG  ASN    42      34.891 -13.925  13.384  1.00152.99           C
ATOM    339  OD1 ASN    42      34.495 -13.578  12.273  1.00152.99           O
ATOM    340  ND2 ASN    42      35.760 -14.956  13.559  1.00152.99           N
ATOM    341  C   ASN    42      33.341 -13.609  16.817  1.00152.99           C
ATOM    342  O   ASN    42      32.422 -12.794  16.845  1.00152.99           O
ATOM    343  N   ILE    43      34.025 -13.976  17.909  1.00129.32           N
ATOM    344  CA  ILE    43      33.663 -13.514  19.211  1.00129.32           C
ATOM    345  CB  ILE    43      34.623 -13.971  20.274  1.00129.32           C
ATOM    346  CG1 ILE    43      36.032 -13.411  20.017  1.00129.32           C
ATOM    347  CG2 ILE    43      34.568 -15.507  20.340  1.00129.32           C
ATOM    348  CD1 ILE    43      36.999 -13.637  21.180  1.00129.32           C
ATOM    349  C   ILE    43      33.690 -12.031  19.152  1.00129.32           C
ATOM    350  O   ILE    43      32.886 -11.353  19.789  1.00129.32           O
ATOM    351  N   GLU    44      34.622 -11.494  18.353  1.00135.05           N
ATOM    352  CA  GLU    44      34.803 -10.081  18.285  1.00135.05           C
ATOM    353  CB  GLU    44      36.059  -9.674  17.478  1.00135.05           C
ATOM    354  CG  GLU    44      36.266 -10.418  16.156  1.00135.05           C
ATOM    355  CD  GLU    44      37.621 -10.033  15.581  1.00135.05           C
ATOM    356  OE1 GLU    44      38.651 -10.344  16.239  1.00135.05           O
ATOM    357  OE2 GLU    44      37.646  -9.430  14.477  1.00135.05           O
ATOM    358  C   GLU    44      33.566  -9.362  17.825  1.00135.05           C
ATOM    359  O   GLU    44      33.286  -8.309  18.396  1.00135.05           O
ATOM    360  N   PRO    45      32.782  -9.784  16.866  1.00157.31           N
ATOM    361  CA  PRO    45      31.623  -8.975  16.597  1.00157.31           C
ATOM    362  CD  PRO    45      33.299 -10.388  15.649  1.00157.31           C
ATOM    363  CB  PRO    45      31.183  -9.305  15.174  1.00157.31           C
ATOM    364  CG  PRO    45      32.478  -9.784  14.500  1.00157.31           C
ATOM    365  C   PRO    45      30.564  -9.233  17.619  1.00157.31           C
ATOM    366  O   PRO    45      30.407 -10.384  18.023  1.00157.31           O
ATOM    367  N   ILE    46      29.831  -8.189  18.060  1.00102.05           N
ATOM    368  CA  ILE    46      28.763  -8.412  18.992  1.00102.05           C
ATOM    369  CB  ILE    46      29.191  -8.367  20.432  1.00102.05           C
ATOM    370  CG1 ILE    46      29.742  -6.974  20.782  1.00102.05           C
ATOM    371  CG2 ILE    46      30.183  -9.516  20.675  1.00102.05           C
ATOM    372  CD1 ILE    46      29.916  -6.743  22.282  1.00102.05           C
ATOM    373  C   ILE    46      27.745  -7.334  18.798  1.00102.05           C
ATOM    374  O   ILE    46      28.055  -6.254  18.298  1.00102.05           O
ATOM    375  N   ILE    47      26.486  -7.612  19.190  1.00 65.34           N
ATOM    376  CA  ILE    47      25.442  -6.635  19.097  1.00 65.34           C
ATOM    377  CB  ILE    47      24.062  -7.211  18.974  1.00 65.34           C
ATOM    378  CG1 ILE    47      23.955  -8.163  17.774  1.00 65.34           C
ATOM    379  CG2 ILE    47      23.083  -6.027  18.891  1.00 65.34           C
ATOM    380  CD1 ILE    47      22.680  -9.004  17.800  1.00 65.34           C
ATOM    381  C   ILE    47      25.453  -5.914  20.406  1.00 65.34           C
ATOM    382  O   ILE    47      25.619  -6.537  21.453  1.00 65.34           O
ATOM    383  N   GLU    48      25.291  -4.576  20.383  1.00 72.15           N
ATOM    384  CA  GLU    48      25.300  -3.837  21.613  1.00 72.15           C
ATOM    385  CB  GLU    48      25.185  -2.312  21.435  1.00 72.15           C
ATOM    386  CG  GLU    48      25.361  -1.538  22.744  1.00 72.15           C
ATOM    387  CD  GLU    48      25.229  -0.052  22.444  1.00 72.15           C
ATOM    388  OE1 GLU    48      25.694   0.379  21.356  1.00 72.15           O
ATOM    389  OE2 GLU    48      24.659   0.673  23.304  1.00 72.15           O
ATOM    390  C   GLU    48      24.132  -4.304  22.421  1.00 72.15           C
ATOM    391  O   GLU    48      23.121  -4.745  21.876  1.00 72.15           O
ATOM    392  N   ASN    49      24.256  -4.228  23.759  1.00 66.64           N
ATOM    393  CA  ASN    49      23.255  -4.739  24.652  1.00 66.64           C
ATOM    394  CB  ASN    49      23.651  -4.607  26.133  1.00 66.64           C
ATOM    395  CG  ASN    49      22.640  -5.393  26.955  1.00 66.64           C
ATOM    396  OD1 ASN    49      21.485  -4.992  27.093  1.00 66.64           O
ATOM    397  ND2 ASN    49      23.082  -6.552  27.512  1.00 66.64           N
ATOM    398  C   ASN    49      21.957  -4.022  24.457  1.00 66.64           C
ATOM    399  O   ASN    49      20.898  -4.647  24.448  1.00 66.64           O
ATOM    400  N   ALA    50      21.992  -2.687  24.297  1.00 27.62           N
ATOM    401  CA  ALA    50      20.765  -1.959  24.151  1.00 27.62           C
ATOM    402  CB  ALA    50      20.978  -0.439  24.050  1.00 27.62           C
ATOM    403  C   ALA    50      20.079  -2.407  22.897  1.00 27.62           C
ATOM    404  O   ALA    50      18.864  -2.597  22.879  1.00 27.62           O
ATOM    405  N   ALA    51      20.851  -2.594  21.811  1.00 34.87           N
ATOM    406  CA  ALA    51      20.292  -2.954  20.537  1.00 34.87           C
ATOM    407  CB  ALA    51      21.348  -3.000  19.422  1.00 34.87           C
ATOM    408  C   ALA    51      19.648  -4.309  20.603  1.00 34.87           C
ATOM    409  O   ALA    51      18.569  -4.516  20.052  1.00 34.87           O
ATOM    410  N   ILE    52      20.307  -5.279  21.262  1.00123.34           N
ATOM    411  CA  ILE    52      19.773  -6.612  21.365  1.00123.34           C
ATOM    412  CB  ILE    52      20.731  -7.620  21.933  1.00123.34           C
ATOM    413  CG1 ILE    52      21.168  -7.262  23.354  1.00123.34           C
ATOM    414  CG2 ILE    52      21.900  -7.760  20.958  1.00123.34           C
ATOM    415  CD1 ILE    52      21.979  -8.377  24.006  1.00123.34           C
ATOM    416  C   ILE    52      18.540  -6.582  22.209  1.00123.34           C
ATOM    417  O   ILE    52      17.606  -7.356  22.009  1.00123.34           O
ATOM    418  N   HIS    53      18.531  -5.708  23.224  1.00 57.42           N
ATOM    419  CA  HIS    53      17.401  -5.596  24.096  1.00 57.42           C
ATOM    420  ND1 HIS    53      16.624  -3.584  27.296  1.00 57.42           N
ATOM    421  CG  HIS    53      16.623  -4.503  26.271  1.00 57.42           C
ATOM    422  CB  HIS    53      17.636  -4.515  25.167  1.00 57.42           C
ATOM    423  NE2 HIS    53      14.916  -4.955  27.675  1.00 57.42           N
ATOM    424  CD2 HIS    53      15.573  -5.334  26.518  1.00 57.42           C
ATOM    425  CE1 HIS    53      15.583  -3.900  28.106  1.00 57.42           C
ATOM    426  C   HIS    53      16.224  -5.176  23.263  1.00 57.42           C
ATOM    427  O   HIS    53      15.127  -5.717  23.396  1.00 57.42           O
ATOM    428  N   THR    54      16.433  -4.188  22.371  1.00 33.49           N
ATOM    429  CA  THR    54      15.391  -3.681  21.522  1.00 33.49           C
ATOM    430  CB  THR    54      15.841  -2.516  20.692  1.00 33.49           C
ATOM    431  OG1 THR    54      16.289  -1.462  21.531  1.00 33.49           O
ATOM    432  CG2 THR    54      14.661  -2.042  19.828  1.00 33.49           C
ATOM    433  C   THR    54      14.951  -4.757  20.581  1.00 33.49           C
ATOM    434  O   THR    54      13.758  -4.925  20.333  1.00 33.49           O
ATOM    435  N   ILE    55      15.909  -5.527  20.032  1.00144.06           N
ATOM    436  CA  ILE    55      15.559  -6.556  19.097  1.00144.06           C
ATOM    437  CB  ILE    55      16.729  -7.226  18.406  1.00144.06           C
ATOM    438  CG1 ILE    55      17.686  -7.967  19.354  1.00144.06           C
ATOM    439  CG2 ILE    55      17.429  -6.135  17.579  1.00144.06           C
ATOM    440  CD1 ILE    55      17.122  -9.240  19.985  1.00144.06           C
ATOM    441  C   ILE    55      14.697  -7.558  19.798  1.00144.06           C
ATOM    442  O   ILE    55      13.780  -8.117  19.200  1.00144.06           O
ATOM    443  N   GLU    56      14.966  -7.816  21.090  1.00 38.29           N
ATOM    444  CA  GLU    56      14.195  -8.781  21.816  1.00 38.29           C
ATOM    445  CB  GLU    56      14.644  -8.905  23.281  1.00 38.29           C
ATOM    446  CG  GLU    56      13.856  -9.938  24.088  1.00 38.29           C
ATOM    447  CD  GLU    56      14.416  -9.934  25.503  1.00 38.29           C
ATOM    448  OE1 GLU    56      15.144  -8.964  25.843  1.00 38.29           O
ATOM    449  OE2 GLU    56      14.127 -10.899  26.260  1.00 38.29           O
ATOM    450  C   GLU    56      12.764  -8.335  21.838  1.00 38.29           C
ATOM    451  O   GLU    56      11.856  -9.128  21.593  1.00 38.29           O
ATOM    452  N   HIS    57      12.522  -7.042  22.121  1.00 60.32           N
ATOM    453  CA  HIS    57      11.176  -6.554  22.221  1.00 60.32           C
ATOM    454  ND1 HIS    57      10.296  -4.747  25.076  1.00 60.32           N
ATOM    455  CG  HIS    57      11.311  -4.932  24.164  1.00 60.32           C
ATOM    456  CB  HIS    57      11.087  -5.091  22.690  1.00 60.32           C
ATOM    457  NE2 HIS    57      12.190  -4.775  26.236  1.00 60.32           N
ATOM    458  CD2 HIS    57      12.461  -4.947  24.889  1.00 60.32           C
ATOM    459  CE1 HIS    57      10.877  -4.659  26.299  1.00 60.32           C
ATOM    460  C   HIS    57      10.459  -6.649  20.905  1.00 60.32           C
ATOM    461  O   HIS    57       9.306  -7.075  20.860  1.00 60.32           O
ATOM    462  N   ILE    58      11.115  -6.244  19.800  1.00 93.76           N
ATOM    463  CA  ILE    58      10.483  -6.217  18.506  1.00 93.76           C
ATOM    464  CB  ILE    58      11.345  -5.580  17.456  1.00 93.76           C
ATOM    465  CG1 ILE    58      11.667  -4.124  17.830  1.00 93.76           C
ATOM    466  CG2 ILE    58      10.620  -5.722  16.106  1.00 93.76           C
ATOM    467  CD1 ILE    58      10.430  -3.236  17.957  1.00 93.76           C
ATOM    468  C   ILE    58      10.169  -7.599  18.011  1.00 93.76           C
ATOM    469  O   ILE    58       9.070  -7.860  17.527  1.00 93.76           O
ATOM    470  N   GLY    59      11.140  -8.520  18.126  1.00 45.81           N
ATOM    471  CA  GLY    59      11.059  -9.860  17.608  1.00 45.81           C
ATOM    472  C   GLY    59       9.994 -10.661  18.282  1.00 45.81           C
ATOM    473  O   GLY    59       9.449 -11.588  17.684  1.00 45.81           O
ATOM    474  N   ALA    60       9.705 -10.377  19.563  1.00 38.92           N
ATOM    475  CA  ALA    60       8.745 -11.198  20.238  1.00 38.92           C
ATOM    476  CB  ALA    60       8.470 -10.727  21.676  1.00 38.92           C
ATOM    477  C   ALA    60       7.447 -11.136  19.487  1.00 38.92           C
ATOM    478  O   ALA    60       6.838 -12.171  19.222  1.00 38.92           O
ATOM    479  N   THR    61       6.992  -9.920  19.127  1.00112.29           N
ATOM    480  CA  THR    61       5.758  -9.763  18.405  1.00112.29           C
ATOM    481  CB  THR    61       5.264  -8.347  18.420  1.00112.29           C
ATOM    482  OG1 THR    61       6.199  -7.494  17.775  1.00112.29           O
ATOM    483  CG2 THR    61       5.070  -7.914  19.882  1.00112.29           C
ATOM    484  C   THR    61       5.875 -10.175  16.964  1.00112.29           C
ATOM    485  O   THR    61       5.044 -10.926  16.455  1.00112.29           O
ATOM    486  N   LEU    62       6.932  -9.702  16.272  1.00 95.06           N
ATOM    487  CA  LEU    62       7.082  -9.908  14.856  1.00 95.06           C
ATOM    488  CB  LEU    62       8.258  -9.120  14.258  1.00 95.06           C
ATOM    489  CG  LEU    62       7.986  -7.614  14.094  1.00 95.06           C
ATOM    490  CD1 LEU    62       7.581  -6.949  15.417  1.00 95.06           C
ATOM    491  CD2 LEU    62       9.185  -6.917  13.433  1.00 95.06           C
ATOM    492  C   LEU    62       7.255 -11.354  14.516  1.00 95.06           C
ATOM    493  O   LEU    62       6.733 -11.827  13.510  1.00 95.06           O
ATOM    494  N   LEU    63       8.011 -12.113  15.316  1.00 88.96           N
ATOM    495  CA  LEU    63       8.184 -13.495  14.980  1.00 88.96           C
ATOM    496  CB  LEU    63       9.166 -14.212  15.935  1.00 88.96           C
ATOM    497  CG  LEU    63       9.590 -15.652  15.551  1.00 88.96           C
ATOM    498  CD1 LEU    63      10.568 -16.212  16.595  1.00 88.96           C
ATOM    499  CD2 LEU    63       8.408 -16.608  15.328  1.00 88.96           C
ATOM    500  C   LEU    63       6.841 -14.140  15.100  1.00 88.96           C
ATOM    501  O   LEU    63       6.460 -14.975  14.283  1.00 88.96           O
ATOM    502  N   ARG    64       6.072 -13.742  16.123  1.00152.95           N
ATOM    503  CA  ARG    64       4.823 -14.380  16.392  1.00152.95           C
ATOM    504  CB  ARG    64       4.172 -13.839  17.673  1.00152.95           C
ATOM    505  CG  ARG    64       3.042 -14.713  18.213  1.00152.95           C
ATOM    506  CD  ARG    64       2.807 -14.501  19.709  1.00152.95           C
ATOM    507  NE  ARG    64       4.025 -15.013  20.401  1.00152.95           N
ATOM    508  CZ  ARG    64       4.678 -14.239  21.317  1.00152.95           C
ATOM    509  NH1 ARG    64       4.201 -12.999  21.627  1.00152.95           N
ATOM    510  NH2 ARG    64       5.815 -14.699  21.915  1.00152.95           N
ATOM    511  C   ARG    64       3.883 -14.205  15.241  1.00152.95           C
ATOM    512  O   ARG    64       3.189 -15.153  14.879  1.00152.95           O
ATOM    513  N   ASN    65       3.813 -13.009  14.619  1.00106.11           N
ATOM    514  CA  ASN    65       2.826 -12.924  13.580  1.00106.11           C
ATOM    515  CB  ASN    65       2.496 -11.509  13.042  1.00106.11           C
ATOM    516  CG  ASN    65       3.505 -11.009  12.020  1.00106.11           C
ATOM    517  OD1 ASN    65       4.710 -11.198  12.152  1.00106.11           O
ATOM    518  ND2 ASN    65       2.990 -10.346  10.950  1.00106.11           N
ATOM    519  C   ASN    65       3.246 -13.797  12.440  1.00106.11           C
ATOM    520  O   ASN    65       2.422 -14.460  11.816  1.00106.11           O
ATOM    521  N   ASN    66       4.553 -13.816  12.135  1.00 71.76           N
ATOM    522  CA  ASN    66       5.077 -14.581  11.039  1.00 71.76           C
ATOM    523  CB  ASN    66       6.553 -14.275  10.754  1.00 71.76           C
ATOM    524  CG  ASN    66       6.594 -12.926  10.064  1.00 71.76           C
ATOM    525  OD1 ASN    66       7.273 -12.002  10.508  1.00 71.76           O
ATOM    526  ND2 ASN    66       5.842 -12.815   8.937  1.00 71.76           N
ATOM    527  C   ASN    66       4.977 -16.046  11.294  1.00 71.76           C
ATOM    528  O   ASN    66       4.731 -16.821  10.371  1.00 71.76           O
ATOM    529  N   GLU    67       5.229 -16.484  12.539  1.00115.27           N
ATOM    530  CA  GLU    67       5.079 -17.878  12.785  1.00115.27           C
ATOM    531  CB  GLU    67       6.070 -18.447  13.814  1.00115.27           C
ATOM    532  CG  GLU    67       7.488 -18.610  13.261  1.00115.27           C
ATOM    533  CD  GLU    67       7.456 -19.755  12.257  1.00115.27           C
ATOM    534  OE1 GLU    67       6.348 -20.310  12.030  1.00115.27           O
ATOM    535  OE2 GLU    67       8.538 -20.093  11.705  1.00115.27           O
ATOM    536  C   GLU    67       3.713 -17.995  13.339  1.00115.27           C
ATOM    537  O   GLU    67       3.547 -18.109  14.552  1.00115.27           O
ATOM    538  N   VAL    68       2.716 -17.908  12.431  1.00131.01           N
ATOM    539  CA  VAL    68       1.334 -18.102  12.747  1.00131.01           C
ATOM    540  CB  VAL    68       0.461 -16.886  12.554  1.00131.01           C
ATOM    541  CG1 VAL    68       0.857 -15.836  13.604  1.00131.01           C
ATOM    542  CG2 VAL    68       0.588 -16.373  11.109  1.00131.01           C
ATOM    543  C   VAL    68       0.873 -19.183  11.826  1.00131.01           C
ATOM    544  O   VAL    68       0.896 -19.040  10.604  1.00131.01           O
ATOM    545  N   TRP    69       0.477 -20.315  12.428  1.00273.28           N
ATOM    546  CA  TRP    69       0.058 -21.518  11.772  1.00273.28           C
ATOM    547  CB  TRP    69       0.555 -21.735  10.329  1.00273.28           C
ATOM    548  CG  TRP    69      -0.126 -22.898   9.640  1.00273.28           C
ATOM    549  CD2 TRP    69       0.419 -24.221   9.505  1.00273.28           C
ATOM    550  CD1 TRP    69      -1.346 -22.923   9.030  1.00273.28           C
ATOM    551  NE1 TRP    69      -1.600 -24.179   8.532  1.00273.28           N
ATOM    552  CE2 TRP    69      -0.520 -24.988   8.815  1.00273.28           C
ATOM    553  CE3 TRP    69       1.603 -24.755   9.920  1.00273.28           C
ATOM    554  CZ2 TRP    69      -0.288 -26.303   8.531  1.00273.28           C
ATOM    555  CZ3 TRP    69       1.837 -26.081   9.632  1.00273.28           C
ATOM    556  CH2 TRP    69       0.908 -26.841   8.950  1.00273.28           C
ATOM    557  C   TRP    69       0.741 -22.520  12.618  1.00273.28           C
ATOM    558  O   TRP    69       0.193 -22.999  13.610  1.00273.28           O
ATOM    559  N   THR    70       1.985 -22.859  12.228  1.00139.45           N
ATOM    560  CA  THR    70       2.753 -23.672  13.109  1.00139.45           C
ATOM    561  CB  THR    70       4.168 -23.905  12.650  1.00139.45           C
ATOM    562  OG1 THR    70       4.831 -22.665  12.454  1.00139.45           O
ATOM    563  CG2 THR    70       4.171 -24.733  11.357  1.00139.45           C
ATOM    564  C   THR    70       2.827 -22.865  14.361  1.00139.45           C
ATOM    565  O   THR    70       2.504 -23.380  15.431  1.00139.45           O
ATOM    566  N   GLU    71       3.189 -21.560  14.233  1.00175.35           N
ATOM    567  CA  GLU    71       3.262 -20.698  15.377  1.00175.35           C
ATOM    568  CB  GLU    71       1.899 -20.361  16.008  1.00175.35           C
ATOM    569  CG  GLU    71       1.988 -19.235  17.043  1.00175.35           C
ATOM    570  CD  GLU    71       0.620 -19.040  17.679  1.00175.35           C
ATOM    571  OE1 GLU    71      -0.361 -19.663  17.193  1.00175.35           O
ATOM    572  OE2 GLU    71       0.540 -18.262  18.667  1.00175.35           O
ATOM    573  C   GLU    71       4.091 -21.396  16.396  1.00175.35           C
ATOM    574  O   GLU    71       5.219 -21.805  16.128  1.00175.35           O
ATOM    575  N   LYS    72       3.523 -21.534  17.606  1.00114.63           N
ATOM    576  CA  LYS    72       4.139 -22.261  18.668  1.00114.63           C
ATOM    577  CB  LYS    72       4.300 -23.758  18.353  1.00114.63           C
ATOM    578  CG  LYS    72       2.962 -24.481  18.174  1.00114.63           C
ATOM    579  CD  LYS    72       2.057 -24.407  19.406  1.00114.63           C
ATOM    580  CE  LYS    72       0.708 -25.106  19.227  1.00114.63           C
ATOM    581  NZ  LYS    72      -0.096 -24.982  20.464  1.00114.63           N
ATOM    582  C   LYS    72       5.473 -21.683  18.976  1.00114.63           C
ATOM    583  O   LYS    72       6.414 -22.415  19.272  1.00114.63           O
ATOM    584  N   ILE    73       5.595 -20.345  18.934  1.00142.79           N
ATOM    585  CA  ILE    73       6.855 -19.783  19.308  1.00142.79           C
ATOM    586  CB  ILE    73       7.104 -18.411  18.741  1.00142.79           C
ATOM    587  CG1 ILE    73       8.494 -17.904  19.162  1.00142.79           C
ATOM    588  CG2 ILE    73       5.943 -17.489  19.153  1.00142.79           C
ATOM    589  CD1 ILE    73       9.649 -18.692  18.547  1.00142.79           C
ATOM    590  C   ILE    73       6.842 -19.692  20.797  1.00142.79           C
ATOM    591  O   ILE    73       5.954 -19.078  21.386  1.00142.79           O
ATOM    592  N   VAL    74       7.788 -20.387  21.458  1.00 45.04           N
ATOM    593  CA  VAL    74       7.808 -20.290  22.884  1.00 45.04           C
ATOM    594  CB  VAL    74       8.735 -21.276  23.527  1.00 45.04           C
ATOM    595  CG1 VAL    74       8.732 -21.029  25.045  1.00 45.04           C
ATOM    596  CG2 VAL    74       8.300 -22.696  23.126  1.00 45.04           C
ATOM    597  C   VAL    74       8.263 -18.921  23.275  1.00 45.04           C
ATOM    598  O   VAL    74       7.539 -18.187  23.946  1.00 45.04           O
ATOM    599  N   TYR    75       9.483 -18.536  22.841  1.00149.32           N
ATOM    600  CA  TYR    75       9.990 -17.248  23.210  1.00149.32           C
ATOM    601  CB  TYR    75      10.543 -17.241  24.646  1.00149.32           C
ATOM    602  CG  TYR    75      10.715 -15.837  25.102  1.00149.32           C
ATOM    603  CD1 TYR    75       9.634 -15.146  25.594  1.00149.32           C
ATOM    604  CD2 TYR    75      11.943 -15.220  25.058  1.00149.32           C
ATOM    605  CE1 TYR    75       9.770 -13.850  26.027  1.00149.32           C
ATOM    606  CE2 TYR    75      12.085 -13.923  25.491  1.00149.32           C
ATOM    607  CZ  TYR    75      10.998 -13.236  25.976  1.00149.32           C
ATOM    608  OH  TYR    75      11.136 -11.905  26.422  1.00149.32           O
ATOM    609  C   TYR    75      11.117 -16.922  22.273  1.00149.32           C
ATOM    610  O   TYR    75      11.641 -17.799  21.588  1.00149.32           O
ATOM    611  N   PHE    76      11.511 -15.634  22.223  1.00111.36           N
ATOM    612  CA  PHE    76      12.589 -15.169  21.395  1.00111.36           C
ATOM    613  CB  PHE    76      12.053 -14.091  20.435  1.00111.36           C
ATOM    614  CG  PHE    76      13.076 -13.619  19.465  1.00111.36           C
ATOM    615  CD1 PHE    76      13.308 -14.329  18.311  1.00111.36           C
ATOM    616  CD2 PHE    76      13.775 -12.457  19.698  1.00111.36           C
ATOM    617  CE1 PHE    76      14.237 -13.892  17.399  1.00111.36           C
ATOM    618  CE2 PHE    76      14.706 -12.014  18.791  1.00111.36           C
ATOM    619  CZ  PHE    76      14.934 -12.735  17.644  1.00111.36           C
ATOM    620  C   PHE    76      13.542 -14.518  22.353  1.00111.36           C
ATOM    621  O   PHE    76      13.180 -13.544  23.009  1.00111.36           O
ATOM    622  N   GLY    77      14.794 -15.013  22.464  1.00 29.72           N
ATOM    623  CA  GLY    77      15.649 -14.419  23.456  1.00 29.72           C
ATOM    624  C   GLY    77      16.985 -14.109  22.862  1.00 29.72           C
ATOM    625  O   GLY    77      17.411 -14.711  21.879  1.00 29.72           O
ATOM    626  N   PRO    78      17.652 -13.152  23.452  1.00153.99           N
ATOM    627  CA  PRO    78      18.967 -12.821  22.979  1.00153.99           C
ATOM    628  CD  PRO    78      16.961 -11.982  23.971  1.00153.99           C
ATOM    629  CB  PRO    78      19.278 -11.423  23.505  1.00153.99           C
ATOM    630  CG  PRO    78      17.889 -10.791  23.678  1.00153.99           C
ATOM    631  C   PRO    78      19.929 -13.858  23.450  1.00153.99           C
ATOM    632  O   PRO    78      19.714 -14.428  24.519  1.00153.99           O
ATOM    633  N   MET    79      20.990 -14.130  22.670  1.00 45.65           N
ATOM    634  CA  MET    79      21.966 -15.083  23.104  1.00 45.65           C
ATOM    635  CB  MET    79      22.752 -15.755  21.965  1.00 45.65           C
ATOM    636  CG  MET    79      21.899 -16.645  21.059  1.00 45.65           C
ATOM    637  SD  MET    79      22.849 -17.568  19.811  1.00 45.65           S
ATOM    638  CE  MET    79      23.344 -16.108  18.852  1.00 45.65           C
ATOM    639  C   MET    79      22.952 -14.339  23.947  1.00 45.65           C
ATOM    640  O   MET    79      23.100 -13.124  23.823  1.00 45.65           O
ATOM    641  N   GLY    80      23.644 -15.066  24.844  1.00 24.49           N
ATOM    642  CA  GLY    80      24.628 -14.489  25.716  1.00 24.49           C
ATOM    643  C   GLY    80      25.745 -13.955  24.878  1.00 24.49           C
ATOM    644  O   GLY    80      26.369 -12.950  25.216  1.00 24.49           O
ATOM    645  N   CYS    81      26.043 -14.655  23.770  1.00 64.75           N
ATOM    646  CA  CYS    81      27.094 -14.297  22.860  1.00 64.75           C
ATOM    647  CB  CYS    81      27.337 -15.366  21.779  1.00 64.75           C
ATOM    648  SG  CYS    81      25.835 -15.808  20.857  1.00 64.75           S
ATOM    649  C   CYS    81      26.758 -12.986  22.203  1.00 64.75           C
ATOM    650  O   CYS    81      27.656 -12.254  21.788  1.00 64.75           O
ATOM    651  N   ARG    82      25.452 -12.669  22.072  1.00139.44           N
ATOM    652  CA  ARG    82      24.988 -11.430  21.497  1.00139.44           C
ATOM    653  CB  ARG    82      25.607 -10.187  22.165  1.00139.44           C
ATOM    654  CG  ARG    82      25.117  -9.957  23.598  1.00139.44           C
ATOM    655  CD  ARG    82      25.766  -8.757  24.294  1.00139.44           C
ATOM    656  NE  ARG    82      27.187  -9.116  24.562  1.00139.44           N
ATOM    657  CZ  ARG    82      28.032  -8.212  25.138  1.00139.44           C
ATOM    658  NH1 ARG    82      27.580  -6.967  25.467  1.00139.44           N
ATOM    659  NH2 ARG    82      29.330  -8.556  25.384  1.00139.44           N
ATOM    660  C   ARG    82      25.263 -11.363  20.023  1.00139.44           C
ATOM    661  O   ARG    82      25.279 -10.284  19.430  1.00139.44           O
ATOM    662  N   THR    83      25.547 -12.518  19.403  1.00101.56           N
ATOM    663  CA  THR    83      25.709 -12.634  17.978  1.00101.56           C
ATOM    664  CB  THR    83      26.615 -13.755  17.563  1.00101.56           C
ATOM    665  OG1 THR    83      26.102 -14.999  18.011  1.00101.56           O
ATOM    666  CG2 THR    83      28.011 -13.498  18.154  1.00101.56           C
ATOM    667  C   THR    83      24.370 -12.832  17.328  1.00101.56           C
ATOM    668  O   THR    83      24.231 -12.666  16.115  1.00101.56           O
ATOM    669  N   GLY    84      23.358 -13.285  18.103  1.00 45.87           N
ATOM    670  CA  GLY    84      22.096 -13.550  17.478  1.00 45.87           C
ATOM    671  C   GLY    84      21.047 -13.790  18.516  1.00 45.87           C
ATOM    672  O   GLY    84      21.218 -13.474  19.692  1.00 45.87           O
ATOM    673  N   PHE    85      19.920 -14.381  18.070  1.00 70.51           N
ATOM    674  CA  PHE    85      18.758 -14.586  18.881  1.00 70.51           C
ATOM    675  CB  PHE    85      17.507 -14.068  18.166  1.00 70.51           C
ATOM    676  CG  PHE    85      17.872 -12.783  17.498  1.00 70.51           C
ATOM    677  CD1 PHE    85      18.440 -12.816  16.244  1.00 70.51           C
ATOM    678  CD2 PHE    85      17.649 -11.561  18.087  1.00 70.51           C
ATOM    679  CE1 PHE    85      18.790 -11.661  15.587  1.00 70.51           C
ATOM    680  CE2 PHE    85      17.998 -10.403  17.430  1.00 70.51           C
ATOM    681  CZ  PHE    85      18.570 -10.445  16.182  1.00 70.51           C
ATOM    682  C   PHE    85      18.557 -16.072  18.967  1.00 70.51           C
ATOM    683  O   PHE    85      18.963 -16.821  18.079  1.00 70.51           O
ATOM    684  N   TYR    86      17.907 -16.525  20.055  1.00 67.26           N
ATOM    685  CA  TYR    86      17.643 -17.912  20.316  1.00 67.26           C
ATOM    686  CB  TYR    86      18.229 -18.306  21.684  1.00 67.26           C
ATOM    687  CG  TYR    86      17.777 -19.656  22.112  1.00 67.26           C
ATOM    688  CD1 TYR    86      16.555 -19.822  22.724  1.00 67.26           C
ATOM    689  CD2 TYR    86      18.587 -20.749  21.925  1.00 67.26           C
ATOM    690  CE1 TYR    86      16.140 -21.067  23.133  1.00 67.26           C
ATOM    691  CE2 TYR    86      18.176 -21.995  22.333  1.00 67.26           C
ATOM    692  CZ  TYR    86      16.952 -22.156  22.935  1.00 67.26           C
ATOM    693  OH  TYR    86      16.537 -23.439  23.352  1.00 67.26           O
ATOM    694  C   TYR    86      16.155 -18.057  20.391  1.00 67.26           C
ATOM    695  O   TYR    86      15.494 -17.281  21.079  1.00 67.26           O
ATOM    696  N   LEU    87      15.575 -19.035  19.658  1.00166.12           N
ATOM    697  CA  LEU    87      14.148 -19.179  19.733  1.00166.12           C
ATOM    698  CB  LEU    87      13.385 -18.531  18.561  1.00166.12           C
ATOM    699  CG  LEU    87      13.661 -19.163  17.183  1.00166.12           C
ATOM    700  CD1 LEU    87      12.860 -18.453  16.080  1.00166.12           C
ATOM    701  CD2 LEU    87      15.165 -19.208  16.868  1.00166.12           C
ATOM    702  C   LEU    87      13.786 -20.633  19.746  1.00166.12           C
ATOM    703  O   LEU    87      14.294 -21.427  18.956  1.00166.12           O
ATOM    704  N   ILE    88      12.861 -21.014  20.648  1.00106.07           N
ATOM    705  CA  ILE    88      12.421 -22.375  20.720  1.00106.07           C
ATOM    706  CB  ILE    88      12.446 -22.950  22.107  1.00106.07           C
ATOM    707  CG1 ILE    88      11.492 -22.190  23.039  1.00106.07           C
ATOM    708  CG2 ILE    88      13.906 -22.948  22.586  1.00106.07           C
ATOM    709  CD1 ILE    88      11.250 -22.904  24.370  1.00106.07           C
ATOM    710  C   ILE    88      11.013 -22.385  20.225  1.00106.07           C
ATOM    711  O   ILE    88      10.223 -21.496  20.544  1.00106.07           O
ATOM    712  N   ILE    89      10.683 -23.380  19.378  1.00 46.87           N
ATOM    713  CA  ILE    89       9.368 -23.453  18.816  1.00 46.87           C
ATOM    714  CB  ILE    89       9.342 -23.202  17.336  1.00 46.87           C
ATOM    715  CG1 ILE    89       9.855 -21.786  17.023  1.00 46.87           C
ATOM    716  CG2 ILE    89       7.912 -23.466  16.832  1.00 46.87           C
ATOM    717  CD1 ILE    89      10.158 -21.560  15.543  1.00 46.87           C
ATOM    718  C   ILE    89       8.839 -24.831  19.041  1.00 46.87           C
ATOM    719  O   ILE    89       9.583 -25.811  19.070  1.00 46.87           O
ATOM    720  N   PHE    90       7.512 -24.926  19.224  1.00 96.02           N
ATOM    721  CA  PHE    90       6.881 -26.193  19.424  1.00 96.02           C
ATOM    722  CB  PHE    90       5.590 -26.065  20.251  1.00 96.02           C
ATOM    723  CG  PHE    90       4.906 -27.384  20.282  1.00 96.02           C
ATOM    724  CD1 PHE    90       5.260 -28.336  21.206  1.00 96.02           C
ATOM    725  CD2 PHE    90       3.900 -27.660  19.385  1.00 96.02           C
ATOM    726  CE1 PHE    90       4.617 -29.550  21.226  1.00 96.02           C
ATOM    727  CE2 PHE    90       3.256 -28.873  19.403  1.00 96.02           C
ATOM    728  CZ  PHE    90       3.615 -29.824  20.327  1.00 96.02           C
ATOM    729  C   PHE    90       6.501 -26.702  18.073  1.00 96.02           C
ATOM    730  O   PHE    90       5.701 -26.085  17.372  1.00 96.02           O
ATOM    731  N   GLY    91       7.085 -27.845  17.665  1.00 23.61           N
ATOM    732  CA  GLY    91       6.748 -28.398  16.387  1.00 23.61           C
ATOM    733  C   GLY    91       7.969 -29.060  15.834  1.00 23.61           C
ATOM    734  O   GLY    91       9.072 -28.887  16.352  1.00 23.61           O
ATOM    735  N   ASP    92       7.795 -29.822  14.735  1.00 38.41           N
ATOM    736  CA  ASP    92       8.904 -30.497  14.128  1.00 38.41           C
ATOM    737  CB  ASP    92       8.508 -31.472  13.006  1.00 38.41           C
ATOM    738  CG  ASP    92       7.826 -32.665  13.652  1.00 38.41           C
ATOM    739  OD1 ASP    92       7.948 -32.810  14.898  1.00 38.41           O
ATOM    740  OD2 ASP    92       7.170 -33.445  12.912  1.00 38.41           O
ATOM    741  C   ASP    92       9.754 -29.439  13.521  1.00 38.41           C
ATOM    742  O   ASP    92       9.308 -28.307  13.339  1.00 38.41           O
ATOM    743  N   TYR    93      11.013 -29.773  13.186  1.00197.81           N
ATOM    744  CA  TYR    93      11.856 -28.718  12.719  1.00197.81           C
ATOM    745  CB  TYR    93      13.371 -28.994  12.827  1.00197.81           C
ATOM    746  CG  TYR    93      13.816 -29.985  11.805  1.00197.81           C
ATOM    747  CD1 TYR    93      14.113 -29.567  10.528  1.00197.81           C
ATOM    748  CD2 TYR    93      13.958 -31.317  12.119  1.00197.81           C
ATOM    749  CE1 TYR    93      14.536 -30.461   9.574  1.00197.81           C
ATOM    750  CE2 TYR    93      14.380 -32.217  11.168  1.00197.81           C
ATOM    751  CZ  TYR    93      14.670 -31.790   9.894  1.00197.81           C
ATOM    752  OH  TYR    93      15.105 -32.712   8.918  1.00197.81           O
ATOM    753  C   TYR    93      11.526 -28.388  11.304  1.00197.81           C
ATOM    754  O   TYR    93      11.374 -29.268  10.457  1.00197.81           O
ATOM    755  N   GLU    94      11.343 -27.078  11.039  1.00133.91           N
ATOM    756  CA  GLU    94      11.146 -26.623   9.698  1.00133.91           C
ATOM    757  CB  GLU    94       9.690 -26.264   9.370  1.00133.91           C
ATOM    758  CG  GLU    94       9.499 -25.932   7.893  1.00133.91           C
ATOM    759  CD  GLU    94       9.768 -27.197   7.093  1.00133.91           C
ATOM    760  OE1 GLU    94      10.057 -28.246   7.728  1.00133.91           O
ATOM    761  OE2 GLU    94       9.691 -27.132   5.837  1.00133.91           O
ATOM    762  C   GLU    94      11.977 -25.389   9.549  1.00133.91           C
ATOM    763  O   GLU    94      11.526 -24.275   9.816  1.00133.91           O
ATOM    764  N   SER    95      13.225 -25.569   9.085  1.00 33.87           N
ATOM    765  CA  SER    95      14.148 -24.482   8.956  1.00 33.87           C
ATOM    766  CB  SER    95      15.550 -24.944   8.525  1.00 33.87           C
ATOM    767  OG  SER    95      16.122 -25.776   9.524  1.00 33.87           O
ATOM    768  C   SER    95      13.654 -23.540   7.909  1.00 33.87           C
ATOM    769  O   SER    95      13.805 -22.327   8.040  1.00 33.87           O
ATOM    770  N   LYS    96      13.052 -24.088   6.838  1.00 99.96           N
ATOM    771  CA  LYS    96      12.603 -23.284   5.739  1.00 99.96           C
ATOM    772  CB  LYS    96      11.975 -24.125   4.613  1.00 99.96           C
ATOM    773  CG  LYS    96      12.899 -25.206   4.048  1.00 99.96           C
ATOM    774  CD  LYS    96      13.127 -26.373   5.012  1.00 99.96           C
ATOM    775  CE  LYS    96      13.973 -27.505   4.425  1.00 99.96           C
ATOM    776  NZ  LYS    96      14.134 -28.583   5.426  1.00 99.96           N
ATOM    777  C   LYS    96      11.534 -22.354   6.218  1.00 99.96           C
ATOM    778  O   LYS    96      11.563 -21.159   5.934  1.00 99.96           O
ATOM    779  N   ASP    97      10.556 -22.880   6.978  1.00 27.02           N
ATOM    780  CA  ASP    97       9.467 -22.056   7.409  1.00 27.02           C
ATOM    781  CB  ASP    97       8.384 -22.839   8.171  1.00 27.02           C
ATOM    782  CG  ASP    97       7.665 -23.742   7.178  1.00 27.02           C
ATOM    783  OD1 ASP    97       7.936 -23.616   5.955  1.00 27.02           O
ATOM    784  OD2 ASP    97       6.837 -24.576   7.633  1.00 27.02           O
ATOM    785  C   ASP    97       9.984 -20.998   8.329  1.00 27.02           C
ATOM    786  O   ASP    97       9.586 -19.837   8.238  1.00 27.02           O
ATOM    787  N   LEU    98      10.899 -21.370   9.242  1.00 56.65           N
ATOM    788  CA  LEU    98      11.390 -20.409  10.183  1.00 56.65           C
ATOM    789  CB  LEU    98      12.380 -20.948  11.218  1.00 56.65           C
ATOM    790  CG  LEU    98      12.811 -19.813  12.169  1.00 56.65           C
ATOM    791  CD1 LEU    98      11.690 -19.457  13.155  1.00 56.65           C
ATOM    792  CD2 LEU    98      14.164 -20.084  12.832  1.00 56.65           C
ATOM    793  C   LEU    98      12.137 -19.327   9.473  1.00 56.65           C
ATOM    794  O   LEU    98      12.054 -18.162   9.851  1.00 56.65           O
ATOM    795  N   VAL    99      12.915 -19.672   8.437  1.00 98.10           N
ATOM    796  CA  VAL    99      13.709 -18.656   7.808  1.00 98.10           C
ATOM    797  CB  VAL    99      14.621 -19.168   6.726  1.00 98.10           C
ATOM    798  CG1 VAL    99      15.538 -20.243   7.333  1.00 98.10           C
ATOM    799  CG2 VAL    99      13.794 -19.628   5.519  1.00 98.10           C
ATOM    800  C   VAL    99      12.798 -17.634   7.209  1.00 98.10           C
ATOM    801  O   VAL    99      13.070 -16.436   7.270  1.00 98.10           O
ATOM    802  N   ASP   100      11.686 -18.090   6.606  1.00 72.68           N
ATOM    803  CA  ASP   100      10.774 -17.189   5.968  1.00 72.68           C
ATOM    804  CB  ASP   100       9.605 -17.919   5.282  1.00 72.68           C
ATOM    805  CG  ASP   100       8.812 -16.914   4.456  1.00 72.68           C
ATOM    806  OD1 ASP   100       9.165 -15.704   4.487  1.00 72.68           O
ATOM    807  OD2 ASP   100       7.840 -17.346   3.781  1.00 72.68           O
ATOM    808  C   ASP   100      10.185 -16.268   6.991  1.00 72.68           C
ATOM    809  O   ASP   100      10.095 -15.064   6.761  1.00 72.68           O
ATOM    810  N   LEU   101       9.771 -16.797   8.161  1.00165.71           N
ATOM    811  CA  LEU   101       9.132 -15.924   9.104  1.00165.71           C
ATOM    812  CB  LEU   101       8.421 -16.642  10.282  1.00165.71           C
ATOM    813  CG  LEU   101       9.027 -16.554  11.704  1.00165.71           C
ATOM    814  CD1 LEU   101      10.426 -17.163  11.802  1.00165.71           C
ATOM    815  CD2 LEU   101       8.930 -15.132  12.283  1.00165.71           C
ATOM    816  C   LEU   101      10.143 -14.942   9.611  1.00165.71           C
ATOM    817  O   LEU   101       9.828 -13.770   9.812  1.00165.71           O
ATOM    818  N   VAL   102      11.393 -15.396   9.824  1.00 32.65           N
ATOM    819  CA  VAL   102      12.437 -14.551  10.338  1.00 32.65           C
ATOM    820  CB  VAL   102      13.737 -15.282  10.514  1.00 32.65           C
ATOM    821  CG1 VAL   102      14.804 -14.280  10.988  1.00 32.65           C
ATOM    822  CG2 VAL   102      13.509 -16.460  11.475  1.00 32.65           C
ATOM    823  C   VAL   102      12.679 -13.439   9.365  1.00 32.65           C
ATOM    824  O   VAL   102      12.858 -12.286   9.755  1.00 32.65           O
ATOM    825  N   SER   103      12.687 -13.760   8.060  1.00 32.68           N
ATOM    826  CA  SER   103      12.952 -12.762   7.066  1.00 32.68           C
ATOM    827  CB  SER   103      12.938 -13.329   5.637  1.00 32.68           C
ATOM    828  OG  SER   103      13.979 -14.282   5.480  1.00 32.68           O
ATOM    829  C   SER   103      11.891 -11.708   7.135  1.00 32.68           C
ATOM    830  O   SER   103      12.196 -10.519   7.062  1.00 32.68           O
ATOM    831  N   TRP   104      10.612 -12.117   7.272  1.00135.13           N
ATOM    832  CA  TRP   104       9.533 -11.167   7.297  1.00135.13           C
ATOM    833  CB  TRP   104       8.131 -11.795   7.275  1.00135.13           C
ATOM    834  CG  TRP   104       7.033 -10.765   7.139  1.00135.13           C
ATOM    835  CD2 TRP   104       6.570 -10.270   5.872  1.00135.13           C
ATOM    836  CD1 TRP   104       6.305 -10.117   8.095  1.00135.13           C
ATOM    837  NE1 TRP   104       5.410  -9.258   7.502  1.00135.13           N
ATOM    838  CE2 TRP   104       5.565  -9.340   6.134  1.00135.13           C
ATOM    839  CE3 TRP   104       6.953 -10.567   4.595  1.00135.13           C
ATOM    840  CZ2 TRP   104       4.925  -8.689   5.118  1.00135.13           C
ATOM    841  CZ3 TRP   104       6.305  -9.910   3.574  1.00135.13           C
ATOM    842  CH2 TRP   104       5.311  -8.990   3.831  1.00135.13           C
ATOM    843  C   TRP   104       9.622 -10.332   8.537  1.00135.13           C
ATOM    844  O   TRP   104       9.399  -9.124   8.497  1.00135.13           O
ATOM    845  N   LEU   105       9.956 -10.966   9.676  1.00 97.84           N
ATOM    846  CA  LEU   105      10.036 -10.309  10.952  1.00 97.84           C
ATOM    847  CB  LEU   105      10.485 -11.314  12.042  1.00 97.84           C
ATOM    848  CG  LEU   105      10.531 -10.835  13.515  1.00 97.84           C
ATOM    849  CD1 LEU   105      10.999 -11.982  14.425  1.00 97.84           C
ATOM    850  CD2 LEU   105      11.376  -9.568  13.733  1.00 97.84           C
ATOM    851  C   LEU   105      11.074  -9.233  10.835  1.00 97.84           C
ATOM    852  O   LEU   105      10.910  -8.135  11.366  1.00 97.84           O
ATOM    853  N   PHE   106      12.186  -9.533  10.143  1.00 57.52           N
ATOM    854  CA  PHE   106      13.249  -8.582   9.964  1.00 57.52           C
ATOM    855  CB  PHE   106      14.521  -9.166   9.325  1.00 57.52           C
ATOM    856  CG  PHE   106      15.335  -9.773  10.417  1.00 57.52           C
ATOM    857  CD1 PHE   106      15.110 -11.053  10.867  1.00 57.52           C
ATOM    858  CD2 PHE   106      16.341  -9.031  10.992  1.00 57.52           C
ATOM    859  CE1 PHE   106      15.884 -11.578  11.877  1.00 57.52           C
ATOM    860  CE2 PHE   106      17.116  -9.550  12.000  1.00 57.52           C
ATOM    861  CZ  PHE   106      16.887 -10.828  12.446  1.00 57.52           C
ATOM    862  C   PHE   106      12.801  -7.423   9.128  1.00 57.52           C
ATOM    863  O   PHE   106      13.237  -6.293   9.342  1.00 57.52           O
ATOM    864  N   SER   107      11.961  -7.660   8.107  1.00 69.44           N
ATOM    865  CA  SER   107      11.541  -6.537   7.323  1.00 69.44           C
ATOM    866  CB  SER   107      10.665  -6.920   6.117  1.00 69.44           C
ATOM    867  OG  SER   107       9.412  -7.423   6.557  1.00 69.44           O
ATOM    868  C   SER   107      10.733  -5.642   8.205  1.00 69.44           C
ATOM    869  O   SER   107      10.857  -4.419   8.149  1.00 69.44           O
ATOM    870  N   GLU   108       9.888  -6.239   9.065  1.00105.93           N
ATOM    871  CA  GLU   108       9.052  -5.450   9.916  1.00105.93           C
ATOM    872  CB  GLU   108       8.090  -6.293  10.766  1.00105.93           C
ATOM    873  CG  GLU   108       7.189  -5.445  11.666  1.00105.93           C
ATOM    874  CD  GLU   108       6.193  -4.717  10.774  1.00105.93           C
ATOM    875  OE1 GLU   108       5.481  -5.408   9.998  1.00105.93           O
ATOM    876  OE2 GLU   108       6.130  -3.461  10.857  1.00105.93           O
ATOM    877  C   GLU   108       9.920  -4.662  10.847  1.00105.93           C
ATOM    878  O   GLU   108       9.664  -3.486  11.095  1.00105.93           O
ATOM    879  N   ILE   109      10.978  -5.292  11.391  1.00 98.11           N
ATOM    880  CA  ILE   109      11.840  -4.614  12.319  1.00 98.11           C
ATOM    881  CB  ILE   109      12.780  -5.533  13.053  1.00 98.11           C
ATOM    882  CG1 ILE   109      13.660  -4.731  14.027  1.00 98.11           C
ATOM    883  CG2 ILE   109      13.530  -6.411  12.052  1.00 98.11           C
ATOM    884  CD1 ILE   109      14.468  -5.606  14.983  1.00 98.11           C
ATOM    885  C   ILE   109      12.590  -3.494  11.663  1.00 98.11           C
ATOM    886  O   ILE   109      12.726  -2.417  12.242  1.00 98.11           O
ATOM    887  N   VAL   110      13.097  -3.697  10.434  1.00 31.42           N
ATOM    888  CA  VAL   110      13.847  -2.657   9.787  1.00 31.42           C
ATOM    889  CB  VAL   110      14.336  -3.059   8.425  1.00 31.42           C
ATOM    890  CG1 VAL   110      15.036  -1.852   7.781  1.00 31.42           C
ATOM    891  CG2 VAL   110      15.235  -4.298   8.575  1.00 31.42           C
ATOM    892  C   VAL   110      12.954  -1.465   9.608  1.00 31.42           C
ATOM    893  O   VAL   110      13.378  -0.324   9.781  1.00 31.42           O
ATOM    894  N   ASN   111      11.687  -1.718   9.239  1.00 82.27           N
ATOM    895  CA  ASN   111      10.693  -0.720   8.956  1.00 82.27           C
ATOM    896  CB  ASN   111       9.437  -1.338   8.313  1.00 82.27           C
ATOM    897  CG  ASN   111       8.653  -0.254   7.583  1.00 82.27           C
ATOM    898  OD1 ASN   111       8.412   0.831   8.107  1.00 82.27           O
ATOM    899  ND2 ASN   111       8.245  -0.558   6.322  1.00 82.27           N
ATOM    900  C   ASN   111      10.257   0.011  10.198  1.00 82.27           C
ATOM    901  O   ASN   111       9.909   1.187  10.119  1.00 82.27           O
ATOM    902  N   PHE   112      10.278  -0.657  11.371  1.00 79.58           N
ATOM    903  CA  PHE   112       9.695  -0.176  12.605  1.00 79.58           C
ATOM    904  CB  PHE   112      10.119  -1.062  13.795  1.00 79.58           C
ATOM    905  CG  PHE   112       9.237  -0.839  14.977  1.00 79.58           C
ATOM    906  CD1 PHE   112       8.026  -1.488  15.059  1.00 79.58           C
ATOM    907  CD2 PHE   112       9.624  -0.011  16.005  1.00 79.58           C
ATOM    908  CE1 PHE   112       7.203  -1.308  16.145  1.00 79.58           C
ATOM    909  CE2 PHE   112       8.807   0.174  17.094  1.00 79.58           C
ATOM    910  CZ  PHE   112       7.597  -0.474  17.162  1.00 79.58           C
ATOM    911  C   PHE   112      10.107   1.243  12.902  1.00 79.58           C
ATOM    912  O   PHE   112      11.141   1.491  13.521  1.00 79.58           O
ATOM    913  N   SER   113       9.286   2.214  12.438  1.00 65.36           N
ATOM    914  CA  SER   113       9.478   3.626  12.641  1.00 65.36           C
ATOM    915  CB  SER   113       8.836   4.480  11.534  1.00 65.36           C
ATOM    916  OG  SER   113       7.423   4.339  11.565  1.00 65.36           O
ATOM    917  C   SER   113       8.891   4.081  13.946  1.00 65.36           C
ATOM    918  O   SER   113       9.257   5.132  14.468  1.00 65.36           O
ATOM    919  N   GLU   114       7.940   3.314  14.499  1.00113.63           N
ATOM    920  CA  GLU   114       7.229   3.704  15.685  1.00113.63           C
ATOM    921  CB  GLU   114       5.881   2.987  15.783  1.00113.63           C
ATOM    922  CG  GLU   114       6.024   1.480  15.616  1.00113.63           C
ATOM    923  CD  GLU   114       4.659   0.957  15.218  1.00113.63           C
ATOM    924  OE1 GLU   114       3.699   1.139  16.013  1.00113.63           O
ATOM    925  OE2 GLU   114       4.558   0.384  14.102  1.00113.63           O
ATOM    926  C   GLU   114       8.052   3.417  16.900  1.00113.63           C
ATOM    927  O   GLU   114       9.158   2.886  16.817  1.00113.63           O
ATOM    928  N   PRO   115       7.545   3.818  18.038  1.00 72.82           N
ATOM    929  CA  PRO   115       8.226   3.627  19.287  1.00 72.82           C
ATOM    930  CD  PRO   115       6.480   4.802  18.133  1.00 72.82           C
ATOM    931  CB  PRO   115       7.475   4.477  20.315  1.00 72.82           C
ATOM    932  CG  PRO   115       6.140   4.829  19.632  1.00 72.82           C
ATOM    933  C   PRO   115       8.286   2.172  19.621  1.00 72.82           C
ATOM    934  O   PRO   115       7.444   1.416  19.140  1.00 72.82           O
ATOM    935  N   ILE   116       9.283   1.764  20.432  1.00 65.83           N
ATOM    936  CA  ILE   116       9.470   0.386  20.784  1.00 65.83           C
ATOM    937  CB  ILE   116      10.769   0.109  21.484  1.00 65.83           C
ATOM    938  CG1 ILE   116      11.962   0.454  20.584  1.00 65.83           C
ATOM    939  CG2 ILE   116      10.761  -1.355  21.953  1.00 65.83           C
ATOM    940  CD1 ILE   116      13.290   0.442  21.337  1.00 65.83           C
ATOM    941  C   ILE   116       8.393   0.014  21.744  1.00 65.83           C
ATOM    942  O   ILE   116       8.082   0.758  22.670  1.00 65.83           O
ATOM    943  N   PRO   117       7.797  -1.122  21.522  1.00156.07           N
ATOM    944  CA  PRO   117       6.749  -1.532  22.411  1.00156.07           C
ATOM    945  CD  PRO   117       7.560  -1.569  20.159  1.00156.07           C
ATOM    946  CB  PRO   117       5.942  -2.585  21.656  1.00156.07           C
ATOM    947  CG  PRO   117       6.171  -2.228  20.178  1.00156.07           C
ATOM    948  C   PRO   117       7.282  -2.023  23.719  1.00156.07           C
ATOM    949  O   PRO   117       8.395  -2.545  23.758  1.00156.07           O
ATOM    950  N   GLY   118       6.503  -1.841  24.802  1.00 29.52           N
ATOM    951  CA  GLY   118       6.842  -2.386  26.084  1.00 29.52           C
ATOM    952  C   GLY   118       7.953  -1.621  26.729  1.00 29.52           C
ATOM    953  O   GLY   118       8.581  -2.124  27.659  1.00 29.52           O
ATOM    954  N   ALA   119       8.246  -0.389  26.274  1.00 51.13           N
ATOM    955  CA  ALA   119       9.308   0.305  26.943  1.00 51.13           C
ATOM    956  CB  ALA   119      10.117   1.233  26.021  1.00 51.13           C
ATOM    957  C   ALA   119       8.665   1.151  27.987  1.00 51.13           C
ATOM    958  O   ALA   119       8.087   2.195  27.685  1.00 51.13           O
ATOM    959  N   SER   120       8.777   0.726  29.260  1.00 98.06           N
ATOM    960  CA  SER   120       8.112   1.456  30.295  1.00 98.06           C
ATOM    961  CB  SER   120       6.593   1.225  30.266  1.00 98.06           C
ATOM    962  OG  SER   120       5.964   1.892  31.345  1.00 98.06           O
ATOM    963  C   SER   120       8.614   0.934  31.599  1.00 98.06           C
ATOM    964  O   SER   120       9.214  -0.134  31.663  1.00 98.06           O
ATOM    965  N   ASP   121       8.376   1.690  32.682  1.00 76.31           N
ATOM    966  CA  ASP   121       8.821   1.301  33.984  1.00 76.31           C
ATOM    967  CB  ASP   121       8.509   2.369  35.049  1.00 76.31           C
ATOM    968  CG  ASP   121       9.277   2.030  36.318  1.00 76.31           C
ATOM    969  OD1 ASP   121       9.872   0.921  36.373  1.00 76.31           O
ATOM    970  OD2 ASP   121       9.274   2.875  37.253  1.00 76.31           O
ATOM    971  C   ASP   121       8.112   0.036  34.362  1.00 76.31           C
ATOM    972  O   ASP   121       8.706  -0.877  34.933  1.00 76.31           O
ATOM    973  N   LYS   122       6.799  -0.039  34.075  1.00 78.41           N
ATOM    974  CA  LYS   122       6.033  -1.203  34.424  1.00 78.41           C
ATOM    975  CB  LYS   122       4.521  -1.015  34.211  1.00 78.41           C
ATOM    976  CG  LYS   122       3.852  -0.038  35.179  1.00 78.41           C
ATOM    977  CD  LYS   122       2.420   0.317  34.772  1.00 78.41           C
ATOM    978  CE  LYS   122       1.667   1.152  35.809  1.00 78.41           C
ATOM    979  NZ  LYS   122       2.111   2.562  35.747  1.00 78.41           N
ATOM    980  C   LYS   122       6.425  -2.377  33.581  1.00 78.41           C
ATOM    981  O   LYS   122       6.660  -3.474  34.087  1.00 78.41           O
ATOM    982  N   GLU   123       6.470  -2.153  32.257  1.00 77.28           N
ATOM    983  CA  GLU   123       6.691  -3.147  31.244  1.00 77.28           C
ATOM    984  CB  GLU   123       6.316  -2.619  29.852  1.00 77.28           C
ATOM    985  CG  GLU   123       4.836  -2.260  29.725  1.00 77.28           C
ATOM    986  CD  GLU   123       4.616  -1.666  28.341  1.00 77.28           C
ATOM    987  OE1 GLU   123       4.983  -0.477  28.143  1.00 77.28           O
ATOM    988  OE2 GLU   123       4.086  -2.396  27.462  1.00 77.28           O
ATOM    989  C   GLU   123       8.112  -3.622  31.154  1.00 77.28           C
ATOM    990  O   GLU   123       8.353  -4.791  30.854  1.00 77.28           O
ATOM    991  N   CYS   124       9.098  -2.739  31.402  1.00137.29           N
ATOM    992  CA  CYS   124      10.447  -3.087  31.050  1.00137.29           C
ATOM    993  CB  CYS   124      11.190  -1.942  30.346  1.00137.29           C
ATOM    994  SG  CYS   124      12.775  -2.492  29.650  1.00137.29           S
ATOM    995  C   CYS   124      11.264  -3.525  32.219  1.00137.29           C
ATOM    996  O   CYS   124      11.276  -4.702  32.527  1.00137.29           O
ATOM    997  N   GLY   125      11.985  -2.629  32.915  1.00243.46           N
ATOM    998  CA  GLY   125      12.851  -3.072  33.976  1.00243.46           C
ATOM    999  C   GLY   125      14.198  -2.533  33.650  1.00243.46           C
ATOM   1000  O   GLY   125      14.976  -2.188  34.540  1.00243.46           O
ATOM   1001  N   ASN   126      14.514  -2.485  32.346  1.00167.31           N
ATOM   1002  CA  ASN   126      15.693  -1.807  31.916  1.00167.31           C
ATOM   1003  CB  ASN   126      16.801  -2.766  31.451  1.00167.31           C
ATOM   1004  CG  ASN   126      18.089  -1.970  31.304  1.00167.31           C
ATOM   1005  OD1 ASN   126      18.101  -0.891  30.715  1.00167.31           O
ATOM   1006  ND2 ASN   126      19.206  -2.510  31.860  1.00167.31           N
ATOM   1007  C   ASN   126      15.237  -1.008  30.734  1.00167.31           C
ATOM   1008  O   ASN   126      15.793  -1.119  29.643  1.00167.31           O
ATOM   1009  N   TYR   127      14.222  -0.145  30.945  1.00 93.87           N
ATOM   1010  CA  TYR   127      13.630   0.624  29.883  1.00 93.87           C
ATOM   1011  CB  TYR   127      12.337   1.385  30.255  1.00 93.87           C
ATOM   1012  CG  TYR   127      12.586   2.505  31.205  1.00 93.87           C
ATOM   1013  CD1 TYR   127      13.064   3.712  30.749  1.00 93.87           C
ATOM   1014  CD2 TYR   127      12.312   2.359  32.545  1.00 93.87           C
ATOM   1015  CE1 TYR   127      13.281   4.754  31.620  1.00 93.87           C
ATOM   1016  CE2 TYR   127      12.527   3.396  33.421  1.00 93.87           C
ATOM   1017  CZ  TYR   127      13.014   4.595  32.958  1.00 93.87           C
ATOM   1018  OH  TYR   127      13.235   5.662  33.854  1.00 93.87           O
ATOM   1019  C   TYR   127      14.642   1.573  29.339  1.00 93.87           C
ATOM   1020  O   TYR   127      14.582   1.961  28.174  1.00 93.87           O
ATOM   1021  N   LYS   128      15.582   1.994  30.197  1.00108.45           N
ATOM   1022  CA  LYS   128      16.599   2.942  29.849  1.00108.45           C
ATOM   1023  CB  LYS   128      17.590   3.181  31.004  1.00108.45           C
ATOM   1024  CG  LYS   128      16.988   3.785  32.276  1.00108.45           C
ATOM   1025  CD  LYS   128      16.485   5.220  32.120  1.00108.45           C
ATOM   1026  CE  LYS   128      15.990   5.832  33.433  1.00108.45           C
ATOM   1027  NZ  LYS   128      15.724   7.276  33.250  1.00108.45           N
ATOM   1028  C   LYS   128      17.434   2.423  28.712  1.00108.45           C
ATOM   1029  O   LYS   128      17.825   3.199  27.840  1.00108.45           O
ATOM   1030  N   GLU   129      17.744   1.108  28.675  1.00109.72           N
ATOM   1031  CA  GLU   129      18.682   0.679  27.669  1.00109.72           C
ATOM   1032  CB  GLU   129      19.644  -0.419  28.156  1.00109.72           C
ATOM   1033  CG  GLU   129      20.667   0.059  29.186  1.00109.72           C
ATOM   1034  CD  GLU   129      21.643   0.995  28.487  1.00109.72           C
ATOM   1035  OE1 GLU   129      22.554   0.485  27.784  1.00109.72           O
ATOM   1036  OE2 GLU   129      21.484   2.236  28.645  1.00109.72           O
ATOM   1037  C   GLU   129      18.014   0.130  26.443  1.00109.72           C
ATOM   1038  O   GLU   129      17.705  -1.059  26.367  1.00109.72           O
ATOM   1039  N   HIS   130      17.831   0.983  25.415  1.00 72.00           N
ATOM   1040  CA  HIS   130      17.279   0.525  24.171  1.00 72.00           C
ATOM   1041  ND1 HIS   130      14.724  -1.658  24.299  1.00 72.00           N
ATOM   1042  CG  HIS   130      15.015  -0.419  24.826  1.00 72.00           C
ATOM   1043  CB  HIS   130      15.749   0.647  24.073  1.00 72.00           C
ATOM   1044  NE2 HIS   130      13.902  -1.637  26.365  1.00 72.00           N
ATOM   1045  CD2 HIS   130      14.507  -0.423  26.088  1.00 72.00           C
ATOM   1046  CE1 HIS   130      14.058  -2.345  25.261  1.00 72.00           C
ATOM   1047  C   HIS   130      17.837   1.358  23.056  1.00 72.00           C
ATOM   1048  O   HIS   130      18.244   2.498  23.268  1.00 72.00           O
ATOM   1049  N   ASN   131      17.932   0.780  21.836  1.00134.52           N
ATOM   1050  CA  ASN   131      18.296   1.585  20.703  1.00134.52           C
ATOM   1051  CB  ASN   131      19.813   1.720  20.430  1.00134.52           C
ATOM   1052  CG  ASN   131      20.507   0.377  20.261  1.00134.52           C
ATOM   1053  OD1 ASN   131      20.329  -0.333  19.275  1.00134.52           O
ATOM   1054  ND2 ASN   131      21.375   0.040  21.251  1.00134.52           N
ATOM   1055  C   ASN   131      17.580   1.078  19.484  1.00134.52           C
ATOM   1056  O   ASN   131      17.858   0.002  18.960  1.00134.52           O
ATOM   1057  N   LEU   132      16.594   1.856  19.004  1.00127.98           N
ATOM   1058  CA  LEU   132      15.855   1.460  17.837  1.00127.98           C
ATOM   1059  CB  LEU   132      14.681   2.380  17.462  1.00127.98           C
ATOM   1060  CG  LEU   132      13.482   2.338  18.413  1.00127.98           C
ATOM   1061  CD1 LEU   132      13.851   2.904  19.787  1.00127.98           C
ATOM   1062  CD2 LEU   132      12.254   3.018  17.785  1.00127.98           C
ATOM   1063  C   LEU   132      16.729   1.513  16.632  1.00127.98           C
ATOM   1064  O   LEU   132      16.689   0.620  15.788  1.00127.98           O
ATOM   1065  N   ASP   133      17.548   2.574  16.523  1.00 42.81           N
ATOM   1066  CA  ASP   133      18.285   2.787  15.313  1.00 42.81           C
ATOM   1067  CB  ASP   133      19.187   4.032  15.378  1.00 42.81           C
ATOM   1068  CG  ASP   133      18.298   5.267  15.393  1.00 42.81           C
ATOM   1069  OD1 ASP   133      17.072   5.119  15.144  1.00 42.81           O
ATOM   1070  OD2 ASP   133      18.834   6.376  15.660  1.00 42.81           O
ATOM   1071  C   ASP   133      19.176   1.622  15.048  1.00 42.81           C
ATOM   1072  O   ASP   133      19.176   1.074  13.947  1.00 42.81           O
ATOM   1073  N   MET   134      19.951   1.198  16.059  1.00 70.82           N
ATOM   1074  CA  MET   134      20.867   0.121  15.838  1.00 70.82           C
ATOM   1075  CB  MET   134      21.838  -0.119  17.006  1.00 70.82           C
ATOM   1076  CG  MET   134      22.858  -1.225  16.734  1.00 70.82           C
ATOM   1077  SD  MET   134      24.024  -1.526  18.097  1.00 70.82           S
ATOM   1078  CE  MET   134      24.981  -0.007  17.822  1.00 70.82           C
ATOM   1079  C   MET   134      20.106  -1.138  15.579  1.00 70.82           C
ATOM   1080  O   MET   134      20.529  -1.966  14.775  1.00 70.82           O
ATOM   1081  N   ALA   135      18.964  -1.326  16.265  1.00 28.35           N
ATOM   1082  CA  ALA   135      18.204  -2.530  16.085  1.00 28.35           C
ATOM   1083  CB  ALA   135      16.955  -2.577  16.981  1.00 28.35           C
ATOM   1084  C   ALA   135      17.745  -2.607  14.661  1.00 28.35           C
ATOM   1085  O   ALA   135      17.837  -3.652  14.018  1.00 28.35           O
ATOM   1086  N   LYS   136      17.255  -1.476  14.127  1.00 93.92           N
ATOM   1087  CA  LYS   136      16.720  -1.418  12.798  1.00 93.92           C
ATOM   1088  CB  LYS   136      16.137  -0.024  12.494  1.00 93.92           C
ATOM   1089  CG  LYS   136      14.998   0.365  13.448  1.00 93.92           C
ATOM   1090  CD  LYS   136      14.631   1.851  13.420  1.00 93.92           C
ATOM   1091  CE  LYS   136      13.738   2.249  12.242  1.00 93.92           C
ATOM   1092  NZ  LYS   136      14.486   2.120  10.972  1.00 93.92           N
ATOM   1093  C   LYS   136      17.807  -1.711  11.807  1.00 93.92           C
ATOM   1094  O   LYS   136      17.598  -2.456  10.851  1.00 93.92           O
ATOM   1095  N   TYR   137      19.009  -1.142  12.022  1.00 41.96           N
ATOM   1096  CA  TYR   137      20.097  -1.290  11.095  1.00 41.96           C
ATOM   1097  CB  TYR   137      21.329  -0.438  11.451  1.00 41.96           C
ATOM   1098  CG  TYR   137      22.280  -0.569  10.310  1.00 41.96           C
ATOM   1099  CD1 TYR   137      22.119   0.209   9.186  1.00 41.96           C
ATOM   1100  CD2 TYR   137      23.326  -1.462  10.354  1.00 41.96           C
ATOM   1101  CE1 TYR   137      22.984   0.102   8.123  1.00 41.96           C
ATOM   1102  CE2 TYR   137      24.195  -1.574   9.294  1.00 41.96           C
ATOM   1103  CZ  TYR   137      24.025  -0.793   8.176  1.00 41.96           C
ATOM   1104  OH  TYR   137      24.916  -0.907   7.087  1.00 41.96           O
ATOM   1105  C   TYR   137      20.536  -2.721  11.047  1.00 41.96           C
ATOM   1106  O   TYR   137      20.861  -3.242   9.981  1.00 41.96           O
ATOM   1107  N   GLU   138      20.562  -3.394  12.212  1.00101.54           N
ATOM   1108  CA  GLU   138      21.029  -4.750  12.285  1.00101.54           C
ATOM   1109  CB  GLU   138      20.940  -5.321  13.711  1.00101.54           C
ATOM   1110  CG  GLU   138      21.605  -6.688  13.878  1.00101.54           C
ATOM   1111  CD  GLU   138      23.092  -6.457  14.107  1.00101.54           C
ATOM   1112  OE1 GLU   138      23.477  -5.282  14.345  1.00101.54           O
ATOM   1113  OE2 GLU   138      23.862  -7.452  14.053  1.00101.54           O
ATOM   1114  C   GLU   138      20.156  -5.593  11.411  1.00101.54           C
ATOM   1115  O   GLU   138      20.631  -6.490  10.713  1.00101.54           O
ATOM   1116  N   SER   139      18.839  -5.320  11.438  1.00 77.96           N
ATOM   1117  CA  SER   139      17.904  -6.074  10.659  1.00 77.96           C
ATOM   1118  CB  SER   139      16.464  -5.620  10.926  1.00 77.96           C
ATOM   1119  OG  SER   139      16.206  -5.727  12.319  1.00 77.96           O
ATOM   1120  C   SER   139      18.216  -5.864   9.209  1.00 77.96           C
ATOM   1121  O   SER   139      18.262  -6.814   8.427  1.00 77.96           O
ATOM   1122  N   SER   140      18.476  -4.599   8.826  1.00 69.75           N
ATOM   1123  CA  SER   140      18.746  -4.271   7.456  1.00 69.75           C
ATOM   1124  CB  SER   140      18.990  -2.767   7.241  1.00 69.75           C
ATOM   1125  OG  SER   140      19.250  -2.502   5.870  1.00 69.75           O
ATOM   1126  C   SER   140      19.983  -4.994   7.017  1.00 69.75           C
ATOM   1127  O   SER   140      20.044  -5.534   5.914  1.00 69.75           O
ATOM   1128  N   LYS   141      20.999  -5.049   7.895  1.00106.34           N
ATOM   1129  CA  LYS   141      22.255  -5.663   7.557  1.00106.34           C
ATOM   1130  CB  LYS   141      23.236  -5.630   8.739  1.00106.34           C
ATOM   1131  CG  LYS   141      24.594  -6.265   8.449  1.00106.34           C
ATOM   1132  CD  LYS   141      25.603  -6.037   9.573  1.00106.34           C
ATOM   1133  CE  LYS   141      25.168  -6.659  10.902  1.00106.34           C
ATOM   1134  NZ  LYS   141      26.186  -6.402  11.944  1.00106.34           N
ATOM   1135  C   LYS   141      22.027  -7.106   7.215  1.00106.34           C
ATOM   1136  O   LYS   141      22.623  -7.649   6.283  1.00106.34           O
ATOM   1137  N   TYR   142      21.145  -7.767   7.978  1.00161.45           N
ATOM   1138  CA  TYR   142      20.868  -9.166   7.798  1.00161.45           C
ATOM   1139  CB  TYR   142      19.829  -9.616   8.838  1.00161.45           C
ATOM   1140  CG  TYR   142      19.645 -11.090   8.854  1.00161.45           C
ATOM   1141  CD1 TYR   142      20.548 -11.875   9.529  1.00161.45           C
ATOM   1142  CD2 TYR   142      18.569 -11.679   8.231  1.00161.45           C
ATOM   1143  CE1 TYR   142      20.391 -13.238   9.577  1.00161.45           C
ATOM   1144  CE2 TYR   142      18.407 -13.045   8.276  1.00161.45           C
ATOM   1145  CZ  TYR   142      19.319 -13.821   8.951  1.00161.45           C
ATOM   1146  OH  TYR   142      19.159 -15.220   9.007  1.00161.45           O
ATOM   1147  C   TYR   142      20.276  -9.369   6.437  1.00161.45           C
ATOM   1148  O   TYR   142      20.678 -10.273   5.702  1.00161.45           O
ATOM   1149  N   LEU   143      19.296  -8.511   6.086  1.00 56.73           N
ATOM   1150  CA  LEU   143      18.592  -8.559   4.831  1.00 56.73           C
ATOM   1151  CB  LEU   143      17.424  -7.560   4.778  1.00 56.73           C
ATOM   1152  CG  LEU   143      16.273  -7.899   5.745  1.00 56.73           C
ATOM   1153  CD1 LEU   143      15.135  -6.869   5.638  1.00 56.73           C
ATOM   1154  CD2 LEU   143      15.777  -9.340   5.537  1.00 56.73           C
ATOM   1155  C   LEU   143      19.518  -8.225   3.697  1.00 56.73           C
ATOM   1156  O   LEU   143      19.385  -8.787   2.609  1.00 56.73           O
ATOM   1157  N   GLN   144      20.457  -7.278   3.908  1.00 60.60           N
ATOM   1158  CA  GLN   144      21.373  -6.866   2.873  1.00 60.60           C
ATOM   1159  CB  GLN   144      22.325  -5.739   3.310  1.00 60.60           C
ATOM   1160  CG  GLN   144      21.624  -4.402   3.561  1.00 60.60           C
ATOM   1161  CD  GLN   144      22.680  -3.388   3.981  1.00 60.60           C
ATOM   1162  OE1 GLN   144      22.593  -2.208   3.647  1.00 60.60           O
ATOM   1163  NE2 GLN   144      23.703  -3.858   4.744  1.00 60.60           N
ATOM   1164  C   GLN   144      22.208  -8.044   2.514  1.00 60.60           C
ATOM   1165  O   GLN   144      22.479  -8.308   1.343  1.00 60.60           O
ATOM   1166  N   ILE   145      22.614  -8.811   3.531  1.00291.66           N
ATOM   1167  CA  ILE   145      23.330 -10.009   3.253  1.00291.66           C
ATOM   1168  CB  ILE   145      24.230 -10.475   4.364  1.00291.66           C
ATOM   1169  CG1 ILE   145      25.124 -11.627   3.875  1.00291.66           C
ATOM   1170  CG2 ILE   145      23.361 -10.830   5.580  1.00291.66           C
ATOM   1171  CD1 ILE   145      26.124 -11.207   2.799  1.00291.66           C
ATOM   1172  C   ILE   145      22.195 -10.955   3.122  1.00291.66           C
ATOM   1173  O   ILE   145      21.046 -10.560   3.219  1.00291.66           O
ATOM   1174  N   LEU   146      22.392 -12.216   2.798  1.00140.89           N
ATOM   1175  CA  LEU   146      21.150 -12.906   2.633  1.00140.89           C
ATOM   1176  CB  LEU   146      20.985 -13.546   1.245  1.00140.89           C
ATOM   1177  CG  LEU   146      20.984 -12.531   0.087  1.00140.89           C
ATOM   1178  CD1 LEU   146      22.339 -11.813  -0.025  1.00140.89           C
ATOM   1179  CD2 LEU   146      20.552 -13.191  -1.232  1.00140.89           C
ATOM   1180  C   LEU   146      21.082 -14.013   3.624  1.00140.89           C
ATOM   1181  O   LEU   146      22.105 -14.549   4.047  1.00140.89           O
ATOM   1182  N   ASN   147      19.846 -14.355   4.035  1.00 91.75           N
ATOM   1183  CA  ASN   147      19.621 -15.437   4.940  1.00 91.75           C
ATOM   1184  CB  ASN   147      18.233 -15.400   5.606  1.00 91.75           C
ATOM   1185  CG  ASN   147      18.180 -16.453   6.708  1.00 91.75           C
ATOM   1186  OD1 ASN   147      19.202 -16.987   7.135  1.00 91.75           O
ATOM   1187  ND2 ASN   147      16.946 -16.761   7.189  1.00 91.75           N
ATOM   1188  C   ASN   147      19.679 -16.700   4.142  1.00 91.75           C
ATOM   1189  O   ASN   147      19.436 -16.700   2.936  1.00 91.75           O
ATOM   1190  N   ASN   148      20.055 -17.808   4.805  1.00 85.03           N
ATOM   1191  CA  ASN   148      20.069 -19.095   4.181  1.00 85.03           C
ATOM   1192  CB  ASN   148      21.390 -19.393   3.448  1.00 85.03           C
ATOM   1193  CG  ASN   148      21.193 -20.597   2.538  1.00 85.03           C
ATOM   1194  OD1 ASN   148      21.092 -21.734   2.996  1.00 85.03           O
ATOM   1195  ND2 ASN   148      21.133 -20.342   1.203  1.00 85.03           N
ATOM   1196  C   ASN   148      19.923 -20.073   5.303  1.00 85.03           C
ATOM   1197  O   ASN   148      20.182 -19.739   6.459  1.00 85.03           O
ATOM   1198  N   ILE   149      19.471 -21.305   5.006  1.00108.15           N
ATOM   1199  CA  ILE   149      19.389 -22.269   6.061  1.00108.15           C
ATOM   1200  CB  ILE   149      18.406 -23.380   5.806  1.00108.15           C
ATOM   1201  CG1 ILE   149      18.800 -24.205   4.570  1.00108.15           C
ATOM   1202  CG2 ILE   149      17.007 -22.751   5.712  1.00108.15           C
ATOM   1203  CD1 ILE   149      18.015 -25.509   4.437  1.00108.15           C
ATOM   1204  C   ILE   149      20.757 -22.845   6.166  1.00108.15           C
ATOM   1205  O   ILE   149      21.321 -23.316   5.179  1.00108.15           O
ATOM   1206  N   LYS   150      21.347 -22.806   7.374  1.00129.85           N
ATOM   1207  CA  LYS   150      22.696 -23.270   7.448  1.00129.85           C
ATOM   1208  CB  LYS   150      23.628 -22.382   8.288  1.00129.85           C
ATOM   1209  CG  LYS   150      25.091 -22.825   8.229  1.00129.85           C
ATOM   1210  CD  LYS   150      25.725 -22.689   6.841  1.00129.85           C
ATOM   1211  CE  LYS   150      25.532 -23.917   5.946  1.00129.85           C
ATOM   1212  NZ  LYS   150      24.332 -23.752   5.096  1.00129.85           N
ATOM   1213  C   LYS   150      22.721 -24.641   8.030  1.00129.85           C
ATOM   1214  O   LYS   150      22.056 -24.928   9.024  1.00129.85           O
ATOM   1215  N   GLU   151      23.495 -25.539   7.391  1.00 41.99           N
ATOM   1216  CA  GLU   151      23.617 -26.866   7.907  1.00 41.99           C
ATOM   1217  CB  GLU   151      24.204 -27.895   6.926  1.00 41.99           C
ATOM   1218  CG  GLU   151      23.273 -28.255   5.772  1.00 41.99           C
ATOM   1219  CD  GLU   151      23.966 -29.316   4.931  1.00 41.99           C
ATOM   1220  OE1 GLU   151      24.185 -30.439   5.459  1.00 41.99           O
ATOM   1221  OE2 GLU   151      24.287 -29.017   3.750  1.00 41.99           O
ATOM   1222  C   GLU   151      24.560 -26.783   9.051  1.00 41.99           C
ATOM   1223  O   GLU   151      25.424 -25.908   9.095  1.00 41.99           O
ATOM   1224  N   GLU   152      24.409 -27.695  10.024  1.00121.84           N
ATOM   1225  CA  GLU   152      25.299 -27.643  11.141  1.00121.84           C
ATOM   1226  CB  GLU   152      24.733 -28.275  12.427  1.00121.84           C
ATOM   1227  CG  GLU   152      24.442 -29.773  12.304  1.00121.84           C
ATOM   1228  CD  GLU   152      23.185 -29.950  11.464  1.00121.84           C
ATOM   1229  OE1 GLU   152      22.457 -28.940  11.268  1.00121.84           O
ATOM   1230  OE2 GLU   152      22.935 -31.098  11.010  1.00121.84           O
ATOM   1231  C   GLU   152      26.525 -28.404  10.768  1.00121.84           C
ATOM   1232  O   GLU   152      26.462 -29.587  10.435  1.00121.84           O
ATOM   1233  N   ASN   153      27.683 -27.720  10.795  1.00 49.37           N
ATOM   1234  CA  ASN   153      28.918 -28.378  10.501  1.00 49.37           C
ATOM   1235  CB  ASN   153      29.903 -27.495   9.717  1.00 49.37           C
ATOM   1236  CG  ASN   153      29.310 -27.231   8.340  1.00 49.37           C
ATOM   1237  OD1 ASN   153      29.801 -27.735   7.332  1.00 49.37           O
ATOM   1238  ND2 ASN   153      28.215 -26.425   8.295  1.00 49.37           N
ATOM   1239  C   ASN   153      29.538 -28.662  11.829  1.00 49.37           C
ATOM   1240  O   ASN   153      29.835 -27.743  12.590  1.00 49.37           O
ATOM   1241  N   LEU   154      29.735 -29.956  12.148  1.00 75.99           N
ATOM   1242  CA  LEU   154      30.297 -30.319  13.417  1.00 75.99           C
ATOM   1243  CB  LEU   154      30.137 -31.811  13.761  1.00 75.99           C
ATOM   1244  CG  LEU   154      28.675 -32.279  13.883  1.00 75.99           C
ATOM   1245  CD1 LEU   154      27.950 -31.555  15.029  1.00 75.99           C
ATOM   1246  CD2 LEU   154      27.935 -32.181  12.539  1.00 75.99           C
ATOM   1247  C   LEU   154      31.764 -30.043  13.362  1.00 75.99           C
ATOM   1248  O   LEU   154      32.378 -30.125  12.299  1.00 75.99           O
ATOM   1249  N   LYS   155      32.366 -29.684  14.514  1.00 68.93           N
ATOM   1250  CA  LYS   155      33.775 -29.427  14.502  1.00 68.93           C
ATOM   1251  CB  LYS   155      34.273 -28.560  15.674  1.00 68.93           C
ATOM   1252  CG  LYS   155      33.777 -27.113  15.626  1.00 68.93           C
ATOM   1253  CD  LYS   155      34.035 -26.337  16.920  1.00 68.93           C
ATOM   1254  CE  LYS   155      33.223 -26.846  18.113  1.00 68.93           C
ATOM   1255  NZ  LYS   155      33.655 -26.155  19.349  1.00 68.93           N
ATOM   1256  C   LYS   155      34.484 -30.735  14.595  1.00 68.93           C
ATOM   1257  O   LYS   155      34.209 -31.545  15.478  1.00 68.93           O
ATOM   1258  N   TYR   156      35.410 -30.978  13.649  1.00 86.05           N
ATOM   1259  CA  TYR   156      36.199 -32.171  13.694  1.00 86.05           C
ATOM   1260  CB  TYR   156      37.053 -32.394  12.432  1.00 86.05           C
ATOM   1261  CG  TYR   156      36.110 -32.578  11.293  1.00 86.05           C
ATOM   1262  CD1 TYR   156      35.570 -31.484  10.657  1.00 86.05           C
ATOM   1263  CD2 TYR   156      35.762 -33.838  10.861  1.00 86.05           C
ATOM   1264  CE1 TYR   156      34.698 -31.642   9.605  1.00 86.05           C
ATOM   1265  CE2 TYR   156      34.891 -34.002   9.810  1.00 86.05           C
ATOM   1266  CZ  TYR   156      34.357 -32.903   9.180  1.00 86.05           C
ATOM   1267  OH  TYR   156      33.462 -33.068   8.102  1.00 86.05           O
ATOM   1268  C   TYR   156      37.095 -32.055  14.887  1.00 86.05           C
ATOM   1269  O   TYR   156      37.282 -33.023  15.623  1.00 86.05           O
ATOM   1270  N   PRO   157      37.655 -30.893  15.114  1.00 75.66           N
ATOM   1271  CA  PRO   157      38.484 -30.753  16.277  1.00 75.66           C
ATOM   1272  CD  PRO   157      38.139 -30.062  14.018  1.00 75.66           C
ATOM   1273  CB  PRO   157      39.346 -29.516  16.046  1.00 75.66           C
ATOM   1274  CG  PRO   157      39.445 -29.425  14.515  1.00 75.66           C
ATOM   1275  C   PRO   157      37.615 -30.647  17.482  1.00 75.66           C
ATOM   1276  O   PRO   157      37.955 -31.282  18.516  1.00 75.66           O
ATOM   1277  OXT PRO   157      36.593 -29.913  17.409  1.00 75.66           O
TER    1278      PRO   157
END
