# Supplementary material for: Genome-wide survey and phylogeny of S-Ribosylhomocysteinase (LuxS) enzyme in bacterial genomes
Source: BMC Genomics. 2016 Sep 20;17:742. doi: 10.1186/s12864-016-3002-x (PMC5029033; doi:10.1186/s12864-016-3002-x)
Supplement: Additional file 9: — Folder containing homology models of LuxS proteins of Borrelia burgdorferi (Cluster-1), Amphibacillus jilinensis (Cluster-2), Lactobacillus plantarum (Cluster-3), Truepera radiovictrix (Cluster-4) and Vibrio harveyi (Cluster-5); Multiple structural alignment of homology models; Sieved structure of LuxS protein of B. subtilis against 0.8Å threshold from the multiple structural alignment. (ZIP 677 kb) [file 12864_2016_3002_MOESM9_ESM.zip › Additional_file_9/Lactobacillus_plantarum.pdb]

EXPDTA    THEORETICAL MODEL, MODELLER 9.14 2015/04/28 11:44:05
REMARK   6 MODELLER OBJECTIVE FUNCTION:    -15403.7617
REMARK   6 MODELLER BEST TEMPLATE % SEQ ID:  48.026
REMARK   6 SEQUENCE: qseq1
REMARK   6 GA341 score: 1.00000
REMARK   6 DOPE score: -15403.76172
REMARK   6 TEMPLATE: 1VH2
ATOM      1  N   MET     1      37.915 -29.924  15.113  1.00106.05           N
ATOM      2  CA  MET     1      38.396 -31.010  16.001  1.00106.05           C
ATOM      3  CB  MET     1      39.328 -30.444  17.089  1.00106.05           C
ATOM      4  CG  MET     1      40.144 -31.503  17.846  1.00106.05           C
ATOM      5  SD  MET     1      41.134 -30.857  19.234  1.00106.05           S
ATOM      6  CE  MET     1      42.324 -32.231  19.234  1.00106.05           C
ATOM      7  C   MET     1      37.231 -31.645  16.678  1.00106.05           C
ATOM      8  O   MET     1      36.289 -32.095  16.029  1.00106.05           O
ATOM      9  N   ALA     2      37.276 -31.699  18.021  1.00198.16           N
ATOM     10  CA  ALA     2      36.192 -32.267  18.764  1.00198.16           C
ATOM     11  CB  ALA     2      36.508 -32.483  20.254  1.00198.16           C
ATOM     12  C   ALA     2      35.055 -31.306  18.672  1.00198.16           C
ATOM     13  O   ALA     2      35.260 -30.115  18.442  1.00198.16           O
ATOM     14  N   LYS     3      33.814 -31.814  18.813  1.00211.70           N
ATOM     15  CA  LYS     3      32.665 -30.963  18.713  1.00211.70           C
ATOM     16  CB  LYS     3      31.411 -31.678  18.179  1.00211.70           C
ATOM     17  CG  LYS     3      31.519 -32.015  16.687  1.00211.70           C
ATOM     18  CD  LYS     3      30.474 -33.021  16.199  1.00211.70           C
ATOM     19  CE  LYS     3      30.944 -34.479  16.215  1.00211.70           C
ATOM     20  NZ  LYS     3      31.787 -34.755  15.028  1.00211.70           N
ATOM     21  C   LYS     3      32.365 -30.396  20.061  1.00211.70           C
ATOM     22  O   LYS     3      32.698 -30.986  21.087  1.00211.70           O
ATOM     23  N   VAL     4      31.741 -29.200  20.074  1.00126.40           N
ATOM     24  CA  VAL     4      31.421 -28.516  21.299  1.00126.40           C
ATOM     25  CB  VAL     4      32.196 -27.235  21.464  1.00126.40           C
ATOM     26  CG1 VAL     4      31.759 -26.514  22.752  1.00126.40           C
ATOM     27  CG2 VAL     4      33.696 -27.564  21.426  1.00126.40           C
ATOM     28  C   VAL     4      29.961 -28.155  21.335  1.00126.40           C
ATOM     29  O   VAL     4      29.311 -27.976  20.304  1.00126.40           O
ATOM     30  N   GLU     5      29.422 -28.071  22.572  1.00 86.27           N
ATOM     31  CA  GLU     5      28.080 -27.711  22.956  1.00 86.27           C
ATOM     32  CB  GLU     5      27.763 -27.937  24.445  1.00 86.27           C
ATOM     33  CG  GLU     5      27.628 -29.396  24.872  1.00 86.27           C
ATOM     34  CD  GLU     5      27.197 -29.373  26.331  1.00 86.27           C
ATOM     35  OE1 GLU     5      26.180 -28.692  26.633  1.00 86.27           O
ATOM     36  OE2 GLU     5      27.883 -30.020  27.165  1.00 86.27           O
ATOM     37  C   GLU     5      27.868 -26.254  22.734  1.00 86.27           C
ATOM     38  O   GLU     5      26.733 -25.789  22.834  1.00 86.27           O
ATOM     39  N   SER     6      28.972 -25.485  22.636  1.00 60.56           N
ATOM     40  CA  SER     6      28.871 -24.094  22.305  1.00 60.56           C
ATOM     41  CB  SER     6      28.519 -23.203  23.504  1.00 60.56           C
ATOM     42  OG  SER     6      29.541 -23.290  24.485  1.00 60.56           O
ATOM     43  C   SER     6      30.202 -23.660  21.786  1.00 60.56           C
ATOM     44  O   SER     6      31.218 -23.750  22.476  1.00 60.56           O
ATOM     45  N   PHE     7      30.235 -23.159  20.538  1.00 68.96           N
ATOM     46  CA  PHE     7      31.505 -22.768  20.013  1.00 68.96           C
ATOM     47  CB  PHE     7      31.596 -22.810  18.475  1.00 68.96           C
ATOM     48  CG  PHE     7      31.650 -24.248  18.066  1.00 68.96           C
ATOM     49  CD1 PHE     7      30.502 -24.984  17.871  1.00 68.96           C
ATOM     50  CD2 PHE     7      32.864 -24.866  17.876  1.00 68.96           C
ATOM     51  CE1 PHE     7      30.556 -26.310  17.498  1.00 68.96           C
ATOM     52  CE2 PHE     7      32.926 -26.189  17.504  1.00 68.96           C
ATOM     53  CZ  PHE     7      31.775 -26.916  17.313  1.00 68.96           C
ATOM     54  C   PHE     7      31.823 -21.388  20.484  1.00 68.96           C
ATOM     55  O   PHE     7      30.977 -20.497  20.489  1.00 68.96           O
ATOM     56  N   THR     8      33.087 -21.178  20.891  1.00130.00           N
ATOM     57  CA  THR     8      33.508 -19.879  21.317  1.00130.00           C
ATOM     58  CB  THR     8      34.733 -19.958  22.186  1.00130.00           C
ATOM     59  OG1 THR     8      35.731 -20.727  21.532  1.00130.00           O
ATOM     60  CG2 THR     8      34.358 -20.616  23.529  1.00130.00           C
ATOM     61  C   THR     8      33.780 -19.148  20.046  1.00130.00           C
ATOM     62  O   THR     8      34.812 -19.318  19.404  1.00130.00           O
ATOM     63  N   LEU     9      32.820 -18.330  19.605  1.00 81.77           N
ATOM     64  CA  LEU     9      32.955 -17.663  18.347  1.00 81.77           C
ATOM     65  CB  LEU     9      31.584 -17.394  17.700  1.00 81.77           C
ATOM     66  CG  LEU     9      31.629 -16.582  16.392  1.00 81.77           C
ATOM     67  CD1 LEU     9      32.374 -17.327  15.272  1.00 81.77           C
ATOM     68  CD2 LEU     9      30.212 -16.148  15.983  1.00 81.77           C
ATOM     69  C   LEU     9      33.653 -16.354  18.499  1.00 81.77           C
ATOM     70  O   LEU     9      33.563 -15.695  19.533  1.00 81.77           O
ATOM     71  N   ASP    10      34.385 -15.952  17.440  1.00 63.41           N
ATOM     72  CA  ASP    10      34.998 -14.656  17.415  1.00 63.41           C
ATOM     73  CB  ASP    10      36.291 -14.628  16.585  1.00 63.41           C
ATOM     74  CG  ASP    10      36.902 -13.236  16.658  1.00 63.41           C
ATOM     75  OD1 ASP    10      36.238 -12.308  17.193  1.00 63.41           O
ATOM     76  OD2 ASP    10      38.052 -13.084  16.165  1.00 63.41           O
ATOM     77  C   ASP    10      33.989 -13.789  16.731  1.00 63.41           C
ATOM     78  O   ASP    10      33.842 -13.831  15.512  1.00 63.41           O
ATOM     79  N   HIS    11      33.273 -12.971  17.522  1.00110.22           N
ATOM     80  CA  HIS    11      32.187 -12.160  17.045  1.00110.22           C
ATOM     81  ND1 HIS    11      29.940 -13.685  18.217  1.00110.22           N
ATOM     82  CG  HIS    11      30.558 -12.643  18.872  1.00110.22           C
ATOM     83  CB  HIS    11      31.318 -11.562  18.162  1.00110.22           C
ATOM     84  NE2 HIS    11      29.561 -13.984  20.386  1.00110.22           N
ATOM     85  CD2 HIS    11      30.315 -12.839  20.196  1.00110.22           C
ATOM     86  CE1 HIS    11      29.361 -14.457  19.170  1.00110.22           C
ATOM     87  C   HIS    11      32.628 -11.082  16.102  1.00110.22           C
ATOM     88  O   HIS    11      31.833 -10.617  15.288  1.00110.22           O
ATOM     89  N   THR    12      33.880 -10.605  16.204  1.00 61.43           N
ATOM     90  CA  THR    12      34.313  -9.538  15.339  1.00 61.43           C
ATOM     91  CB  THR    12      35.639  -8.955  15.732  1.00 61.43           C
ATOM     92  OG1 THR    12      36.665  -9.931  15.648  1.00 61.43           O
ATOM     93  CG2 THR    12      35.515  -8.436  17.174  1.00 61.43           C
ATOM     94  C   THR    12      34.383  -9.990  13.906  1.00 61.43           C
ATOM     95  O   THR    12      34.182  -9.192  12.994  1.00 61.43           O
ATOM     96  N   LYS    13      34.729 -11.267  13.666  1.00153.70           N
ATOM     97  CA  LYS    13      34.910 -11.826  12.349  1.00153.70           C
ATOM     98  CB  LYS    13      35.746 -13.110  12.348  1.00153.70           C
ATOM     99  CG  LYS    13      37.258 -12.859  12.327  1.00153.70           C
ATOM    100  CD  LYS    13      37.836 -12.184  13.569  1.00153.70           C
ATOM    101  CE  LYS    13      39.295 -11.751  13.391  1.00153.70           C
ATOM    102  NZ  LYS    13      39.351 -10.455  12.682  1.00153.70           N
ATOM    103  C   LYS    13      33.656 -12.064  11.534  1.00153.70           C
ATOM    104  O   LYS    13      33.759 -12.168  10.315  1.00153.70           O
ATOM    105  N   VAL    14      32.468 -12.230  12.149  1.00 71.49           N
ATOM    106  CA  VAL    14      31.256 -12.585  11.436  1.00 71.49           C
ATOM    107  CB  VAL    14      30.132 -12.990  12.346  1.00 71.49           C
ATOM    108  CG1 VAL    14      30.579 -14.202  13.179  1.00 71.49           C
ATOM    109  CG2 VAL    14      29.698 -11.767  13.176  1.00 71.49           C
ATOM    110  C   VAL    14      30.703 -11.454  10.613  1.00 71.49           C
ATOM    111  O   VAL    14      31.042 -10.289  10.811  1.00 71.49           O
ATOM    112  N   LEU    15      29.847 -11.802   9.618  1.00 62.88           N
ATOM    113  CA  LEU    15      29.198 -10.811   8.803  1.00 62.88           C
ATOM    114  CB  LEU    15      29.679 -10.837   7.340  1.00 62.88           C
ATOM    115  CG  LEU    15      31.197 -10.601   7.208  1.00 62.88           C
ATOM    116  CD1 LEU    15      31.620 -10.484   5.738  1.00 62.88           C
ATOM    117  CD2 LEU    15      31.667  -9.417   8.069  1.00 62.88           C
ATOM    118  C   LEU    15      27.720 -11.095   8.819  1.00 62.88           C
ATOM    119  O   LEU    15      27.248 -12.035   8.181  1.00 62.88           O
ATOM    120  N   ALA    16      26.945 -10.268   9.555  1.00 46.58           N
ATOM    121  CA  ALA    16      25.525 -10.438   9.667  1.00 46.58           C
ATOM    122  CB  ALA    16      24.931  -9.737  10.901  1.00 46.58           C
ATOM    123  C   ALA    16      24.888  -9.845   8.452  1.00 46.58           C
ATOM    124  O   ALA    16      25.510  -9.020   7.779  1.00 46.58           O
ATOM    125  N   PRO    17      23.672 -10.228   8.122  1.00167.21           N
ATOM    126  CA  PRO    17      22.938 -11.242   8.849  1.00167.21           C
ATOM    127  CD  PRO    17      22.776  -9.214   7.587  1.00167.21           C
ATOM    128  CB  PRO    17      21.456 -10.980   8.583  1.00167.21           C
ATOM    129  CG  PRO    17      21.409  -9.488   8.225  1.00167.21           C
ATOM    130  C   PRO    17      23.355 -12.613   8.407  1.00167.21           C
ATOM    131  O   PRO    17      23.842 -12.745   7.285  1.00167.21           O
ATOM    132  N   TYR    18      23.198 -13.643   9.266  1.00 86.95           N
ATOM    133  CA  TYR    18      23.573 -14.964   8.834  1.00 86.95           C
ATOM    134  CB  TYR    18      25.088 -15.244   8.933  1.00 86.95           C
ATOM    135  CG  TYR    18      25.541 -15.109  10.352  1.00 86.95           C
ATOM    136  CD1 TYR    18      25.462 -16.163  11.237  1.00 86.95           C
ATOM    137  CD2 TYR    18      26.054 -13.913  10.798  1.00 86.95           C
ATOM    138  CE1 TYR    18      25.893 -16.024  12.538  1.00 86.95           C
ATOM    139  CE2 TYR    18      26.485 -13.767  12.094  1.00 86.95           C
ATOM    140  CZ  TYR    18      26.404 -14.824  12.968  1.00 86.95           C
ATOM    141  OH  TYR    18      26.849 -14.670  14.298  1.00 86.95           O
ATOM    142  C   TYR    18      22.885 -16.002   9.666  1.00 86.95           C
ATOM    143  O   TYR    18      22.165 -15.694  10.614  1.00 86.95           O
ATOM    144  N   VAL    19      23.081 -17.282   9.276  1.00 59.54           N
ATOM    145  CA  VAL    19      22.647 -18.429  10.023  1.00 59.54           C
ATOM    146  CB  VAL    19      21.722 -19.342   9.263  1.00 59.54           C
ATOM    147  CG1 VAL    19      21.411 -20.565  10.137  1.00 59.54           C
ATOM    148  CG2 VAL    19      20.453 -18.563   8.895  1.00 59.54           C
ATOM    149  C   VAL    19      23.924 -19.182  10.286  1.00 59.54           C
ATOM    150  O   VAL    19      24.758 -19.300   9.387  1.00 59.54           O
ATOM    151  N   ARG    20      24.145 -19.680  11.526  1.00130.41           N
ATOM    152  CA  ARG    20      25.392 -20.356  11.809  1.00130.41           C
ATOM    153  CB  ARG    20      26.461 -19.394  12.371  1.00130.41           C
ATOM    154  CG  ARG    20      27.888 -19.940  12.438  1.00130.41           C
ATOM    155  CD  ARG    20      28.863 -18.975  13.121  1.00130.41           C
ATOM    156  NE  ARG    20      29.396 -19.646  14.341  1.00130.41           N
ATOM    157  CZ  ARG    20      28.827 -19.488  15.571  1.00130.41           C
ATOM    158  NH1 ARG    20      27.742 -18.679  15.742  1.00130.41           N
ATOM    159  NH2 ARG    20      29.346 -20.161  16.640  1.00130.41           N
ATOM    160  C   ARG    20      25.167 -21.414  12.852  1.00130.41           C
ATOM    161  O   ARG    20      24.432 -21.202  13.815  1.00130.41           O
ATOM    162  N   LYS    21      25.817 -22.590  12.686  1.00127.15           N
ATOM    163  CA  LYS    21      25.720 -23.654  13.655  1.00127.15           C
ATOM    164  CB  LYS    21      26.433 -24.949  13.216  1.00127.15           C
ATOM    165  CG  LYS    21      25.970 -25.550  11.888  1.00127.15           C
ATOM    166  CD  LYS    21      26.906 -26.642  11.359  1.00127.15           C
ATOM    167  CE  LYS    21      28.304 -26.134  10.989  1.00127.15           C
ATOM    168  NZ  LYS    21      29.197 -26.171  12.171  1.00127.15           N
ATOM    169  C   LYS    21      26.514 -23.192  14.834  1.00127.15           C
ATOM    170  O   LYS    21      27.724 -23.004  14.728  1.00127.15           O
ATOM    171  N   ILE    22      25.848 -22.903  15.967  1.00 99.99           N
ATOM    172  CA  ILE    22      26.586 -22.518  17.133  1.00 99.99           C
ATOM    173  CB  ILE    22      25.836 -21.653  18.098  1.00 99.99           C
ATOM    174  CG1 ILE    22      25.533 -20.293  17.444  1.00 99.99           C
ATOM    175  CG2 ILE    22      26.690 -21.513  19.370  1.00 99.99           C
ATOM    176  CD1 ILE    22      24.682 -19.365  18.308  1.00 99.99           C
ATOM    177  C   ILE    22      27.133 -23.691  17.866  1.00 99.99           C
ATOM    178  O   ILE    22      28.208 -23.609  18.452  1.00 99.99           O
ATOM    179  N   THR    23      26.366 -24.795  17.963  1.00168.88           N
ATOM    180  CA  THR    23      26.802 -25.850  18.830  1.00168.88           C
ATOM    181  CB  THR    23      26.292 -25.638  20.201  1.00168.88           C
ATOM    182  OG1 THR    23      24.900 -25.906  20.226  1.00168.88           O
ATOM    183  CG2 THR    23      26.463 -24.177  20.648  1.00168.88           C
ATOM    184  C   THR    23      26.034 -27.087  18.483  1.00168.88           C
ATOM    185  O   THR    23      25.065 -27.036  17.728  1.00168.88           O
ATOM    186  N   VAL    24      26.442 -28.235  19.073  1.00 46.77           N
ATOM    187  CA  VAL    24      25.689 -29.450  18.947  1.00 46.77           C
ATOM    188  CB  VAL    24      26.248 -30.439  17.965  1.00 46.77           C
ATOM    189  CG1 VAL    24      25.395 -31.719  18.028  1.00 46.77           C
ATOM    190  CG2 VAL    24      26.277 -29.788  16.573  1.00 46.77           C
ATOM    191  C   VAL    24      25.713 -30.124  20.283  1.00 46.77           C
ATOM    192  O   VAL    24      26.759 -30.232  20.918  1.00 46.77           O
ATOM    193  N   GLU    25      24.550 -30.602  20.758  1.00 71.29           N
ATOM    194  CA  GLU    25      24.523 -31.301  22.008  1.00 71.29           C
ATOM    195  CB  GLU    25      23.624 -30.616  23.055  1.00 71.29           C
ATOM    196  CG  GLU    25      23.622 -31.283  24.434  1.00 71.29           C
ATOM    197  CD  GLU    25      22.625 -32.433  24.427  1.00 71.29           C
ATOM    198  OE1 GLU    25      21.822 -32.519  23.460  1.00 71.29           O
ATOM    199  OE2 GLU    25      22.653 -33.239  25.395  1.00 71.29           O
ATOM    200  C   GLU    25      23.966 -32.651  21.701  1.00 71.29           C
ATOM    201  O   GLU    25      22.946 -32.773  21.022  1.00 71.29           O
ATOM    202  N   ASN    26      24.635 -33.711  22.187  1.00 29.71           N
ATOM    203  CA  ASN    26      24.168 -35.025  21.869  1.00 29.71           C
ATOM    204  CB  ASN    26      25.297 -36.011  21.524  1.00 29.71           C
ATOM    205  CG  ASN    26      25.859 -35.597  20.172  1.00 29.71           C
ATOM    206  OD1 ASN    26      25.146 -35.050  19.332  1.00 29.71           O
ATOM    207  ND2 ASN    26      27.173 -35.864  19.950  1.00 29.71           N
ATOM    208  C   ASN    26      23.448 -35.555  23.059  1.00 29.71           C
ATOM    209  O   ASN    26      23.895 -35.394  24.193  1.00 29.71           O
ATOM    210  N   GLY    27      22.284 -36.188  22.816  1.00 17.04           N
ATOM    211  CA  GLY    27      21.519 -36.758  23.887  1.00 17.04           C
ATOM    212  C   GLY    27      22.162 -38.064  24.236  1.00 17.04           C
ATOM    213  O   GLY    27      22.973 -38.591  23.476  1.00 17.04           O
ATOM    214  N   PRO    28      21.814 -38.609  25.371  1.00 55.19           N
ATOM    215  CA  PRO    28      22.381 -39.864  25.775  1.00 55.19           C
ATOM    216  CD  PRO    28      21.375 -37.811  26.503  1.00 55.19           C
ATOM    217  CB  PRO    28      21.932 -40.072  27.220  1.00 55.19           C
ATOM    218  CG  PRO    28      21.751 -38.633  27.748  1.00 55.19           C
ATOM    219  C   PRO    28      21.928 -40.917  24.823  1.00 55.19           C
ATOM    220  O   PRO    28      22.610 -41.929  24.667  1.00 55.19           O
ATOM    221  N   LYS    29      20.761 -40.696  24.195  1.00 96.60           N
ATOM    222  CA  LYS    29      20.187 -41.610  23.256  1.00 96.60           C
ATOM    223  CB  LYS    29      18.780 -41.188  22.811  1.00 96.60           C
ATOM    224  CG  LYS    29      17.872 -40.832  23.991  1.00 96.60           C
ATOM    225  CD  LYS    29      17.747 -41.936  25.043  1.00 96.60           C
ATOM    226  CE  LYS    29      16.970 -41.497  26.286  1.00 96.60           C
ATOM    227  NZ  LYS    29      17.009 -42.561  27.312  1.00 96.60           N
ATOM    228  C   LYS    29      21.072 -41.634  22.048  1.00 96.60           C
ATOM    229  O   LYS    29      21.204 -42.667  21.393  1.00 96.60           O
ATOM    230  N   GLY    30      21.729 -40.495  21.736  1.00 32.51           N
ATOM    231  CA  GLY    30      22.542 -40.439  20.554  1.00 32.51           C
ATOM    232  C   GLY    30      21.907 -39.524  19.544  1.00 32.51           C
ATOM    233  O   GLY    30      22.361 -39.448  18.403  1.00 32.51           O
ATOM    234  N   ASP    31      20.822 -38.816  19.919  1.00 91.20           N
ATOM    235  CA  ASP    31      20.247 -37.884  18.987  1.00 91.20           C
ATOM    236  CB  ASP    31      18.805 -37.460  19.321  1.00 91.20           C
ATOM    237  CG  ASP    31      18.812 -36.741  20.660  1.00 91.20           C
ATOM    238  OD1 ASP    31      18.939 -37.431  21.707  1.00 91.20           O
ATOM    239  OD2 ASP    31      18.695 -35.487  20.650  1.00 91.20           O
ATOM    240  C   ASP    31      21.096 -36.649  19.005  1.00 91.20           C
ATOM    241  O   ASP    31      21.914 -36.464  19.904  1.00 91.20           O
ATOM    242  N   ALA    32      20.936 -35.765  17.996  1.00 38.63           N
ATOM    243  CA  ALA    32      21.745 -34.581  17.985  1.00 38.63           C
ATOM    244  CB  ALA    32      22.606 -34.437  16.716  1.00 38.63           C
ATOM    245  C   ALA    32      20.843 -33.398  18.052  1.00 38.63           C
ATOM    246  O   ALA    32      19.801 -33.347  17.401  1.00 38.63           O
ATOM    247  N   ILE    33      21.228 -32.402  18.868  1.00114.44           N
ATOM    248  CA  ILE    33      20.431 -31.226  18.954  1.00114.44           C
ATOM    249  CB  ILE    33      19.956 -30.969  20.367  1.00114.44           C
ATOM    250  CG1 ILE    33      18.685 -30.129  20.329  1.00114.44           C
ATOM    251  CG2 ILE    33      21.078 -30.375  21.238  1.00114.44           C
ATOM    252  CD1 ILE    33      17.992 -30.028  21.686  1.00114.44           C
ATOM    253  C   ILE    33      21.303 -30.132  18.416  1.00114.44           C
ATOM    254  O   ILE    33      22.396 -29.863  18.914  1.00114.44           O
ATOM    255  N   THR    34      20.864 -29.465  17.338  1.00125.94           N
ATOM    256  CA  THR    34      21.769 -28.496  16.793  1.00125.94           C
ATOM    257  CB  THR    34      21.876 -28.527  15.295  1.00125.94           C
ATOM    258  OG1 THR    34      20.631 -28.195  14.699  1.00125.94           O
ATOM    259  CG2 THR    34      22.327 -29.934  14.868  1.00125.94           C
ATOM    260  C   THR    34      21.317 -27.131  17.195  1.00125.94           C
ATOM    261  O   THR    34      20.134 -26.808  17.133  1.00125.94           O
ATOM    262  N   ASN    35      22.272 -26.289  17.637  1.00 53.08           N
ATOM    263  CA  ASN    35      21.936 -24.959  18.054  1.00 53.08           C
ATOM    264  CB  ASN    35      22.657 -24.494  19.332  1.00 53.08           C
ATOM    265  CG  ASN    35      22.039 -25.244  20.505  1.00 53.08           C
ATOM    266  OD1 ASN    35      21.728 -24.655  21.540  1.00 53.08           O
ATOM    267  ND2 ASN    35      21.850 -26.582  20.340  1.00 53.08           N
ATOM    268  C   ASN    35      22.298 -24.022  16.948  1.00 53.08           C
ATOM    269  O   ASN    35      23.346 -24.157  16.316  1.00 53.08           O
ATOM    270  N   PHE    36      21.413 -23.039  16.684  1.00 79.21           N
ATOM    271  CA  PHE    36      21.646 -22.133  15.596  1.00 79.21           C
ATOM    272  CB  PHE    36      20.591 -22.223  14.475  1.00 79.21           C
ATOM    273  CG  PHE    36      20.787 -23.506  13.744  1.00 79.21           C
ATOM    274  CD1 PHE    36      21.763 -23.604  12.780  1.00 79.21           C
ATOM    275  CD2 PHE    36      19.997 -24.602  14.007  1.00 79.21           C
ATOM    276  CE1 PHE    36      21.956 -24.777  12.090  1.00 79.21           C
ATOM    277  CE2 PHE    36      20.185 -25.778  13.320  1.00 79.21           C
ATOM    278  CZ  PHE    36      21.170 -25.870  12.364  1.00 79.21           C
ATOM    279  C   PHE    36      21.639 -20.712  16.063  1.00 79.21           C
ATOM    280  O   PHE    36      20.839 -20.301  16.905  1.00 79.21           O
ATOM    281  N   ASP    37      22.567 -19.937  15.467  1.00 85.98           N
ATOM    282  CA  ASP    37      22.789 -18.536  15.676  1.00 85.98           C
ATOM    283  CB  ASP    37      24.305 -18.228  15.607  1.00 85.98           C
ATOM    284  CG  ASP    37      24.623 -16.760  15.845  1.00 85.98           C
ATOM    285  OD1 ASP    37      23.679 -15.927  15.903  1.00 85.98           O
ATOM    286  OD2 ASP    37      25.842 -16.459  15.972  1.00 85.98           O
ATOM    287  C   ASP    37      22.116 -17.846  14.527  1.00 85.98           C
ATOM    288  O   ASP    37      22.608 -17.856  13.400  1.00 85.98           O
ATOM    289  N   LEU    38      20.945 -17.239  14.783  1.00135.41           N
ATOM    290  CA  LEU    38      20.260 -16.560  13.725  1.00135.41           C
ATOM    291  CB  LEU    38      18.764 -16.893  13.721  1.00135.41           C
ATOM    292  CG  LEU    38      18.519 -18.403  13.489  1.00135.41           C
ATOM    293  CD1 LEU    38      19.009 -19.283  14.647  1.00135.41           C
ATOM    294  CD2 LEU    38      17.059 -18.683  13.190  1.00135.41           C
ATOM    295  C   LEU    38      20.499 -15.105  13.972  1.00135.41           C
ATOM    296  O   LEU    38      19.765 -14.445  14.707  1.00135.41           O
ATOM    297  N   ARG    39      21.540 -14.568  13.308  1.00175.79           N
ATOM    298  CA  ARG    39      22.007 -13.245  13.602  1.00175.79           C
ATOM    299  CB  ARG    39      23.540 -13.148  13.514  1.00175.79           C
ATOM    300  CG  ARG    39      24.147 -11.908  14.177  1.00175.79           C
ATOM    301  CD  ARG    39      24.272 -12.008  15.702  1.00175.79           C
ATOM    302  NE  ARG    39      25.346 -13.000  15.999  1.00175.79           N
ATOM    303  CZ  ARG    39      25.845 -13.157  17.263  1.00175.79           C
ATOM    304  NH1 ARG    39      25.397 -12.380  18.291  1.00175.79           N
ATOM    305  NH2 ARG    39      26.798 -14.105  17.496  1.00175.79           N
ATOM    306  C   ARG    39      21.438 -12.221  12.669  1.00175.79           C
ATOM    307  O   ARG    39      21.691 -12.234  11.464  1.00175.79           O
ATOM    308  N   LEU    40      20.587 -11.329  13.223  1.00111.10           N
ATOM    309  CA  LEU    40      20.025 -10.227  12.491  1.00111.10           C
ATOM    310  CB  LEU    40      18.787  -9.632  13.185  1.00111.10           C
ATOM    311  CG  LEU    40      17.621 -10.633  13.327  1.00111.10           C
ATOM    312  CD1 LEU    40      17.090 -11.091  11.958  1.00111.10           C
ATOM    313  CD2 LEU    40      17.996 -11.804  14.252  1.00111.10           C
ATOM    314  C   LEU    40      21.017  -9.109  12.312  1.00111.10           C
ATOM    315  O   LEU    40      21.212  -8.622  11.201  1.00111.10           O
ATOM    316  N   VAL    41      21.705  -8.698  13.404  1.00108.33           N
ATOM    317  CA  VAL    41      22.534  -7.523  13.340  1.00108.33           C
ATOM    318  CB  VAL    41      22.125  -6.480  14.336  1.00108.33           C
ATOM    319  CG1 VAL    41      22.372  -7.054  15.743  1.00108.33           C
ATOM    320  CG2 VAL    41      22.890  -5.176  14.048  1.00108.33           C
ATOM    321  C   VAL    41      23.965  -7.861  13.627  1.00108.33           C
ATOM    322  O   VAL    41      24.277  -8.896  14.213  1.00108.33           O
ATOM    323  N   GLN    42      24.881  -6.973  13.179  1.00135.56           N
ATOM    324  CA  GLN    42      26.285  -7.152  13.415  1.00135.56           C
ATOM    325  CB  GLN    42      27.182  -6.151  12.670  1.00135.56           C
ATOM    326  CG  GLN    42      27.473  -6.526  11.226  1.00135.56           C
ATOM    327  CD  GLN    42      28.633  -7.502  11.277  1.00135.56           C
ATOM    328  OE1 GLN    42      28.471  -8.692  11.015  1.00135.56           O
ATOM    329  NE2 GLN    42      29.837  -6.988  11.643  1.00135.56           N
ATOM    330  C   GLN    42      26.535  -6.911  14.859  1.00135.56           C
ATOM    331  O   GLN    42      26.106  -5.909  15.426  1.00135.56           O
ATOM    332  N   PRO    43      27.256  -7.803  15.465  1.00172.82           N
ATOM    333  CA  PRO    43      27.578  -7.715  16.854  1.00172.82           C
ATOM    334  CD  PRO    43      27.986  -8.847  14.771  1.00172.82           C
ATOM    335  CB  PRO    43      28.487  -8.912  17.147  1.00172.82           C
ATOM    336  CG  PRO    43      29.069  -9.281  15.770  1.00172.82           C
ATOM    337  C   PRO    43      28.183  -6.382  17.187  1.00172.82           C
ATOM    338  O   PRO    43      29.138  -5.968  16.532  1.00172.82           O
ATOM    339  N   ASN    44      27.618  -5.721  18.220  1.00 69.31           N
ATOM    340  CA  ASN    44      28.010  -4.448  18.770  1.00 69.31           C
ATOM    341  CB  ASN    44      29.480  -4.391  19.205  1.00 69.31           C
ATOM    342  CG  ASN    44      29.596  -5.201  20.485  1.00 69.31           C
ATOM    343  OD1 ASN    44      28.598  -5.491  21.144  1.00 69.31           O
ATOM    344  ND2 ASN    44      30.850  -5.570  20.855  1.00 69.31           N
ATOM    345  C   ASN    44      27.769  -3.322  17.815  1.00 69.31           C
ATOM    346  O   ASN    44      28.147  -2.184  18.094  1.00 69.31           O
ATOM    347  N   LYS    45      27.149  -3.597  16.656  1.00138.23           N
ATOM    348  CA  LYS    45      26.831  -2.541  15.740  1.00138.23           C
ATOM    349  CB  LYS    45      26.373  -3.092  14.380  1.00138.23           C
ATOM    350  CG  LYS    45      26.506  -2.096  13.231  1.00138.23           C
ATOM    351  CD  LYS    45      25.770  -0.773  13.444  1.00138.23           C
ATOM    352  CE  LYS    45      26.087   0.252  12.354  1.00138.23           C
ATOM    353  NZ  LYS    45      25.416   1.535  12.649  1.00138.23           N
ATOM    354  C   LYS    45      25.682  -1.776  16.310  1.00138.23           C
ATOM    355  O   LYS    45      25.688  -0.548  16.356  1.00138.23           O
ATOM    356  N   THR    46      24.650  -2.513  16.761  1.00108.29           N
ATOM    357  CA  THR    46      23.458  -1.933  17.307  1.00108.29           C
ATOM    358  CB  THR    46      22.571  -1.312  16.266  1.00108.29           C
ATOM    359  OG1 THR    46      21.543  -0.548  16.879  1.00108.29           O
ATOM    360  CG2 THR    46      21.963  -2.433  15.405  1.00108.29           C
ATOM    361  C   THR    46      22.693  -3.065  17.925  1.00108.29           C
ATOM    362  O   THR    46      23.165  -4.202  17.941  1.00108.29           O
ATOM    363  N   ALA    47      21.486  -2.788  18.456  1.00 38.80           N
ATOM    364  CA  ALA    47      20.735  -3.854  19.051  1.00 38.80           C
ATOM    365  CB  ALA    47      20.805  -3.878  20.588  1.00 38.80           C
ATOM    366  C   ALA    47      19.294  -3.683  18.699  1.00 38.80           C
ATOM    367  O   ALA    47      18.843  -2.587  18.371  1.00 38.80           O
ATOM    368  N   ILE    48      18.534  -4.794  18.751  1.00121.83           N
ATOM    369  CA  ILE    48      17.128  -4.772  18.478  1.00121.83           C
ATOM    370  CB  ILE    48      16.551  -6.112  18.122  1.00121.83           C
ATOM    371  CG1 ILE    48      16.754  -7.116  19.268  1.00121.83           C
ATOM    372  CG2 ILE    48      17.142  -6.550  16.781  1.00121.83           C
ATOM    373  CD1 ILE    48      16.089  -8.466  19.014  1.00121.83           C
ATOM    374  C   ILE    48      16.446  -4.318  19.720  1.00121.83           C
ATOM    375  O   ILE    48      16.803  -4.729  20.823  1.00121.83           O
ATOM    376  N   ASP    49      15.444  -3.435  19.557  1.00 52.29           N
ATOM    377  CA  ASP    49      14.719  -2.906  20.671  1.00 52.29           C
ATOM    378  CB  ASP    49      13.627  -1.910  20.236  1.00 52.29           C
ATOM    379  CG  ASP    49      13.014  -1.267  21.469  1.00 52.29           C
ATOM    380  OD1 ASP    49      13.789  -0.788  22.339  1.00 52.29           O
ATOM    381  OD2 ASP    49      11.758  -1.261  21.562  1.00 52.29           O
ATOM    382  C   ASP    49      14.049  -4.061  21.346  1.00 52.29           C
ATOM    383  O   ASP    49      13.747  -5.077  20.721  1.00 52.29           O
ATOM    384  N   THR    50      13.803  -3.911  22.660  1.00108.84           N
ATOM    385  CA  THR    50      13.248  -4.941  23.489  1.00108.84           C
ATOM    386  CB  THR    50      13.127  -4.478  24.917  1.00108.84           C
ATOM    387  OG1 THR    50      12.588  -5.513  25.724  1.00108.84           O
ATOM    388  CG2 THR    50      12.232  -3.226  24.978  1.00108.84           C
ATOM    389  C   THR    50      11.887  -5.337  23.000  1.00108.84           C
ATOM    390  O   THR    50      11.592  -6.525  22.875  1.00108.84           O
ATOM    391  N   ALA    51      11.016  -4.357  22.700  1.00 29.94           N
ATOM    392  CA  ALA    51       9.682  -4.659  22.272  1.00 29.94           C
ATOM    393  CB  ALA    51       8.836  -3.398  22.040  1.00 29.94           C
ATOM    394  C   ALA    51       9.733  -5.395  20.970  1.00 29.94           C
ATOM    395  O   ALA    51       8.992  -6.355  20.769  1.00 29.94           O
ATOM    396  N   GLY    52      10.611  -4.955  20.048  1.00 25.59           N
ATOM    397  CA  GLY    52      10.690  -5.539  18.736  1.00 25.59           C
ATOM    398  C   GLY    52      11.122  -6.971  18.814  1.00 25.59           C
ATOM    399  O   GLY    52      10.626  -7.827  18.089  1.00 25.59           O
ATOM    400  N   LEU    53      12.098  -7.267  19.682  1.00107.81           N
ATOM    401  CA  LEU    53      12.630  -8.587  19.885  1.00107.81           C
ATOM    402  CB  LEU    53      13.809  -8.515  20.884  1.00107.81           C
ATOM    403  CG  LEU    53      14.296  -9.831  21.522  1.00107.81           C
ATOM    404  CD1 LEU    53      15.676  -9.623  22.165  1.00107.81           C
ATOM    405  CD2 LEU    53      13.309 -10.330  22.598  1.00107.81           C
ATOM    406  C   LEU    53      11.553  -9.463  20.434  1.00107.81           C
ATOM    407  O   LEU    53      11.464 -10.649  20.119  1.00107.81           O
ATOM    408  N   HIS    54      10.731  -8.903  21.329  1.00 56.78           N
ATOM    409  CA  HIS    54       9.689  -9.659  21.952  1.00 56.78           C
ATOM    410  ND1 HIS    54       7.299  -9.046  24.908  1.00 56.78           N
ATOM    411  CG  HIS    54       8.013  -9.594  23.864  1.00 56.78           C
ATOM    412  CB  HIS    54       8.916  -8.805  22.971  1.00 56.78           C
ATOM    413  NE2 HIS    54       6.841 -11.222  24.898  1.00 56.78           N
ATOM    414  CD2 HIS    54       7.722 -10.924  23.875  1.00 56.78           C
ATOM    415  CE1 HIS    54       6.616 -10.062  25.491  1.00 56.78           C
ATOM    416  C   HIS    54       8.724 -10.078  20.892  1.00 56.78           C
ATOM    417  O   HIS    54       8.276 -11.222  20.848  1.00 56.78           O
ATOM    418  N   THR    55       8.372  -9.143  19.997  1.00121.89           N
ATOM    419  CA  THR    55       7.406  -9.461  18.990  1.00121.89           C
ATOM    420  CB  THR    55       6.906  -8.255  18.261  1.00121.89           C
ATOM    421  OG1 THR    55       5.745  -8.579  17.517  1.00121.89           O
ATOM    422  CG2 THR    55       8.005  -7.743  17.338  1.00121.89           C
ATOM    423  C   THR    55       7.985 -10.459  18.032  1.00121.89           C
ATOM    424  O   THR    55       7.294 -11.369  17.581  1.00121.89           O
ATOM    425  N   ILE    56       9.281 -10.328  17.692  1.00117.36           N
ATOM    426  CA  ILE    56       9.898 -11.249  16.782  1.00117.36           C
ATOM    427  CB  ILE    56      11.259 -10.792  16.329  1.00117.36           C
ATOM    428  CG1 ILE    56      12.209 -10.562  17.503  1.00117.36           C
ATOM    429  CG2 ILE    56      11.050  -9.529  15.478  1.00117.36           C
ATOM    430  CD1 ILE    56      13.605 -10.104  17.085  1.00117.36           C
ATOM    431  C   ILE    56       9.868 -12.626  17.385  1.00117.36           C
ATOM    432  O   ILE    56       9.677 -13.614  16.676  1.00117.36           O
ATOM    433  N   GLU    57      10.030 -12.733  18.718  1.00 39.11           N
ATOM    434  CA  GLU    57       9.971 -14.015  19.362  1.00 39.11           C
ATOM    435  CB  GLU    57      10.158 -13.910  20.886  1.00 39.11           C
ATOM    436  CG  GLU    57      10.105 -15.261  21.600  1.00 39.11           C
ATOM    437  CD  GLU    57      10.173 -15.010  23.099  1.00 39.11           C
ATOM    438  OE1 GLU    57      10.026 -13.827  23.508  1.00 39.11           O
ATOM    439  OE2 GLU    57      10.367 -15.999  23.854  1.00 39.11           O
ATOM    440  C   GLU    57       8.616 -14.624  19.113  1.00 39.11           C
ATOM    441  O   GLU    57       8.507 -15.811  18.809  1.00 39.11           O
ATOM    442  N   HIS    58       7.541 -13.818  19.226  1.00 87.53           N
ATOM    443  CA  HIS    58       6.203 -14.314  19.049  1.00 87.53           C
ATOM    444  ND1 HIS    58       5.859 -12.733  21.680  1.00 87.53           N
ATOM    445  CG  HIS    58       4.877 -12.985  20.750  1.00 87.53           C
ATOM    446  CB  HIS    58       5.127 -13.240  19.298  1.00 87.53           C
ATOM    447  NE2 HIS    58       3.921 -12.677  22.769  1.00 87.53           N
ATOM    448  CD2 HIS    58       3.701 -12.947  21.432  1.00 87.53           C
ATOM    449  CE1 HIS    58       5.232 -12.559  22.871  1.00 87.53           C
ATOM    450  C   HIS    58       5.989 -14.822  17.655  1.00 87.53           C
ATOM    451  O   HIS    58       5.462 -15.917  17.469  1.00 87.53           O
ATOM    452  N   MET    59       6.382 -14.028  16.641  1.00 90.67           N
ATOM    453  CA  MET    59       6.155 -14.367  15.261  1.00 90.67           C
ATOM    454  CB  MET    59       6.602 -13.253  14.299  1.00 90.67           C
ATOM    455  CG  MET    59       5.868 -11.922  14.486  1.00 90.67           C
ATOM    456  SD  MET    59       6.385 -10.620  13.326  1.00 90.67           S
ATOM    457  CE  MET    59       8.097 -10.571  13.928  1.00 90.67           C
ATOM    458  C   MET    59       6.933 -15.586  14.853  1.00 90.67           C
ATOM    459  O   MET    59       6.414 -16.473  14.176  1.00 90.67           O
ATOM    460  N   LEU    60       8.211 -15.651  15.259  1.00 77.02           N
ATOM    461  CA  LEU    60       9.134 -16.685  14.868  1.00 77.02           C
ATOM    462  CB  LEU    60      10.554 -16.478  15.422  1.00 77.02           C
ATOM    463  CG  LEU    60      11.330 -15.306  14.808  1.00 77.02           C
ATOM    464  CD1 LEU    60      12.746 -15.229  15.402  1.00 77.02           C
ATOM    465  CD2 LEU    60      11.336 -15.401  13.275  1.00 77.02           C
ATOM    466  C   LEU    60       8.734 -18.023  15.385  1.00 77.02           C
ATOM    467  O   LEU    60       9.044 -19.036  14.758  1.00 77.02           O
ATOM    468  N   ALA    61       8.097 -18.081  16.568  1.00 41.59           N
ATOM    469  CA  ALA    61       7.825 -19.377  17.111  1.00 41.59           C
ATOM    470  CB  ALA    61       7.092 -19.324  18.463  1.00 41.59           C
ATOM    471  C   ALA    61       6.967 -20.137  16.144  1.00 41.59           C
ATOM    472  O   ALA    61       7.246 -21.302  15.863  1.00 41.59           O
ATOM    473  N   GLY    62       5.897 -19.507  15.618  1.00 42.29           N
ATOM    474  CA  GLY    62       5.028 -20.168  14.679  1.00 42.29           C
ATOM    475  C   GLY    62       5.625 -20.333  13.311  1.00 42.29           C
ATOM    476  O   GLY    62       5.587 -21.419  12.736  1.00 42.29           O
ATOM    477  N   LEU    63       6.195 -19.245  12.755  1.00107.89           N
ATOM    478  CA  LEU    63       6.661 -19.239  11.394  1.00107.89           C
ATOM    479  CB  LEU    63       6.951 -17.824  10.881  1.00107.89           C
ATOM    480  CG  LEU    63       5.641 -17.060  10.597  1.00107.89           C
ATOM    481  CD1 LEU    63       4.729 -17.005  11.833  1.00107.89           C
ATOM    482  CD2 LEU    63       5.931 -15.669  10.019  1.00107.89           C
ATOM    483  C   LEU    63       7.831 -20.149  11.183  1.00107.89           C
ATOM    484  O   LEU    63       7.945 -20.759  10.122  1.00107.89           O
ATOM    485  N   LEU    64       8.749 -20.253  12.160  1.00 44.30           N
ATOM    486  CA  LEU    64       9.880 -21.126  11.996  1.00 44.30           C
ATOM    487  CB  LEU    64      10.852 -21.083  13.188  1.00 44.30           C
ATOM    488  CG  LEU    64      11.459 -19.692  13.450  1.00 44.30           C
ATOM    489  CD1 LEU    64      12.485 -19.730  14.597  1.00 44.30           C
ATOM    490  CD2 LEU    64      12.008 -19.071  12.155  1.00 44.30           C
ATOM    491  C   LEU    64       9.371 -22.532  11.914  1.00 44.30           C
ATOM    492  O   LEU    64       9.823 -23.331  11.096  1.00 44.30           O
ATOM    493  N   ARG    65       8.388 -22.865  12.766  1.00 98.38           N
ATOM    494  CA  ARG    65       7.853 -24.195  12.807  1.00 98.38           C
ATOM    495  CB  ARG    65       6.907 -24.432  13.998  1.00 98.38           C
ATOM    496  CG  ARG    65       7.674 -24.863  15.257  1.00 98.38           C
ATOM    497  CD  ARG    65       6.847 -24.929  16.543  1.00 98.38           C
ATOM    498  NE  ARG    65       6.903 -23.586  17.189  1.00 98.38           N
ATOM    499  CZ  ARG    65       7.734 -23.389  18.256  1.00 98.38           C
ATOM    500  NH1 ARG    65       8.469 -24.425  18.756  1.00 98.38           N
ATOM    501  NH2 ARG    65       7.825 -22.162  18.842  1.00 98.38           N
ATOM    502  C   ARG    65       7.173 -24.522  11.515  1.00 98.38           C
ATOM    503  O   ARG    65       7.172 -25.675  11.084  1.00 98.38           O
ATOM    504  N   ASP    66       6.550 -23.530  10.857  1.00 46.37           N
ATOM    505  CA  ASP    66       5.918 -23.858   9.616  1.00 46.37           C
ATOM    506  CB  ASP    66       5.183 -22.660   8.991  1.00 46.37           C
ATOM    507  CG  ASP    66       3.912 -22.426   9.801  1.00 46.37           C
ATOM    508  OD1 ASP    66       3.205 -23.427  10.096  1.00 46.37           O
ATOM    509  OD2 ASP    66       3.636 -21.246  10.145  1.00 46.37           O
ATOM    510  C   ASP    66       6.975 -24.339   8.659  1.00 46.37           C
ATOM    511  O   ASP    66       6.765 -25.298   7.920  1.00 46.37           O
ATOM    512  N   ARG    67       8.131 -23.650   8.638  1.00140.23           N
ATOM    513  CA  ARG    67       9.258 -23.889   7.772  1.00140.23           C
ATOM    514  CB  ARG    67      10.225 -22.691   7.737  1.00140.23           C
ATOM    515  CG  ARG    67       9.529 -21.395   7.330  1.00140.23           C
ATOM    516  CD  ARG    67       8.763 -21.528   6.016  1.00140.23           C
ATOM    517  NE  ARG    67       7.491 -20.777   6.189  1.00140.23           N
ATOM    518  CZ  ARG    67       6.349 -21.223   5.591  1.00140.23           C
ATOM    519  NH1 ARG    67       6.374 -22.329   4.792  1.00140.23           N
ATOM    520  NH2 ARG    67       5.177 -20.556   5.805  1.00140.23           N
ATOM    521  C   ARG    67      10.099 -25.086   8.119  1.00140.23           C
ATOM    522  O   ARG    67      10.687 -25.678   7.213  1.00140.23           O
ATOM    523  N   MET    68      10.259 -25.430   9.420  1.00157.99           N
ATOM    524  CA  MET    68      11.156 -26.510   9.750  1.00157.99           C
ATOM    525  CB  MET    68      12.587 -26.057  10.078  1.00157.99           C
ATOM    526  CG  MET    68      13.352 -25.786   8.789  1.00157.99           C
ATOM    527  SD  MET    68      13.652 -27.311   7.851  1.00157.99           S
ATOM    528  CE  MET    68      13.369 -26.556   6.226  1.00157.99           C
ATOM    529  C   MET    68      10.638 -27.363  10.871  1.00157.99           C
ATOM    530  O   MET    68       9.906 -26.916  11.753  1.00157.99           O
ATOM    531  N   ASP    69      11.074 -28.641  10.861  1.00195.21           N
ATOM    532  CA  ASP    69      10.593 -29.679  11.731  1.00195.21           C
ATOM    533  CB  ASP    69      10.904 -31.099  11.203  1.00195.21           C
ATOM    534  CG  ASP    69      12.403 -31.237  10.962  1.00195.21           C
ATOM    535  OD1 ASP    69      12.975 -30.355  10.264  1.00195.21           O
ATOM    536  OD2 ASP    69      12.997 -32.219  11.482  1.00195.21           O
ATOM    537  C   ASP    69      11.035 -29.555  13.168  1.00195.21           C
ATOM    538  O   ASP    69      10.454 -28.820  13.940  1.00195.21           O
ATOM    539  N   GLY    70      12.156 -30.160  13.551  1.00139.32           N
ATOM    540  CA  GLY    70      12.596 -30.450  14.898  1.00139.32           C
ATOM    541  C   GLY    70      12.637 -29.305  15.891  1.00139.32           C
ATOM    542  O   GLY    70      13.027 -29.548  17.033  1.00139.32           O
ATOM    543  N   VAL    71      12.390 -28.036  15.497  1.00105.64           N
ATOM    544  CA  VAL    71      12.502 -26.891  16.376  1.00105.64           C
ATOM    545  CB  VAL    71      11.775 -25.677  15.867  1.00105.64           C
ATOM    546  CG1 VAL    71      11.886 -24.539  16.902  1.00105.64           C
ATOM    547  CG2 VAL    71      12.342 -25.328  14.481  1.00105.64           C
ATOM    548  C   VAL    71      12.028 -27.114  17.787  1.00105.64           C
ATOM    549  O   VAL    71      10.893 -27.523  18.039  1.00105.64           O
ATOM    550  N   ILE    72      12.966 -26.906  18.747  1.00118.28           N
ATOM    551  CA  ILE    72      12.661 -26.905  20.152  1.00118.28           C
ATOM    552  CB  ILE    72      13.885 -26.949  21.025  1.00118.28           C
ATOM    553  CG1 ILE    72      14.507 -28.350  21.036  1.00118.28           C
ATOM    554  CG2 ILE    72      13.485 -26.429  22.419  1.00118.28           C
ATOM    555  CD1 ILE    72      13.615 -29.368  21.744  1.00118.28           C
ATOM    556  C   ILE    72      11.943 -25.640  20.511  1.00118.28           C
ATOM    557  O   ILE    72      10.826 -25.687  21.021  1.00118.28           O
ATOM    558  N   ASP    73      12.570 -24.475  20.215  1.00 86.59           N
ATOM    559  CA  ASP    73      12.036 -23.175  20.541  1.00 86.59           C
ATOM    560  CB  ASP    73      11.932 -22.859  22.055  1.00 86.59           C
ATOM    561  CG  ASP    73      10.679 -23.496  22.640  1.00 86.59           C
ATOM    562  OD1 ASP    73       9.649 -23.505  21.915  1.00 86.59           O
ATOM    563  OD2 ASP    73      10.729 -23.981  23.802  1.00 86.59           O
ATOM    564  C   ASP    73      12.955 -22.133  19.976  1.00 86.59           C
ATOM    565  O   ASP    73      14.142 -22.381  19.774  1.00 86.59           O
ATOM    566  N   CYS    74      12.404 -20.934  19.689  1.00 81.23           N
ATOM    567  CA  CYS    74      13.182 -19.827  19.200  1.00 81.23           C
ATOM    568  CB  CYS    74      12.603 -19.195  17.921  1.00 81.23           C
ATOM    569  SG  CYS    74      10.874 -18.675  18.125  1.00 81.23           S
ATOM    570  C   CYS    74      13.187 -18.788  20.280  1.00 81.23           C
ATOM    571  O   CYS    74      12.130 -18.361  20.742  1.00 81.23           O
ATOM    572  N   SER    75      14.390 -18.350  20.713  1.00 39.77           N
ATOM    573  CA  SER    75      14.471 -17.415  21.804  1.00 39.77           C
ATOM    574  CB  SER    75      15.105 -18.003  23.078  1.00 39.77           C
ATOM    575  OG  SER    75      14.306 -19.061  23.587  1.00 39.77           O
ATOM    576  C   SER    75      15.331 -16.263  21.402  1.00 39.77           C
ATOM    577  O   SER    75      16.185 -16.368  20.524  1.00 39.77           O
ATOM    578  N   PRO    76      15.079 -15.138  22.012  1.00 75.25           N
ATOM    579  CA  PRO    76      15.835 -13.934  21.808  1.00 75.25           C
ATOM    580  CD  PRO    76      13.926 -14.952  22.870  1.00 75.25           C
ATOM    581  CB  PRO    76      15.011 -12.825  22.448  1.00 75.25           C
ATOM    582  CG  PRO    76      14.148 -13.565  23.490  1.00 75.25           C
ATOM    583  C   PRO    76      17.155 -14.093  22.495  1.00 75.25           C
ATOM    584  O   PRO    76      17.202 -14.722  23.550  1.00 75.25           O
ATOM    585  N   PHE    77      18.241 -13.545  21.920  1.00 66.18           N
ATOM    586  CA  PHE    77      19.509 -13.569  22.591  1.00 66.18           C
ATOM    587  CB  PHE    77      20.753 -13.442  21.689  1.00 66.18           C
ATOM    588  CG  PHE    77      21.137 -14.783  21.164  1.00 66.18           C
ATOM    589  CD1 PHE    77      20.594 -15.283  20.007  1.00 66.18           C
ATOM    590  CD2 PHE    77      22.062 -15.545  21.845  1.00 66.18           C
ATOM    591  CE1 PHE    77      20.982 -16.520  19.547  1.00 66.18           C
ATOM    592  CE2 PHE    77      22.447 -16.782  21.385  1.00 66.18           C
ATOM    593  CZ  PHE    77      21.898 -17.278  20.230  1.00 66.18           C
ATOM    594  C   PHE    77      19.547 -12.396  23.512  1.00 66.18           C
ATOM    595  O   PHE    77      18.875 -11.392  23.287  1.00 66.18           O
ATOM    596  N   GLY    78      20.344 -12.514  24.589  1.00 26.27           N
ATOM    597  CA  GLY    78      20.501 -11.469  25.559  1.00 26.27           C
ATOM    598  C   GLY    78      21.111 -10.282  24.879  1.00 26.27           C
ATOM    599  O   GLY    78      20.860  -9.139  25.257  1.00 26.27           O
ATOM    600  N   CYS    79      21.969 -10.546  23.878  1.00105.43           N
ATOM    601  CA  CYS    79      22.687  -9.556  23.122  1.00105.43           C
ATOM    602  CB  CYS    79      23.593 -10.180  22.054  1.00105.43           C
ATOM    603  SG  CYS    79      24.718 -11.438  22.705  1.00105.43           S
ATOM    604  C   CYS    79      21.717  -8.717  22.339  1.00105.43           C
ATOM    605  O   CYS    79      21.989  -7.554  22.049  1.00105.43           O
ATOM    606  N   ARG    80      20.573  -9.306  21.941  1.00130.71           N
ATOM    607  CA  ARG    80      19.569  -8.620  21.168  1.00130.71           C
ATOM    608  CB  ARG    80      19.197  -7.227  21.727  1.00130.71           C
ATOM    609  CG  ARG    80      18.367  -7.262  23.016  1.00130.71           C
ATOM    610  CD  ARG    80      17.989  -5.883  23.579  1.00130.71           C
ATOM    611  NE  ARG    80      19.192  -5.321  24.257  1.00130.71           N
ATOM    612  CZ  ARG    80      19.118  -4.149  24.954  1.00130.71           C
ATOM    613  NH1 ARG    80      17.938  -3.464  25.016  1.00130.71           N
ATOM    614  NH2 ARG    80      20.231  -3.664  25.582  1.00130.71           N
ATOM    615  C   ARG    80      20.024  -8.404  19.752  1.00130.71           C
ATOM    616  O   ARG    80      19.440  -7.599  19.029  1.00130.71           O
ATOM    617  N   THR    81      21.108  -9.078  19.332  1.00 92.30           N
ATOM    618  CA  THR    81      21.569  -9.036  17.969  1.00 92.30           C
ATOM    619  CB  THR    81      23.037  -9.331  17.841  1.00 92.30           C
ATOM    620  OG1 THR    81      23.323 -10.650  18.280  1.00 92.30           O
ATOM    621  CG2 THR    81      23.816  -8.315  18.693  1.00 92.30           C
ATOM    622  C   THR    81      20.816 -10.024  17.113  1.00 92.30           C
ATOM    623  O   THR    81      20.822  -9.934  15.881  1.00 92.30           O
ATOM    624  N   GLY    82      20.217 -11.064  17.734  1.00 32.84           N
ATOM    625  CA  GLY    82      19.552 -12.060  16.934  1.00 32.84           C
ATOM    626  C   GLY    82      18.794 -13.010  17.819  1.00 32.84           C
ATOM    627  O   GLY    82      18.569 -12.741  18.998  1.00 32.84           O
ATOM    628  N   PHE    83      18.362 -14.151  17.233  1.00 70.83           N
ATOM    629  CA  PHE    83      17.630 -15.185  17.918  1.00 70.83           C
ATOM    630  CB  PHE    83      16.377 -15.711  17.197  1.00 70.83           C
ATOM    631  CG  PHE    83      15.196 -14.885  17.534  1.00 70.83           C
ATOM    632  CD1 PHE    83      14.877 -13.761  16.816  1.00 70.83           C
ATOM    633  CD2 PHE    83      14.401 -15.264  18.592  1.00 70.83           C
ATOM    634  CE1 PHE    83      13.767 -13.035  17.160  1.00 70.83           C
ATOM    635  CE2 PHE    83      13.292 -14.534  18.935  1.00 70.83           C
ATOM    636  CZ  PHE    83      12.974 -13.411  18.216  1.00 70.83           C
ATOM    637  C   PHE    83      18.473 -16.412  18.027  1.00 70.83           C
ATOM    638  O   PHE    83      19.401 -16.629  17.250  1.00 70.83           O
ATOM    639  N   HIS    84      18.140 -17.252  19.031  1.00 83.58           N
ATOM    640  CA  HIS    84      18.770 -18.509  19.329  1.00 83.58           C
ATOM    641  ND1 HIS    84      21.081 -20.242  21.286  1.00 83.58           N
ATOM    642  CG  HIS    84      19.738 -19.945  21.221  1.00 83.58           C
ATOM    643  CB  HIS    84      19.177 -18.614  20.812  1.00 83.58           C
ATOM    644  NE2 HIS    84      19.996 -22.080  21.912  1.00 83.58           N
ATOM    645  CD2 HIS    84      19.090 -21.079  21.608  1.00 83.58           C
ATOM    646  CE1 HIS    84      21.178 -21.529  21.705  1.00 83.58           C
ATOM    647  C   HIS    84      17.734 -19.566  19.103  1.00 83.58           C
ATOM    648  O   HIS    84      16.597 -19.418  19.545  1.00 83.58           O
ATOM    649  N   LEU    85      18.095 -20.657  18.392  1.00123.01           N
ATOM    650  CA  LEU    85      17.135 -21.689  18.098  1.00123.01           C
ATOM    651  CB  LEU    85      16.582 -21.549  16.657  1.00123.01           C
ATOM    652  CG  LEU    85      15.561 -22.605  16.168  1.00123.01           C
ATOM    653  CD1 LEU    85      16.200 -23.991  15.959  1.00123.01           C
ATOM    654  CD2 LEU    85      14.307 -22.642  17.056  1.00123.01           C
ATOM    655  C   LEU    85      17.826 -23.011  18.197  1.00123.01           C
ATOM    656  O   LEU    85      18.904 -23.207  17.638  1.00123.01           O
ATOM    657  N   ILE    86      17.206 -23.978  18.899  1.00 53.32           N
ATOM    658  CA  ILE    86      17.790 -25.281  18.963  1.00 53.32           C
ATOM    659  CB  ILE    86      17.994 -25.788  20.350  1.00 53.32           C
ATOM    660  CG1 ILE    86      18.928 -24.859  21.139  1.00 53.32           C
ATOM    661  CG2 ILE    86      18.547 -27.207  20.227  1.00 53.32           C
ATOM    662  CD1 ILE    86      19.009 -25.211  22.621  1.00 53.32           C
ATOM    663  C   ILE    86      16.838 -26.196  18.265  1.00 53.32           C
ATOM    664  O   ILE    86      15.624 -26.062  18.415  1.00 53.32           O
ATOM    665  N   THR    87      17.374 -27.124  17.441  1.00114.07           N
ATOM    666  CA  THR    87      16.536 -28.024  16.707  1.00114.07           C
ATOM    667  CB  THR    87      16.465 -27.735  15.235  1.00114.07           C
ATOM    668  OG1 THR    87      15.520 -28.594  14.612  1.00114.07           O
ATOM    669  CG2 THR    87      17.859 -27.919  14.613  1.00114.07           C
ATOM    670  C   THR    87      17.033 -29.426  16.862  1.00114.07           C
ATOM    671  O   THR    87      18.220 -29.664  17.096  1.00114.07           O
ATOM    672  N   TRP    88      16.107 -30.398  16.717  1.00 60.54           N
ATOM    673  CA  TRP    88      16.460 -31.783  16.866  1.00 60.54           C
ATOM    674  CB  TRP    88      15.274 -32.691  17.246  1.00 60.54           C
ATOM    675  CG  TRP    88      14.624 -32.406  18.575  1.00 60.54           C
ATOM    676  CD2 TRP    88      15.046 -32.973  19.824  1.00 60.54           C
ATOM    677  CD1 TRP    88      13.550 -31.614  18.853  1.00 60.54           C
ATOM    678  NE1 TRP    88      13.273 -31.655  20.198  1.00 60.54           N
ATOM    679  CE2 TRP    88      14.187 -32.486  20.808  1.00 60.54           C
ATOM    680  CE3 TRP    88      16.064 -33.831  20.123  1.00 60.54           C
ATOM    681  CZ2 TRP    88      14.333 -32.852  22.116  1.00 60.54           C
ATOM    682  CZ3 TRP    88      16.209 -34.194  21.444  1.00 60.54           C
ATOM    683  CH2 TRP    88      15.362 -33.715  22.422  1.00 60.54           C
ATOM    684  C   TRP    88      16.857 -32.263  15.513  1.00 60.54           C
ATOM    685  O   TRP    88      16.045 -32.285  14.591  1.00 60.54           O
ATOM    686  N   GLY    89      18.125 -32.669  15.349  1.00 30.18           N
ATOM    687  CA  GLY    89      18.523 -33.188  14.076  1.00 30.18           C
ATOM    688  C   GLY    89      19.968 -32.884  13.865  1.00 30.18           C
ATOM    689  O   GLY    89      20.592 -32.139  14.618  1.00 30.18           O
ATOM    690  N   GLU    90      20.536 -33.468  12.798  1.00 77.26           N
ATOM    691  CA  GLU    90      21.916 -33.237  12.496  1.00 77.26           C
ATOM    692  CB  GLU    90      22.489 -34.204  11.443  1.00 77.26           C
ATOM    693  CG  GLU    90      24.004 -34.083  11.267  1.00 77.26           C
ATOM    694  CD  GLU    90      24.458 -35.078  10.207  1.00 77.26           C
ATOM    695  OE1 GLU    90      23.636 -35.955   9.826  1.00 77.26           O
ATOM    696  OE2 GLU    90      25.635 -34.973   9.768  1.00 77.26           O
ATOM    697  C   GLU    90      21.988 -31.850  11.940  1.00 77.26           C
ATOM    698  O   GLU    90      20.986 -31.311  11.478  1.00 77.26           O
ATOM    699  N   HIS    91      23.172 -31.213  11.985  1.00 76.04           N
ATOM    700  CA  HIS    91      23.263 -29.877  11.474  1.00 76.04           C
ATOM    701  ND1 HIS    91      24.046 -27.418  13.266  1.00 76.04           N
ATOM    702  CG  HIS    91      24.842 -28.472  12.876  1.00 76.04           C
ATOM    703  CB  HIS    91      24.641 -29.203  11.588  1.00 76.04           C
ATOM    704  NE2 HIS    91      25.589 -27.664  14.845  1.00 76.04           N
ATOM    705  CD2 HIS    91      25.779 -28.611  13.855  1.00 76.04           C
ATOM    706  CE1 HIS    91      24.535 -26.971  14.448  1.00 76.04           C
ATOM    707  C   HIS    91      22.892 -29.830  10.028  1.00 76.04           C
ATOM    708  O   HIS    91      23.273 -30.689   9.234  1.00 76.04           O
ATOM    709  N   ASP    92      22.088 -28.806   9.673  1.00 64.77           N
ATOM    710  CA  ASP    92      21.758 -28.566   8.302  1.00 64.77           C
ATOM    711  CB  ASP    92      20.431 -29.220   7.875  1.00 64.77           C
ATOM    712  CG  ASP    92      20.367 -29.239   6.350  1.00 64.77           C
ATOM    713  OD1 ASP    92      21.132 -28.463   5.718  1.00 64.77           O
ATOM    714  OD2 ASP    92      19.558 -30.033   5.798  1.00 64.77           O
ATOM    715  C   ASP    92      21.625 -27.079   8.175  1.00 64.77           C
ATOM    716  O   ASP    92      20.520 -26.537   8.198  1.00 64.77           O
ATOM    717  N   THR    93      22.768 -26.384   8.020  1.00107.12           N
ATOM    718  CA  THR    93      22.810 -24.950   7.959  1.00107.12           C
ATOM    719  CB  THR    93      24.206 -24.423   7.788  1.00107.12           C
ATOM    720  OG1 THR    93      24.752 -24.867   6.552  1.00107.12           O
ATOM    721  CG2 THR    93      25.061 -24.935   8.955  1.00107.12           C
ATOM    722  C   THR    93      22.029 -24.474   6.780  1.00107.12           C
ATOM    723  O   THR    93      21.318 -23.474   6.867  1.00107.12           O
ATOM    724  N   VAL    94      22.157 -25.167   5.636  1.00 30.95           N
ATOM    725  CA  VAL    94      21.477 -24.728   4.453  1.00 30.95           C
ATOM    726  CB  VAL    94      21.777 -25.578   3.252  1.00 30.95           C
ATOM    727  CG1 VAL    94      20.881 -25.112   2.091  1.00 30.95           C
ATOM    728  CG2 VAL    94      23.283 -25.495   2.946  1.00 30.95           C
ATOM    729  C   VAL    94      19.993 -24.778   4.658  1.00 30.95           C
ATOM    730  O   VAL    94      19.290 -23.816   4.354  1.00 30.95           O
ATOM    731  N   GLU    95      19.467 -25.897   5.191  1.00 47.12           N
ATOM    732  CA  GLU    95      18.044 -26.015   5.309  1.00 47.12           C
ATOM    733  CB  GLU    95      17.564 -27.432   5.683  1.00 47.12           C
ATOM    734  CG  GLU    95      17.720 -28.417   4.514  1.00 47.12           C
ATOM    735  CD  GLU    95      16.921 -29.678   4.811  1.00 47.12           C
ATOM    736  OE1 GLU    95      16.467 -29.827   5.977  1.00 47.12           O
ATOM    737  OE2 GLU    95      16.746 -30.502   3.875  1.00 47.12           O
ATOM    738  C   GLU    95      17.522 -25.027   6.303  1.00 47.12           C
ATOM    739  O   GLU    95      16.457 -24.445   6.103  1.00 47.12           O
ATOM    740  N   VAL    96      18.259 -24.808   7.405  1.00107.01           N
ATOM    741  CA  VAL    96      17.812 -23.892   8.409  1.00107.01           C
ATOM    742  CB  VAL    96      18.685 -23.879   9.628  1.00107.01           C
ATOM    743  CG1 VAL    96      20.047 -23.259   9.284  1.00107.01           C
ATOM    744  CG2 VAL    96      17.923 -23.157  10.746  1.00107.01           C
ATOM    745  C   VAL    96      17.759 -22.511   7.840  1.00107.01           C
ATOM    746  O   VAL    96      16.861 -21.735   8.160  1.00107.01           O
ATOM    747  N   ALA    97      18.731 -22.163   6.983  1.00 33.34           N
ATOM    748  CA  ALA    97      18.771 -20.848   6.410  1.00 33.34           C
ATOM    749  CB  ALA    97      19.982 -20.634   5.489  1.00 33.34           C
ATOM    750  C   ALA    97      17.544 -20.648   5.581  1.00 33.34           C
ATOM    751  O   ALA    97      16.937 -19.578   5.609  1.00 33.34           O
ATOM    752  N   LYS    98      17.151 -21.684   4.818  1.00 84.77           N
ATOM    753  CA  LYS    98      16.028 -21.580   3.934  1.00 84.77           C
ATOM    754  CB  LYS    98      15.814 -22.862   3.110  1.00 84.77           C
ATOM    755  CG  LYS    98      17.040 -23.264   2.280  1.00 84.77           C
ATOM    756  CD  LYS    98      17.511 -22.194   1.292  1.00 84.77           C
ATOM    757  CE  LYS    98      18.776 -22.588   0.523  1.00 84.77           C
ATOM    758  NZ  LYS    98      19.179 -21.498  -0.393  1.00 84.77           N
ATOM    759  C   LYS    98      14.788 -21.354   4.740  1.00 84.77           C
ATOM    760  O   LYS    98      13.964 -20.510   4.395  1.00 84.77           O
ATOM    761  N   ALA    99      14.625 -22.108   5.845  1.00 30.17           N
ATOM    762  CA  ALA    99      13.444 -21.997   6.651  1.00 30.17           C
ATOM    763  CB  ALA    99      13.435 -23.004   7.813  1.00 30.17           C
ATOM    764  C   ALA    99      13.383 -20.623   7.243  1.00 30.17           C
ATOM    765  O   ALA    99      12.327 -19.993   7.278  1.00 30.17           O
ATOM    766  N   LEU   100      14.536 -20.117   7.713  1.00144.39           N
ATOM    767  CA  LEU   100      14.617 -18.825   8.335  1.00144.39           C
ATOM    768  CB  LEU   100      16.035 -18.509   8.827  1.00144.39           C
ATOM    769  CG  LEU   100      16.526 -19.522   9.875  1.00144.39           C
ATOM    770  CD1 LEU   100      17.916 -19.144  10.413  1.00144.39           C
ATOM    771  CD2 LEU   100      15.464 -19.749  10.965  1.00144.39           C
ATOM    772  C   LEU   100      14.240 -17.782   7.337  1.00144.39           C
ATOM    773  O   LEU   100      13.528 -16.831   7.652  1.00144.39           O
ATOM    774  N   LYS   101      14.708 -17.937   6.092  1.00 58.84           N
ATOM    775  CA  LYS   101      14.432 -16.961   5.085  1.00 58.84           C
ATOM    776  CB  LYS   101      15.137 -17.298   3.763  1.00 58.84           C
ATOM    777  CG  LYS   101      15.111 -16.164   2.743  1.00 58.84           C
ATOM    778  CD  LYS   101      16.107 -16.380   1.605  1.00 58.84           C
ATOM    779  CE  LYS   101      16.038 -15.302   0.524  1.00 58.84           C
ATOM    780  NZ  LYS   101      14.749 -15.401  -0.195  1.00 58.84           N
ATOM    781  C   LYS   101      12.953 -16.915   4.850  1.00 58.84           C
ATOM    782  O   LYS   101      12.380 -15.838   4.695  1.00 58.84           O
ATOM    783  N   SER   102      12.297 -18.091   4.812  1.00 79.53           N
ATOM    784  CA  SER   102      10.886 -18.151   4.562  1.00 79.53           C
ATOM    785  CB  SER   102      10.379 -19.596   4.425  1.00 79.53           C
ATOM    786  OG  SER   102      10.987 -20.215   3.300  1.00 79.53           O
ATOM    787  C   SER   102      10.151 -17.509   5.697  1.00 79.53           C
ATOM    788  O   SER   102       9.266 -16.686   5.480  1.00 79.53           O
ATOM    789  N   SER   103      10.526 -17.839   6.947  1.00 38.94           N
ATOM    790  CA  SER   103       9.814 -17.329   8.088  1.00 38.94           C
ATOM    791  CB  SER   103      10.348 -17.875   9.423  1.00 38.94           C
ATOM    792  OG  SER   103      11.695 -17.466   9.607  1.00 38.94           O
ATOM    793  C   SER   103       9.929 -15.836   8.128  1.00 38.94           C
ATOM    794  O   SER   103       9.017 -15.144   8.578  1.00 38.94           O
ATOM    795  N   LEU   104      11.075 -15.303   7.674  1.00 56.26           N
ATOM    796  CA  LEU   104      11.314 -13.886   7.667  1.00 56.26           C
ATOM    797  CB  LEU   104      12.751 -13.566   7.229  1.00 56.26           C
ATOM    798  CG  LEU   104      13.801 -14.158   8.187  1.00 56.26           C
ATOM    799  CD1 LEU   104      15.221 -13.984   7.631  1.00 56.26           C
ATOM    800  CD2 LEU   104      13.628 -13.615   9.615  1.00 56.26           C
ATOM    801  C   LEU   104      10.377 -13.226   6.704  1.00 56.26           C
ATOM    802  O   LEU   104       9.874 -12.136   6.973  1.00 56.26           O
ATOM    803  N   GLU   105      10.138 -13.851   5.535  1.00 76.91           N
ATOM    804  CA  GLU   105       9.257 -13.239   4.585  1.00 76.91           C
ATOM    805  CB  GLU   105       9.239 -13.948   3.217  1.00 76.91           C
ATOM    806  CG  GLU   105       8.585 -13.095   2.126  1.00 76.91           C
ATOM    807  CD  GLU   105       9.017 -13.629   0.767  1.00 76.91           C
ATOM    808  OE1 GLU   105       9.587 -14.751   0.716  1.00 76.91           O
ATOM    809  OE2 GLU   105       8.785 -12.914  -0.244  1.00 76.91           O
ATOM    810  C   GLU   105       7.889 -13.245   5.175  1.00 76.91           C
ATOM    811  O   GLU   105       7.130 -12.283   5.057  1.00 76.91           O
ATOM    812  N   PHE   106       7.550 -14.343   5.869  1.00 74.61           N
ATOM    813  CA  PHE   106       6.254 -14.395   6.445  1.00 74.61           C
ATOM    814  CB  PHE   106       5.894 -15.753   7.073  1.00 74.61           C
ATOM    815  CG  PHE   106       5.654 -16.680   5.924  1.00 74.61           C
ATOM    816  CD1 PHE   106       4.419 -16.745   5.322  1.00 74.61           C
ATOM    817  CD2 PHE   106       6.656 -17.477   5.427  1.00 74.61           C
ATOM    818  CE1 PHE   106       4.189 -17.589   4.259  1.00 74.61           C
ATOM    819  CE2 PHE   106       6.440 -18.325   4.367  1.00 74.61           C
ATOM    820  CZ  PHE   106       5.201 -18.385   3.778  1.00 74.61           C
ATOM    821  C   PHE   106       6.135 -13.284   7.424  1.00 74.61           C
ATOM    822  O   PHE   106       5.091 -12.654   7.398  1.00 74.61           O
ATOM    823  N   ILE   107       7.176 -12.997   8.251  1.00 64.21           N
ATOM    824  CA  ILE   107       7.259 -11.974   9.285  1.00 64.21           C
ATOM    825  CB  ILE   107       8.550 -12.038  10.041  1.00 64.21           C
ATOM    826  CG1 ILE   107       8.692 -13.400  10.734  1.00 64.21           C
ATOM    827  CG2 ILE   107       8.597 -10.842  11.006  1.00 64.21           C
ATOM    828  CD1 ILE   107      10.105 -13.656  11.247  1.00 64.21           C
ATOM    829  C   ILE   107       7.179 -10.580   8.718  1.00 64.21           C
ATOM    830  O   ILE   107       6.597  -9.678   9.322  1.00 64.21           O
ATOM    831  N   ALA   108       7.817 -10.327   7.569  1.00 47.44           N
ATOM    832  CA  ALA   108       7.716  -9.016   6.998  1.00 47.44           C
ATOM    833  CB  ALA   108       8.452  -8.886   5.654  1.00 47.44           C
ATOM    834  C   ALA   108       6.258  -8.835   6.733  1.00 47.44           C
ATOM    835  O   ALA   108       5.722  -7.732   6.807  1.00 47.44           O
ATOM    836  N   GLY   109       5.611  -9.970   6.418  1.00 70.68           N
ATOM    837  CA  GLY   109       4.239 -10.172   6.051  1.00 70.68           C
ATOM    838  C   GLY   109       3.228  -9.828   7.117  1.00 70.68           C
ATOM    839  O   GLY   109       2.133  -9.488   6.670  1.00 70.68           O
ATOM    840  N   PRO   110       3.356  -9.896   8.443  1.00212.41           N
ATOM    841  CA  PRO   110       2.212  -9.515   9.197  1.00212.41           C
ATOM    842  CD  PRO   110       4.095 -10.878   9.207  1.00212.41           C
ATOM    843  CB  PRO   110       2.434  -9.909  10.652  1.00212.41           C
ATOM    844  CG  PRO   110       3.334 -11.134  10.516  1.00212.41           C
ATOM    845  C   PRO   110       1.910  -8.076   8.990  1.00212.41           C
ATOM    846  O   PRO   110       2.751  -7.231   9.277  1.00212.41           O
ATOM    847  N   ALA   111       0.664  -7.802   8.582  1.00101.71           N
ATOM    848  CA  ALA   111       0.180  -6.529   8.150  1.00101.71           C
ATOM    849  CB  ALA   111      -1.274  -6.589   7.652  1.00101.71           C
ATOM    850  C   ALA   111       0.238  -5.505   9.229  1.00101.71           C
ATOM    851  O   ALA   111       0.331  -4.315   8.939  1.00101.71           O
ATOM    852  N   LYS   112       0.112  -5.954  10.492  1.00278.90           N
ATOM    853  CA  LYS   112      -0.036  -5.157  11.684  1.00278.90           C
ATOM    854  CB  LYS   112       0.750  -3.830  11.676  1.00278.90           C
ATOM    855  CG  LYS   112       0.003  -2.637  11.078  1.00278.90           C
ATOM    856  CD  LYS   112       0.705  -1.301  11.327  1.00278.90           C
ATOM    857  CE  LYS   112       1.065  -1.046  12.793  1.00278.90           C
ATOM    858  NZ  LYS   112      -0.150  -1.122  13.632  1.00278.90           N
ATOM    859  C   LYS   112      -1.489  -4.846  11.739  1.00278.90           C
ATOM    860  O   LYS   112      -2.030  -4.424  12.760  1.00278.90           O
ATOM    861  N   TRP   113      -2.143  -5.083  10.595  1.00137.76           N
ATOM    862  CA  TRP   113      -3.548  -5.164  10.466  1.00137.76           C
ATOM    863  CB  TRP   113      -3.914  -5.369   8.990  1.00137.76           C
ATOM    864  CG  TRP   113      -5.379  -5.350   8.644  1.00137.76           C
ATOM    865  CD2 TRP   113      -6.259  -6.473   8.792  1.00137.76           C
ATOM    866  CD1 TRP   113      -6.123  -4.339   8.110  1.00137.76           C
ATOM    867  NE1 TRP   113      -7.410  -4.768   7.897  1.00137.76           N
ATOM    868  CE2 TRP   113      -7.508  -6.080   8.315  1.00137.76           C
ATOM    869  CE3 TRP   113      -6.039  -7.731   9.281  1.00137.76           C
ATOM    870  CZ2 TRP   113      -8.563  -6.947   8.313  1.00137.76           C
ATOM    871  CZ3 TRP   113      -7.108  -8.598   9.284  1.00137.76           C
ATOM    872  CH2 TRP   113      -8.345  -8.214   8.807  1.00137.76           C
ATOM    873  C   TRP   113      -3.751  -6.441  11.199  1.00137.76           C
ATOM    874  O   TRP   113      -4.659  -6.596  12.015  1.00137.76           O
ATOM    875  N   GLU   114      -2.833  -7.389  10.898  1.00 52.63           N
ATOM    876  CA  GLU   114      -2.811  -8.647  11.568  1.00 52.63           C
ATOM    877  CB  GLU   114      -1.972  -9.719  10.854  1.00 52.63           C
ATOM    878  CG  GLU   114      -2.601 -10.184   9.540  1.00 52.63           C
ATOM    879  CD  GLU   114      -1.705 -11.243   8.918  1.00 52.63           C
ATOM    880  OE1 GLU   114      -0.878 -11.841   9.657  1.00 52.63           O
ATOM    881  OE2 GLU   114      -1.846 -11.471   7.687  1.00 52.63           O
ATOM    882  C   GLU   114      -2.204  -8.381  12.894  1.00 52.63           C
ATOM    883  O   GLU   114      -1.139  -7.772  13.000  1.00 52.63           O
ATOM    884  N   ASP   115      -2.884  -8.844  13.951  1.00 35.46           N
ATOM    885  CA  ASP   115      -2.366  -8.603  15.253  1.00 35.46           C
ATOM    886  CB  ASP   115      -3.391  -8.823  16.383  1.00 35.46           C
ATOM    887  CG  ASP   115      -4.459  -7.739  16.302  1.00 35.46           C
ATOM    888  OD1 ASP   115      -4.094  -6.553  16.082  1.00 35.46           O
ATOM    889  OD2 ASP   115      -5.660  -8.092  16.450  1.00 35.46           O
ATOM    890  C   ASP   115      -1.266  -9.581  15.455  1.00 35.46           C
ATOM    891  O   ASP   115      -1.176 -10.602  14.775  1.00 35.46           O
ATOM    892  N   VAL   116      -0.367  -9.261  16.391  1.00 98.16           N
ATOM    893  CA  VAL   116       0.676 -10.172  16.717  1.00 98.16           C
ATOM    894  CB  VAL   116       1.732  -9.521  17.559  1.00 98.16           C
ATOM    895  CG1 VAL   116       2.454  -8.452  16.720  1.00 98.16           C
ATOM    896  CG2 VAL   116       1.016  -8.885  18.757  1.00 98.16           C
ATOM    897  C   VAL   116      -0.002 -11.251  17.491  1.00 98.16           C
ATOM    898  O   VAL   116      -0.907 -10.976  18.276  1.00 98.16           O
ATOM    899  N   GLN   117       0.391 -12.517  17.269  1.00113.82           N
ATOM    900  CA  GLN   117      -0.285 -13.596  17.927  1.00113.82           C
ATOM    901  CB  GLN   117      -0.018 -14.971  17.277  1.00113.82           C
ATOM    902  CG  GLN   117       1.454 -15.399  17.246  1.00113.82           C
ATOM    903  CD  GLN   117       2.065 -14.957  15.919  1.00113.82           C
ATOM    904  OE1 GLN   117       1.729 -13.905  15.376  1.00113.82           O
ATOM    905  NE2 GLN   117       2.992 -15.793  15.378  1.00113.82           N
ATOM    906  C   GLN   117       0.132 -13.671  19.360  1.00113.82           C
ATOM    907  O   GLN   117       1.250 -13.307  19.719  1.00113.82           O
ATOM    908  N   GLY   118      -0.809 -14.110  20.224  1.00 32.10           N
ATOM    909  CA  GLY   118      -0.542 -14.381  21.609  1.00 32.10           C
ATOM    910  C   GLY   118      -0.329 -13.130  22.400  1.00 32.10           C
ATOM    911  O   GLY   118       0.291 -13.180  23.462  1.00 32.10           O
ATOM    912  N   THR   119      -0.822 -11.966  21.945  1.00124.96           N
ATOM    913  CA  THR   119      -0.569 -10.839  22.793  1.00124.96           C
ATOM    914  CB  THR   119      -0.073  -9.629  22.064  1.00124.96           C
ATOM    915  OG1 THR   119      -0.983  -9.237  21.047  1.00124.96           O
ATOM    916  CG2 THR   119       1.295  -9.987  21.465  1.00124.96           C
ATOM    917  C   THR   119      -1.813 -10.504  23.536  1.00124.96           C
ATOM    918  O   THR   119      -2.679  -9.777  23.052  1.00124.96           O
ATOM    919  N   THR   120      -1.914 -11.057  24.760  1.00 96.98           N
ATOM    920  CA  THR   120      -3.036 -10.815  25.612  1.00 96.98           C
ATOM    921  CB  THR   120      -4.213 -11.706  25.318  1.00 96.98           C
ATOM    922  OG1 THR   120      -5.332 -11.322  26.104  1.00 96.98           O
ATOM    923  CG2 THR   120      -3.827 -13.167  25.602  1.00 96.98           C
ATOM    924  C   THR   120      -2.595 -11.072  27.014  1.00 96.98           C
ATOM    925  O   THR   120      -1.488 -11.546  27.261  1.00 96.98           O
ATOM    926  N   ILE   121      -3.469 -10.754  27.981  1.00 37.16           N
ATOM    927  CA  ILE   121      -3.120 -10.927  29.356  1.00 37.16           C
ATOM    928  CB  ILE   121      -4.176 -10.408  30.287  1.00 37.16           C
ATOM    929  CG1 ILE   121      -4.299  -8.880  30.150  1.00 37.16           C
ATOM    930  CG2 ILE   121      -3.837 -10.874  31.710  1.00 37.16           C
ATOM    931  CD1 ILE   121      -5.510  -8.302  30.884  1.00 37.16           C
ATOM    932  C   ILE   121      -2.899 -12.382  29.652  1.00 37.16           C
ATOM    933  O   ILE   121      -1.949 -12.733  30.348  1.00 37.16           O
ATOM    934  N   ASP   122      -3.774 -13.286  29.169  1.00111.29           N
ATOM    935  CA  ASP   122      -3.554 -14.656  29.539  1.00111.29           C
ATOM    936  CB  ASP   122      -4.736 -15.608  29.260  1.00111.29           C
ATOM    937  CG  ASP   122      -4.898 -15.853  27.767  1.00111.29           C
ATOM    938  OD1 ASP   122      -5.356 -14.922  27.054  1.00111.29           O
ATOM    939  OD2 ASP   122      -4.561 -16.985  27.325  1.00111.29           O
ATOM    940  C   ASP   122      -2.362 -15.222  28.832  1.00111.29           C
ATOM    941  O   ASP   122      -1.568 -15.952  29.423  1.00111.29           O
ATOM    942  N   SER   123      -2.232 -14.897  27.531  1.00 90.34           N
ATOM    943  CA  SER   123      -1.239 -15.457  26.655  1.00 90.34           C
ATOM    944  CB  SER   123      -1.575 -15.172  25.178  1.00 90.34           C
ATOM    945  OG  SER   123      -0.589 -15.727  24.321  1.00 90.34           O
ATOM    946  C   SER   123       0.167 -14.976  26.906  1.00 90.34           C
ATOM    947  O   SER   123       1.104 -15.761  26.762  1.00 90.34           O
ATOM    948  N   CYS   124       0.381 -13.695  27.279  1.00 44.01           N
ATOM    949  CA  CYS   124       1.745 -13.235  27.348  1.00 44.01           C
ATOM    950  CB  CYS   124       2.072 -12.221  26.239  1.00 44.01           C
ATOM    951  SG  CYS   124       3.792 -11.639  26.299  1.00 44.01           S
ATOM    952  C   CYS   124       2.023 -12.562  28.660  1.00 44.01           C
ATOM    953  O   CYS   124       1.155 -11.915  29.244  1.00 44.01           O
ATOM    954  N   GLY   125       3.270 -12.725  29.155  1.00 47.63           N
ATOM    955  CA  GLY   125       3.717 -12.150  30.394  1.00 47.63           C
ATOM    956  C   GLY   125       3.807 -10.657  30.298  1.00 47.63           C
ATOM    957  O   GLY   125       3.471  -9.948  31.247  1.00 47.63           O
ATOM    958  N   ASN   126       4.318 -10.147  29.159  1.00149.52           N
ATOM    959  CA  ASN   126       4.507  -8.732  29.003  1.00149.52           C
ATOM    960  CB  ASN   126       6.011  -8.412  28.881  1.00149.52           C
ATOM    961  CG  ASN   126       6.276  -6.926  29.061  1.00149.52           C
ATOM    962  OD1 ASN   126       5.431  -6.087  28.761  1.00149.52           O
ATOM    963  ND2 ASN   126       7.500  -6.587  29.550  1.00149.52           N
ATOM    964  C   ASN   126       3.838  -8.325  27.722  1.00149.52           C
ATOM    965  O   ASN   126       4.503  -7.993  26.742  1.00149.52           O
ATOM    966  N   TYR   127       2.490  -8.279  27.728  1.00 87.40           N
ATOM    967  CA  TYR   127       1.712  -7.972  26.558  1.00 87.40           C
ATOM    968  CB  TYR   127       0.202  -8.261  26.687  1.00 87.40           C
ATOM    969  CG  TYR   127      -0.386  -7.581  27.873  1.00 87.40           C
ATOM    970  CD1 TYR   127      -0.700  -6.242  27.845  1.00 87.40           C
ATOM    971  CD2 TYR   127      -0.644  -8.306  29.013  1.00 87.40           C
ATOM    972  CE1 TYR   127      -1.255  -5.635  28.948  1.00 87.40           C
ATOM    973  CE2 TYR   127      -1.199  -7.704  30.117  1.00 87.40           C
ATOM    974  CZ  TYR   127      -1.508  -6.366  30.085  1.00 87.40           C
ATOM    975  OH  TYR   127      -2.079  -5.742  31.213  1.00 87.40           O
ATOM    976  C   TYR   127       1.929  -6.559  26.114  1.00 87.40           C
ATOM    977  O   TYR   127       1.846  -6.265  24.924  1.00 87.40           O
ATOM    978  N   LYS   128       2.171  -5.644  27.064  1.00156.03           N
ATOM    979  CA  LYS   128       2.353  -4.253  26.776  1.00156.03           C
ATOM    980  CB  LYS   128       2.511  -3.381  28.039  1.00156.03           C
ATOM    981  CG  LYS   128       3.550  -3.879  29.052  1.00156.03           C
ATOM    982  CD  LYS   128       3.120  -5.109  29.862  1.00156.03           C
ATOM    983  CE  LYS   128       2.707  -4.759  31.295  1.00156.03           C
ATOM    984  NZ  LYS   128       2.342  -5.978  32.050  1.00156.03           N
ATOM    985  C   LYS   128       3.565  -4.014  25.919  1.00156.03           C
ATOM    986  O   LYS   128       3.581  -3.064  25.139  1.00156.03           O
ATOM    987  N   ASP   129       4.624  -4.840  26.040  1.00 76.97           N
ATOM    988  CA  ASP   129       5.844  -4.518  25.349  1.00 76.97           C
ATOM    989  CB  ASP   129       7.069  -4.920  26.191  1.00 76.97           C
ATOM    990  CG  ASP   129       8.333  -4.375  25.558  1.00 76.97           C
ATOM    991  OD1 ASP   129       8.610  -3.160  25.732  1.00 76.97           O
ATOM    992  OD2 ASP   129       9.043  -5.171  24.891  1.00 76.97           O
ATOM    993  C   ASP   129       5.955  -5.201  24.008  1.00 76.97           C
ATOM    994  O   ASP   129       6.583  -6.252  23.898  1.00 76.97           O
ATOM    995  N   HIS   130       5.390  -4.597  22.934  1.00 71.04           N
ATOM    996  CA  HIS   130       5.510  -5.180  21.619  1.00 71.04           C
ATOM    997  ND1 HIS   130       5.048  -8.514  21.290  1.00 71.04           N
ATOM    998  CG  HIS   130       4.384  -7.447  21.848  1.00 71.04           C
ATOM    999  CB  HIS   130       4.331  -6.087  21.215  1.00 71.04           C
ATOM   1000  NE2 HIS   130       4.173  -9.240  23.201  1.00 71.04           N
ATOM   1001  CD2 HIS   130       3.853  -7.908  23.014  1.00 71.04           C
ATOM   1002  CE1 HIS   130       4.890  -9.559  22.140  1.00 71.04           C
ATOM   1003  C   HIS   130       5.601  -4.095  20.577  1.00 71.04           C
ATOM   1004  O   HIS   130       5.163  -2.967  20.797  1.00 71.04           O
ATOM   1005  N   SER   131       6.231  -4.400  19.415  1.00 61.12           N
ATOM   1006  CA  SER   131       6.279  -3.448  18.334  1.00 61.12           C
ATOM   1007  CB  SER   131       7.507  -2.523  18.384  1.00 61.12           C
ATOM   1008  OG  SER   131       7.489  -1.619  17.288  1.00 61.12           O
ATOM   1009  C   SER   131       6.337  -4.202  17.040  1.00 61.12           C
ATOM   1010  O   SER   131       7.397  -4.661  16.618  1.00 61.12           O
ATOM   1011  N   LEU   132       5.187  -4.319  16.352  1.00 65.24           N
ATOM   1012  CA  LEU   132       5.134  -5.069  15.130  1.00 65.24           C
ATOM   1013  CB  LEU   132       3.719  -5.346  14.618  1.00 65.24           C
ATOM   1014  CG  LEU   132       3.792  -6.201  13.344  1.00 65.24           C
ATOM   1015  CD1 LEU   132       4.496  -7.534  13.634  1.00 65.24           C
ATOM   1016  CD2 LEU   132       2.415  -6.411  12.712  1.00 65.24           C
ATOM   1017  C   LEU   132       5.868  -4.374  14.029  1.00 65.24           C
ATOM   1018  O   LEU   132       6.521  -5.014  13.206  1.00 65.24           O
ATOM   1019  N   PHE   133       5.775  -3.036  13.982  1.00 91.73           N
ATOM   1020  CA  PHE   133       6.351  -2.283  12.907  1.00 91.73           C
ATOM   1021  CB  PHE   133       6.142  -0.778  13.136  1.00 91.73           C
ATOM   1022  CG  PHE   133       6.790   0.003  12.046  1.00 91.73           C
ATOM   1023  CD1 PHE   133       6.123   0.252  10.869  1.00 91.73           C
ATOM   1024  CD2 PHE   133       8.065   0.495  12.212  1.00 91.73           C
ATOM   1025  CE1 PHE   133       6.717   0.982   9.867  1.00 91.73           C
ATOM   1026  CE2 PHE   133       8.666   1.225  11.216  1.00 91.73           C
ATOM   1027  CZ  PHE   133       7.993   1.467  10.042  1.00 91.73           C
ATOM   1028  C   PHE   133       7.821  -2.544  12.862  1.00 91.73           C
ATOM   1029  O   PHE   133       8.371  -2.869  11.810  1.00 91.73           O
ATOM   1030  N   SER   134       8.494  -2.427  14.020  1.00 69.51           N
ATOM   1031  CA  SER   134       9.914  -2.611  14.056  1.00 69.51           C
ATOM   1032  CB  SER   134      10.538  -2.286  15.426  1.00 69.51           C
ATOM   1033  OG  SER   134      10.375  -0.907  15.724  1.00 69.51           O
ATOM   1034  C   SER   134      10.238  -4.040  13.747  1.00 69.51           C
ATOM   1035  O   SER   134      11.251  -4.327  13.111  1.00 69.51           O
ATOM   1036  N   ALA   135       9.392  -4.986  14.194  1.00 36.28           N
ATOM   1037  CA  ALA   135       9.685  -6.371  13.943  1.00 36.28           C
ATOM   1038  CB  ALA   135       8.623  -7.329  14.496  1.00 36.28           C
ATOM   1039  C   ALA   135       9.686  -6.625  12.470  1.00 36.28           C
ATOM   1040  O   ALA   135      10.566  -7.306  11.948  1.00 36.28           O
ATOM   1041  N   LYS   136       8.680  -6.081  11.762  1.00 83.62           N
ATOM   1042  CA  LYS   136       8.525  -6.336  10.355  1.00 83.62           C
ATOM   1043  CB  LYS   136       7.278  -5.674   9.739  1.00 83.62           C
ATOM   1044  CG  LYS   136       5.940  -6.153  10.304  1.00 83.62           C
ATOM   1045  CD  LYS   136       4.747  -5.360   9.762  1.00 83.62           C
ATOM   1046  CE  LYS   136       4.950  -3.842   9.787  1.00 83.62           C
ATOM   1047  NZ  LYS   136       3.880  -3.179   9.007  1.00 83.62           N
ATOM   1048  C   LYS   136       9.694  -5.771   9.613  1.00 83.62           C
ATOM   1049  O   LYS   136      10.220  -6.407   8.702  1.00 83.62           O
ATOM   1050  N   GLU   137      10.126  -4.551   9.988  1.00101.92           N
ATOM   1051  CA  GLU   137      11.202  -3.900   9.298  1.00101.92           C
ATOM   1052  CB  GLU   137      11.471  -2.463   9.771  1.00101.92           C
ATOM   1053  CG  GLU   137      10.582  -1.438   9.074  1.00101.92           C
ATOM   1054  CD  GLU   137      11.078  -1.387   7.635  1.00101.92           C
ATOM   1055  OE1 GLU   137      12.026  -2.152   7.315  1.00101.92           O
ATOM   1056  OE2 GLU   137      10.518  -0.593   6.834  1.00101.92           O
ATOM   1057  C   GLU   137      12.470  -4.664   9.460  1.00101.92           C
ATOM   1058  O   GLU   137      13.261  -4.766   8.525  1.00101.92           O
ATOM   1059  N   TRP   138      12.697  -5.220  10.658  1.00 78.20           N
ATOM   1060  CA  TRP   138      13.911  -5.929  10.913  1.00 78.20           C
ATOM   1061  CB  TRP   138      13.991  -6.378  12.378  1.00 78.20           C
ATOM   1062  CG  TRP   138      14.053  -5.183  13.299  1.00 78.20           C
ATOM   1063  CD2 TRP   138      13.714  -5.191  14.696  1.00 78.20           C
ATOM   1064  CD1 TRP   138      14.395  -3.896  12.997  1.00 78.20           C
ATOM   1065  NE1 TRP   138      14.285  -3.104  14.114  1.00 78.20           N
ATOM   1066  CE2 TRP   138      13.869  -3.886  15.168  1.00 78.20           C
ATOM   1067  CE3 TRP   138      13.306  -6.200  15.520  1.00 78.20           C
ATOM   1068  CZ2 TRP   138      13.614  -3.572  16.472  1.00 78.20           C
ATOM   1069  CZ3 TRP   138      13.055  -5.878  16.837  1.00 78.20           C
ATOM   1070  CH2 TRP   138      13.206  -4.589  17.305  1.00 78.20           C
ATOM   1071  C   TRP   138      13.967  -7.103   9.983  1.00 78.20           C
ATOM   1072  O   TRP   138      15.021  -7.410   9.429  1.00 78.20           O
ATOM   1073  N   ALA   139      12.827  -7.788   9.775  1.00 33.52           N
ATOM   1074  CA  ALA   139      12.798  -8.912   8.881  1.00 33.52           C
ATOM   1075  CB  ALA   139      11.427  -9.610   8.840  1.00 33.52           C
ATOM   1076  C   ALA   139      13.117  -8.443   7.487  1.00 33.52           C
ATOM   1077  O   ALA   139      13.885  -9.080   6.768  1.00 33.52           O
ATOM   1078  N   LYS   140      12.540  -7.301   7.069  1.00 96.34           N
ATOM   1079  CA  LYS   140      12.755  -6.805   5.740  1.00 96.34           C
ATOM   1080  CB  LYS   140      11.885  -5.576   5.410  1.00 96.34           C
ATOM   1081  CG  LYS   140      10.432  -5.956   5.101  1.00 96.34           C
ATOM   1082  CD  LYS   140       9.433  -4.798   5.148  1.00 96.34           C
ATOM   1083  CE  LYS   140       9.034  -4.400   6.571  1.00 96.34           C
ATOM   1084  NZ  LYS   140       7.933  -3.410   6.533  1.00 96.34           N
ATOM   1085  C   LYS   140      14.200  -6.454   5.559  1.00 96.34           C
ATOM   1086  O   LYS   140      14.777  -6.695   4.500  1.00 96.34           O
ATOM   1087  N   LEU   141      14.833  -5.882   6.595  1.00 37.37           N
ATOM   1088  CA  LEU   141      16.202  -5.470   6.473  1.00 37.37           C
ATOM   1089  CB  LEU   141      16.718  -4.768   7.742  1.00 37.37           C
ATOM   1090  CG  LEU   141      15.979  -3.450   8.069  1.00 37.37           C
ATOM   1091  CD1 LEU   141      16.538  -2.792   9.342  1.00 37.37           C
ATOM   1092  CD2 LEU   141      15.973  -2.491   6.870  1.00 37.37           C
ATOM   1093  C   LEU   141      17.069  -6.668   6.221  1.00 37.37           C
ATOM   1094  O   LEU   141      17.986  -6.620   5.403  1.00 37.37           O
ATOM   1095  N   ILE   142      16.811  -7.782   6.928  1.00107.08           N
ATOM   1096  CA  ILE   142      17.633  -8.951   6.781  1.00107.08           C
ATOM   1097  CB  ILE   142      17.406  -9.956   7.885  1.00107.08           C
ATOM   1098  CG1 ILE   142      15.953 -10.438   7.952  1.00107.08           C
ATOM   1099  CG2 ILE   142      17.855  -9.290   9.195  1.00107.08           C
ATOM   1100  CD1 ILE   142      15.727 -11.478   9.052  1.00107.08           C
ATOM   1101  C   ILE   142      17.492  -9.536   5.401  1.00107.08           C
ATOM   1102  O   ILE   142      18.480  -9.943   4.789  1.00107.08           O
ATOM   1103  N   LEU   143      16.262  -9.580   4.859  1.00 41.99           N
ATOM   1104  CA  LEU   143      16.031 -10.120   3.543  1.00 41.99           C
ATOM   1105  CB  LEU   143      14.531 -10.125   3.183  1.00 41.99           C
ATOM   1106  CG  LEU   143      13.667 -11.037   4.080  1.00 41.99           C
ATOM   1107  CD1 LEU   143      12.178 -10.947   3.705  1.00 41.99           C
ATOM   1108  CD2 LEU   143      14.178 -12.487   4.068  1.00 41.99           C
ATOM   1109  C   LEU   143      16.734  -9.277   2.518  1.00 41.99           C
ATOM   1110  O   LEU   143      17.316  -9.795   1.565  1.00 41.99           O
ATOM   1111  N   SER   144      16.687  -7.942   2.680  1.00 68.43           N
ATOM   1112  CA  SER   144      17.289  -7.066   1.714  1.00 68.43           C
ATOM   1113  CB  SER   144      17.003  -5.582   2.003  1.00 68.43           C
ATOM   1114  OG  SER   144      17.592  -5.201   3.239  1.00 68.43           O
ATOM   1115  C   SER   144      18.777  -7.266   1.699  1.00 68.43           C
ATOM   1116  O   SER   144      19.389  -7.315   0.632  1.00 68.43           O
ATOM   1117  N   GLN   145      19.398  -7.376   2.891  1.00 39.85           N
ATOM   1118  CA  GLN   145      20.822  -7.543   2.999  1.00 39.85           C
ATOM   1119  CB  GLN   145      21.315  -7.466   4.451  1.00 39.85           C
ATOM   1120  CG  GLN   145      21.077  -6.100   5.094  1.00 39.85           C
ATOM   1121  CD  GLN   145      21.602  -6.160   6.518  1.00 39.85           C
ATOM   1122  OE1 GLN   145      22.803  -6.294   6.747  1.00 39.85           O
ATOM   1123  NE2 GLN   145      20.674  -6.073   7.508  1.00 39.85           N
ATOM   1124  C   GLN   145      21.217  -8.879   2.447  1.00 39.85           C
ATOM   1125  O   GLN   145      22.181  -8.982   1.690  1.00 39.85           O
ATOM   1126  N   GLY   146      20.483  -9.948   2.805  1.00 32.78           N
ATOM   1127  CA  GLY   146      20.798 -11.236   2.255  1.00 32.78           C
ATOM   1128  C   GLY   146      21.507 -12.077   3.271  1.00 32.78           C
ATOM   1129  O   GLY   146      22.516 -11.681   3.852  1.00 32.78           O
ATOM   1130  N   ILE   147      21.014 -13.317   3.442  1.00103.00           N
ATOM   1131  CA  ILE   147      21.540 -14.210   4.426  1.00103.00           C
ATOM   1132  CB  ILE   147      20.484 -14.977   5.160  1.00103.00           C
ATOM   1133  CG1 ILE   147      21.087 -15.609   6.419  1.00103.00           C
ATOM   1134  CG2 ILE   147      19.840 -15.981   4.187  1.00103.00           C
ATOM   1135  CD1 ILE   147      20.024 -16.046   7.421  1.00103.00           C
ATOM   1136  C   ILE   147      22.480 -15.174   3.780  1.00103.00           C
ATOM   1137  O   ILE   147      22.432 -15.407   2.572  1.00103.00           O
ATOM   1138  N   SER   148      23.446 -15.677   4.573  1.00 75.49           N
ATOM   1139  CA  SER   148      24.377 -16.652   4.089  1.00 75.49           C
ATOM   1140  CB  SER   148      25.678 -16.048   3.553  1.00 75.49           C
ATOM   1141  OG  SER   148      26.531 -17.088   3.100  1.00 75.49           O
ATOM   1142  C   SER   148      24.747 -17.509   5.254  1.00 75.49           C
ATOM   1143  O   SER   148      24.492 -17.152   6.404  1.00 75.49           O
ATOM   1144  N   SER   149      25.322 -18.699   4.988  1.00 39.03           N
ATOM   1145  CA  SER   149      25.770 -19.518   6.076  1.00 39.03           C
ATOM   1146  CB  SER   149      26.006 -20.989   5.691  1.00 39.03           C
ATOM   1147  OG  SER   149      27.011 -21.072   4.692  1.00 39.03           O
ATOM   1148  C   SER   149      27.073 -18.943   6.517  1.00 39.03           C
ATOM   1149  O   SER   149      27.967 -18.720   5.701  1.00 39.03           O
ATOM   1150  N   ASP   150      27.218 -18.717   7.836  1.00 78.81           N
ATOM   1151  CA  ASP   150      28.406 -18.092   8.338  1.00 78.81           C
ATOM   1152  CB  ASP   150      28.098 -17.021   9.401  1.00 78.81           C
ATOM   1153  CG  ASP   150      29.323 -16.141   9.562  1.00 78.81           C
ATOM   1154  OD1 ASP   150      30.297 -16.340   8.786  1.00 78.81           O
ATOM   1155  OD2 ASP   150      29.298 -15.253  10.454  1.00 78.81           O
ATOM   1156  C   ASP   150      29.267 -19.140   8.982  1.00 78.81           C
ATOM   1157  O   ASP   150      28.806 -19.920   9.814  1.00 78.81           O
ATOM   1158  N   PRO   151      30.513 -19.201   8.592  1.00124.12           N
ATOM   1159  CA  PRO   151      31.394 -20.144   9.227  1.00124.12           C
ATOM   1160  CD  PRO   151      30.828 -19.043   7.182  1.00124.12           C
ATOM   1161  CB  PRO   151      32.568 -20.331   8.270  1.00124.12           C
ATOM   1162  CG  PRO   151      31.956 -20.045   6.889  1.00124.12           C
ATOM   1163  C   PRO   151      31.795 -19.642  10.576  1.00124.12           C
ATOM   1164  O   PRO   151      31.813 -18.429  10.779  1.00124.12           O
ATOM   1165  N   PHE   152      32.108 -20.547  11.521  1.00164.91           N
ATOM   1166  CA  PHE   152      32.549 -20.073  12.798  1.00164.91           C
ATOM   1167  CB  PHE   152      32.221 -21.031  13.970  1.00164.91           C
ATOM   1168  CG  PHE   152      32.779 -22.393  13.725  1.00164.91           C
ATOM   1169  CD1 PHE   152      32.068 -23.305  12.979  1.00164.91           C
ATOM   1170  CD2 PHE   152      34.001 -22.767  14.233  1.00164.91           C
ATOM   1171  CE1 PHE   152      32.564 -24.567  12.746  1.00164.91           C
ATOM   1172  CE2 PHE   152      34.504 -24.027  14.003  1.00164.91           C
ATOM   1173  CZ  PHE   152      33.788 -24.931  13.255  1.00164.91           C
ATOM   1174  C   PHE   152      34.016 -19.858  12.648  1.00164.91           C
ATOM   1175  O   PHE   152      34.785 -20.803  12.495  1.00164.91           O
ATOM   1176  N   VAL   153      34.435 -18.580  12.678  1.00148.78           N
ATOM   1177  CA  VAL   153      35.799 -18.263  12.390  1.00148.78           C
ATOM   1178  CB  VAL   153      36.001 -16.855  11.933  1.00148.78           C
ATOM   1179  CG1 VAL   153      35.308 -16.659  10.571  1.00148.78           C
ATOM   1180  CG2 VAL   153      35.450 -15.948  13.040  1.00148.78           C
ATOM   1181  C   VAL   153      36.634 -18.491  13.587  1.00148.78           C
ATOM   1182  O   VAL   153      36.334 -18.017  14.687  1.00148.78           O
ATOM   1183  N   ARG   154      37.731 -19.237  13.335  1.00188.48           N
ATOM   1184  CA  ARG   154      38.669 -19.659  14.324  1.00188.48           C
ATOM   1185  CB  ARG   154      39.460 -18.541  15.029  1.00188.48           C
ATOM   1186  CG  ARG   154      40.740 -18.136  14.297  1.00188.48           C
ATOM   1187  CD  ARG   154      41.773 -17.489  15.220  1.00188.48           C
ATOM   1188  NE  ARG   154      43.084 -17.517  14.511  1.00188.48           N
ATOM   1189  CZ  ARG   154      43.812 -18.671  14.466  1.00188.48           C
ATOM   1190  NH1 ARG   154      43.297 -19.829  14.974  1.00188.48           N
ATOM   1191  NH2 ARG   154      45.046 -18.662  13.879  1.00188.48           N
ATOM   1192  C   ARG   154      37.966 -20.468  15.348  1.00188.48           C
ATOM   1193  O   ARG   154      36.740 -20.571  15.372  1.00188.48           O
ATOM   1194  N   LYS   155      38.767 -21.095  16.220  1.00106.29           N
ATOM   1195  CA  LYS   155      38.206 -21.851  17.285  1.00106.29           C
ATOM   1196  CB  LYS   155      39.278 -22.368  18.259  1.00106.29           C
ATOM   1197  CG  LYS   155      38.740 -23.271  19.372  1.00106.29           C
ATOM   1198  CD  LYS   155      39.843 -23.829  20.275  1.00106.29           C
ATOM   1199  CE  LYS   155      41.082 -24.281  19.498  1.00106.29           C
ATOM   1200  NZ  LYS   155      42.201 -24.569  20.424  1.00106.29           N
ATOM   1201  C   LYS   155      37.404 -20.842  18.022  1.00106.29           C
ATOM   1202  O   LYS   155      36.325 -21.136  18.533  1.00106.29           O
ATOM   1203  N   VAL   156      37.939 -19.609  18.067  1.00179.61           N
ATOM   1204  CA  VAL   156      37.365 -18.536  18.814  1.00179.61           C
ATOM   1205  CB  VAL   156      37.335 -18.846  20.286  1.00179.61           C
ATOM   1206  CG1 VAL   156      38.778 -18.952  20.789  1.00179.61           C
ATOM   1207  CG2 VAL   156      36.440 -17.844  21.043  1.00179.61           C
ATOM   1208  C   VAL   156      38.370 -17.447  18.662  1.00179.61           C
ATOM   1209  O   VAL   156      39.215 -17.498  17.770  1.00179.61           O
ATOM   1210  N   VAL   157      38.302 -16.414  19.517  1.00 64.84           N
ATOM   1211  CA  VAL   157      39.350 -15.454  19.473  1.00 64.84           C
ATOM   1212  CB  VAL   157      39.161 -14.300  20.423  1.00 64.84           C
ATOM   1213  CG1 VAL   157      40.404 -13.396  20.373  1.00 64.84           C
ATOM   1214  CG2 VAL   157      37.851 -13.577  20.062  1.00 64.84           C
ATOM   1215  C   VAL   157      40.548 -16.216  19.924  1.00 64.84           C
ATOM   1216  O   VAL   157      40.532 -16.865  20.969  1.00 64.84           O
ATOM   1217  N   GLU   158      41.629 -16.173  19.134  1.00 72.28           N
ATOM   1218  CA  GLU   158      42.768 -16.947  19.506  1.00 72.28           C
ATOM   1219  CB  GLU   158      42.709 -18.357  18.900  1.00 72.28           C
ATOM   1220  CG  GLU   158      43.763 -19.338  19.402  1.00 72.28           C
ATOM   1221  CD  GLU   158      43.562 -20.612  18.597  1.00 72.28           C
ATOM   1222  OE1 GLU   158      44.021 -20.639  17.424  1.00 72.28           O
ATOM   1223  OE2 GLU   158      42.941 -21.568  19.133  1.00 72.28           O
ATOM   1224  C   GLU   158      43.965 -16.225  18.914  1.00 72.28           C
ATOM   1225  O   GLU   158      44.646 -15.490  19.677  1.00 72.28           O
ATOM   1226  OXT GLU   158      44.207 -16.391  17.689  1.00 72.28           O
TER    1227      GLU   158
END
