# Supplementary material for: Genome-wide survey and phylogeny of S-Ribosylhomocysteinase (LuxS) enzyme in bacterial genomes
Source: BMC Genomics. 2016 Sep 20;17:742. doi: 10.1186/s12864-016-3002-x (PMC5029033; doi:10.1186/s12864-016-3002-x)
Supplement: Additional file 9: — Folder containing homology models of LuxS proteins of Borrelia burgdorferi (Cluster-1), Amphibacillus jilinensis (Cluster-2), Lactobacillus plantarum (Cluster-3), Truepera radiovictrix (Cluster-4) and Vibrio harveyi (Cluster-5); Multiple structural alignment of homology models; Sieved structure of LuxS protein of B. subtilis against 0.8Å threshold from the multiple structural alignment. (ZIP 677 kb) [file 12864_2016_3002_MOESM9_ESM.zip › Additional_file_9/Sieved_structure.pdb]

REMARK     0 Mustang-MR Server. All the structures are aligned on STRUCT 0
REMARK     0 STRUCT 0: 1j98.pdb
REMARK     0 STRUCT 1: Borrelia_burgdorferi.pdb
REMARK     0 STRUCT 2: Amphibacillus_jilinensis.pdb
REMARK     0 STRUCT 3: Lactobacillus_plantarum.pdb
REMARK     0 STRUCT 4: Truepera_radiovictrix.pdb
REMARK     0 STRUCT 5: Vibrio_harveyi.pdb
ATOM      1  N   LEU A   9     -12.385  16.043   0.579  1.00 19.80
ATOM      2  CA  LEU A   9     -13.158  16.663   1.647  1.00 16.98
ATOM      3  C   LEU A   9     -14.002  15.584   2.303  1.00 16.70
ATOM      4  O   LEU A   9     -14.601  14.767   1.611  1.00 18.83
ATOM      5  CB  LEU A   9     -14.107  17.706   1.054  1.00 17.91
ATOM      6  CG  LEU A   9     -15.110  18.367   2.012  1.00 18.98
ATOM      7  CD1 LEU A   9     -14.358  19.199   3.019  1.00 21.10
ATOM      8  CD2 LEU A   9     -16.097  19.211   1.270  1.00 19.50
ATOM      9  N   VAL A  14     -18.653  17.925   7.385  1.00 15.36
ATOM     10  CA  VAL A  14     -18.943  19.344   7.203  1.00 14.06
ATOM     11  C   VAL A  14     -20.346  19.632   7.744  1.00 13.25
ATOM     12  O   VAL A  14     -21.184  18.724   7.895  1.00 14.38
ATOM     13  CB  VAL A  14     -18.857  19.784   5.725  1.00 15.04
ATOM     14  CG1 VAL A  14     -17.478  19.499   5.152  1.00 16.45
ATOM     15  CG2 VAL A  14     -19.951  19.150   4.854  1.00 14.95
ATOM     16  N   VAL A  15     -20.598  20.901   8.022  1.00 13.43
ATOM     17  CA  VAL A  15     -21.906  21.373   8.448  1.00 13.08
ATOM     18  C   VAL A  15     -22.291  22.572   7.581  1.00 12.30
ATOM     19  O   VAL A  15     -21.776  23.671   7.773  1.00 13.36
ATOM     20  CB  VAL A  15     -21.953  21.731   9.943  1.00 14.44
ATOM     21  CG1 VAL A  15     -23.352  22.158  10.334  1.00 16.05
ATOM     22  CG2 VAL A  15     -21.510  20.531  10.796  1.00 15.38
ATOM     23  N   ALA A  16     -23.162  22.336   6.593  1.00 12.63
ATOM     24  CA  ALA A  16     -23.601  23.398   5.708  1.00 11.79
ATOM     25  C   ALA A  16     -24.687  24.227   6.393  1.00 11.57
ATOM     26  O   ALA A  16     -25.298  23.757   7.366  1.00 13.16
ATOM     27  CB  ALA A  16     -24.123  22.769   4.419  1.00 12.37
ATOM     28  N   PRO A  17     -24.965  25.435   5.911  1.00 11.82
ATOM     29  CA  PRO A  17     -24.225  26.139   4.856  1.00 11.84
ATOM     30  C   PRO A  17     -22.876  26.668   5.356  1.00 11.75
ATOM     31  O   PRO A  17     -22.718  26.942   6.553  1.00 12.96
ATOM     32  CB  PRO A  17     -25.156  27.320   4.514  1.00 12.62
ATOM     33  CG  PRO A  17     -26.446  27.053   5.164  1.00 20.44
ATOM     34  CD  PRO A  17     -26.159  26.173   6.339  1.00 13.12
ATOM     35  N   TYR A  18     -21.921  26.788   4.453  1.00 11.45
ATOM     36  CA  TYR A  18     -20.625  27.326   4.791  1.00 11.95
ATOM     37  C   TYR A  18     -19.943  27.887   3.566  1.00 11.51
ATOM     38  O   TYR A  18     -20.335  27.632   2.428  1.00 11.72
ATOM     39  CB  TYR A  18     -19.724  26.249   5.470  1.00 12.72
ATOM     40  CG  TYR A  18     -19.366  25.086   4.595  1.00 12.47
ATOM     41  CD1 TYR A  18     -18.484  25.222   3.542  1.00 12.32
ATOM     42  CD2 TYR A  18     -19.931  23.842   4.802  1.00 12.33
ATOM     43  CE1 TYR A  18     -18.208  24.182   2.700  1.00 12.28
ATOM     44  CE2 TYR A  18     -19.645  22.765   3.976  1.00 12.22
ATOM     45  CZ  TYR A  18     -18.769  22.934   2.911  1.00 11.60
ATOM     46  OH  TYR A  18     -18.510  21.859   2.088  1.00 12.90
ATOM     47  N   VAL A  19     -18.898  28.659   3.830  1.00 12.38
ATOM     48  CA  VAL A  19     -17.925  29.082   2.808  1.00 12.88
ATOM     49  C   VAL A  19     -16.580  28.466   3.197  1.00 12.85
ATOM     50  O   VAL A  19     -16.099  28.683   4.308  1.00 14.53
ATOM     51  CB  VAL A  19     -17.787  30.612   2.715  1.00 13.64
ATOM     52  CG1 VAL A  19     -16.636  30.985   1.766  1.00 14.44
ATOM     53  CG2 VAL A  19     -19.074  31.218   2.243  1.00 13.37
ATOM     54  N   ARG A  20     -15.999  27.695   2.277  1.00 12.70
ATOM     55  CA  ARG A  20     -14.752  26.966   2.500  1.00 13.57
ATOM     56  C   ARG A  20     -13.720  27.349   1.449  1.00 12.18
ATOM     57  O   ARG A  20     -13.992  27.322   0.261  1.00 13.27
ATOM     58  CB  ARG A  20     -15.010  25.461   2.431  1.00 14.30
ATOM     59  CG  ARG A  20     -13.829  24.552   2.630  1.00 14.75
ATOM     60  CD  ARG A  20     -14.199  23.108   2.549  1.00 14.99
ATOM     61  NE  ARG A  20     -14.411  22.634   1.190  1.00 15.61
ATOM     62  CZ  ARG A  20     -13.468  22.078   0.439  1.00 14.40
ATOM     63  NH1 ARG A  20     -13.781  21.616  -0.766  1.00 15.90
ATOM     64  NH2 ARG A  20     -12.212  21.991   0.868  1.00 17.23
ATOM     65  N   HIS A  21     -12.541  27.758   1.879  1.00 12.41
ATOM     66  CA  HIS A  21     -11.461  28.100   0.978  1.00 11.92
ATOM     67  C   HIS A  21     -10.756  26.816   0.574  1.00 13.30
ATOM     68  O   HIS A  21      -9.990  26.252   1.344  1.00 18.50
ATOM     69  CB  HIS A  21     -10.532  29.044   1.707  1.00 12.75
ATOM     70  CG  HIS A  21      -9.515  29.690   0.851  1.00 12.67
ATOM     71  ND1 HIS A  21      -8.721  30.711   1.333  1.00 16.44
ATOM     72  CD2 HIS A  21      -9.179  29.510  -0.447  1.00 12.62
ATOM     73  CE1 HIS A  21      -7.932  31.126   0.362  1.00 17.71
ATOM     74  NE2 HIS A  21      -8.169  30.402  -0.722  1.00 14.24
ATOM     75  N   GLY A  23      -8.956  25.926  -2.513  1.00 13.41
ATOM     76  CA  GLY A  23      -7.801  25.829  -3.382  1.00 13.81
ATOM     77  C   GLY A  23      -7.124  27.160  -3.641  1.00 12.02
ATOM     78  O   GLY A  23      -7.749  28.230  -3.615  1.00 13.36
ATOM     79  N   VAL A  24      -5.820  27.078  -3.867  1.00 12.03
ATOM     80  CA  VAL A  24      -5.052  28.223  -4.358  1.00 12.17
ATOM     81  C   VAL A  24      -4.162  27.703  -5.482  1.00 11.52
ATOM     82  O   VAL A  24      -3.656  26.602  -5.418  1.00 12.88
ATOM     83  CB  VAL A  24      -4.269  28.945  -3.259  1.00 13.34
ATOM     84  CG1 VAL A  24      -3.251  28.067  -2.596  1.00 14.31
ATOM     85  CG2 VAL A  24      -3.656  30.229  -3.798  1.00 15.81
ATOM     86  N   HIS A  25      -3.999  28.514  -6.514  1.00 12.15
ATOM     87  CA  HIS A  25      -3.343  28.123  -7.750  1.00 12.05
ATOM     88  C   HIS A  25      -2.435  29.257  -8.190  1.00 11.62
ATOM     89  O   HIS A  25      -2.835  30.416  -8.229  1.00 12.84
ATOM     90  CB  HIS A  25      -4.416  27.914  -8.852  1.00 15.00
ATOM     91  CG  HIS A  25      -5.376  26.829  -8.538  1.00 18.63
ATOM     92  ND1 HIS A  25      -5.167  25.534  -8.949  1.00 26.07
ATOM     93  CD2 HIS A  25      -6.506  26.820  -7.797  1.00 21.01
ATOM     94  CE1 HIS A  25      -6.141  24.769  -8.488  1.00 30.05
ATOM     95  NE2 HIS A  25      -6.955  25.522  -7.769  1.00 25.02
ATOM     96  N   LYS A  26      -1.207  28.915  -8.570  1.00 11.68
ATOM     97  CA  LYS A  26      -0.227  29.867  -9.067  1.00 12.38
ATOM     98  C   LYS A  26      -0.578  30.305 -10.484  1.00 12.87
ATOM     99  O   LYS A  26      -0.881  29.467 -11.322  1.00 14.79
ATOM    100  CB  LYS A  26       1.147  29.194  -9.098  1.00 15.37
ATOM    101  CG  LYS A  26       2.288  30.122  -9.519  1.00 14.34
ATOM    102  CD  LYS A  26       2.689  31.076  -8.412  1.00 13.30
ATOM    103  CE  LYS A  26       3.814  32.009  -8.830  1.00 13.85
ATOM    104  NZ  LYS A  26       4.337  32.790  -7.683  1.00 12.57
ATOM    105  N   GLY A  31       0.913  35.970  -9.512  1.00 11.30
ATOM    106  CA  GLY A  31      -0.524  35.904  -9.331  1.00 11.40
ATOM    107  C   GLY A  31      -0.976  34.640  -8.629  1.00 10.69
ATOM    108  O   GLY A  31      -0.263  33.627  -8.576  1.00 11.45
ATOM    109  N   VAL A  32      -2.195  34.727  -8.116  1.00 10.44
ATOM    110  CA  VAL A  32      -2.864  33.547  -7.593  1.00 10.66
ATOM    111  C   VAL A  32      -4.337  33.594  -7.974  1.00 10.99
ATOM    112  O   VAL A  32      -4.912  34.671  -8.135  1.00 11.57
ATOM    113  CB  VAL A  32      -2.794  33.393  -6.072  1.00 13.54
ATOM    114  CG1 VAL A  32      -1.385  32.992  -5.625  1.00 15.06
ATOM    115  CG2 VAL A  32      -3.348  34.602  -5.347  1.00 13.40
ATOM    116  N   VAL A  33      -4.926  32.414  -8.108  1.00 10.95
ATOM    117  CA  VAL A  33      -6.343  32.216  -8.145  1.00 11.09
ATOM    118  C   VAL A  33      -6.740  31.434  -6.902  1.00 11.01
ATOM    119  O   VAL A  33      -6.065  30.463  -6.533  1.00 13.04
ATOM    120  CB  VAL A  33      -6.745  31.475  -9.422  1.00 12.91
ATOM    121  CG1 VAL A  33      -8.109  30.814  -9.306  1.00 15.10
ATOM    122  CG2 VAL A  33      -6.729  32.433 -10.562  1.00 16.03
ATOM    123  N   ASN A  34      -7.830  31.877  -6.269  1.00 11.27
ATOM    124  CA  ASN A  34      -8.376  31.219  -5.098  1.00 12.14
ATOM    125  C   ASN A  34      -9.752  30.679  -5.439  1.00 11.44
ATOM    126  O   ASN A  34     -10.536  31.326  -6.127  1.00 13.47
ATOM    127  CB  ASN A  34      -8.427  32.216  -3.926  1.00 13.07
ATOM    128  CG  ASN A  34      -7.073  32.406  -3.295  1.00 12.91
ATOM    129  OD1 ASN A  34      -6.567  31.500  -2.678  1.00 13.23
ATOM    130  ND2 ASN A  34      -6.459  33.567  -3.490  1.00 15.90
ATOM    131  N   LYS A  35     -10.045  29.495  -4.919  1.00 11.28
ATOM    132  CA  LYS A  35     -11.324  28.836  -5.142  1.00 11.92
ATOM    133  C   LYS A  35     -12.004  28.607  -3.821  1.00 11.84
ATOM    134  O   LYS A  35     -11.377  28.190  -2.849  1.00 12.79
ATOM    135  CB  LYS A  35     -11.144  27.491  -5.813  1.00 13.54
ATOM    136  CG ALYS A  35     -12.268  26.988  -6.741  0.70 20.38
ATOM    137  CG BLYS A  35     -10.697  27.518  -7.227  0.30 14.66
ATOM    138  CD ALYS A  35     -12.167  25.514  -7.072  0.70 25.55
ATOM    139  CD BLYS A  35     -10.327  26.152  -7.701  0.30 17.61
ATOM    140  CE ALYS A  35     -11.453  25.303  -8.361  0.70 27.42
ATOM    141  CE BLYS A  35     -11.555  25.288  -7.762  0.30 23.68
ATOM    142  NZ ALYS A  35     -11.576  23.880  -8.821  0.70 22.83
ATOM    143  NZ BLYS A  35     -11.268  23.999  -8.453  0.30 19.36
ATOM    144  N   PHE A  36     -13.313  28.814  -3.821  1.00 10.95
ATOM    145  CA  PHE A  36     -14.148  28.644  -2.652  1.00 11.76
ATOM    146  C   PHE A  36     -15.336  27.743  -2.955  1.00 11.68
ATOM    147  O   PHE A  36     -15.953  27.847  -4.014  1.00 13.47
ATOM    148  CB  PHE A  36     -14.688  30.022  -2.198  1.00 12.07
ATOM    149  CG  PHE A  36     -13.595  30.939  -1.739  1.00 12.05
ATOM    150  CD1 PHE A  36     -12.895  31.706  -2.647  1.00 12.65
ATOM    151  CD2 PHE A  36     -13.230  31.000  -0.413  1.00 11.99
ATOM    152  CE1 PHE A  36     -11.851  32.501  -2.237  1.00 13.67
ATOM    153  CE2 PHE A  36     -12.175  31.807   0.000  1.00 12.74
ATOM    154  CZ  PHE A  36     -11.496  32.560  -0.920  1.00 13.45
ATOM    155  N   ASP A  37     -15.604  26.865  -2.004  1.00 10.89
ATOM    156  CA  ASP A  37     -16.763  25.971  -1.958  1.00 10.55
ATOM    157  C   ASP A  37     -17.843  26.731  -1.185  1.00 10.45
ATOM    158  O   ASP A  37     -17.710  26.979   0.007  1.00 11.47
ATOM    159  CB  ASP A  37     -16.295  24.686  -1.254  1.00 11.25
ATOM    160  CG  ASP A  37     -17.379  23.784  -0.716  1.00 11.60
ATOM    161  OD1 ASP A  37     -18.572  24.028  -0.916  1.00 11.89
ATOM    162  OD2 ASP A  37     -16.962  22.767  -0.053  1.00 12.83
ATOM    163  N   ILE A  38     -18.875  27.139  -1.919  1.00 10.81
ATOM    164  CA  ILE A  38     -20.021  27.847  -1.369  1.00 10.37
ATOM    165  C   ILE A  38     -21.128  26.802  -1.226  1.00 10.08
ATOM    166  O   ILE A  38     -21.811  26.460  -2.186  1.00 10.87
ATOM    167  CB  ILE A  38     -20.450  28.975  -2.315  1.00 11.21
ATOM    168  CG1 ILE A  38     -19.283  29.868  -2.788  1.00 12.93
ATOM    169  CG2 ILE A  38     -21.569  29.786  -1.681  1.00 12.12
ATOM    170  CD1AILE A  38     -19.542  30.062  -4.235  0.30 29.49
ATOM    171  CD1BILE A  38     -18.419  30.354  -1.698  0.70 12.96
ATOM    172  N   ARG A  39     -21.248  26.274  -0.019  1.00 10.57
ATOM    173  CA  ARG A  39     -22.063  25.104   0.220  1.00  9.93
ATOM    174  C   ARG A  39     -23.385  25.503   0.838  1.00 10.00
ATOM    175  O   ARG A  39     -23.411  25.979   1.982  1.00 11.56
ATOM    176  CB  ARG A  39     -21.317  24.121   1.123  1.00 11.01
ATOM    177  CG  ARG A  39     -21.917  22.731   1.164  1.00 11.32
ATOM    178  CD  ARG A  39     -21.843  21.983  -0.143  1.00 11.56
ATOM    179  NE  ARG A  39     -20.440  21.809  -0.541  1.00 11.70
ATOM    180  CZ  ARG A  39     -19.922  20.731  -1.110  1.00 12.16
ATOM    181  NH1 ARG A  39     -18.633  20.685  -1.338  1.00 12.51
ATOM    182  NH2 ARG A  39     -20.697  19.705  -1.458  1.00 12.88
ATOM    183  N   PHE A  40     -24.463  25.341   0.076  1.00 10.48
ATOM    184  CA  PHE A  40     -25.791  25.629   0.591  1.00 11.10
ATOM    185  C   PHE A  40     -26.362  24.432   1.369  1.00 11.22
ATOM    186  O   PHE A  40     -26.854  24.583   2.484  1.00 12.44
ATOM    187  CB  PHE A  40     -26.748  25.989  -0.558  1.00 11.52
ATOM    188  CG  PHE A  40     -26.638  27.419  -1.045  1.00 11.14
ATOM    189  CD1 PHE A  40     -25.540  27.845  -1.764  1.00 12.11
ATOM    190  CD2 PHE A  40     -27.655  28.333  -0.813  1.00 11.88
ATOM    191  CE1 PHE A  40     -25.462  29.136  -2.231  1.00 12.55
ATOM    192  CE2 PHE A  40     -27.565  29.637  -1.272  1.00 12.08
ATOM    193  CZ  PHE A  40     -26.459  30.031  -1.989  1.00 12.43
ATOM    194  N   CYS A  41     -26.315  23.262   0.750  1.00 11.52
ATOM    195  CA  CYS A  41     -27.014  22.101   1.260  1.00 11.45
ATOM    196  C   CYS A  41     -26.091  21.083   1.872  1.00 10.83
ATOM    197  O   CYS A  41     -24.941  20.961   1.483  1.00 11.28
ATOM    198  CB  CYS A  41     -27.808  21.445   0.141  1.00 11.65
ATOM    199  SG  CYS A  41     -29.062  22.491  -0.634  1.00 14.68
ATOM    200  N   GLN A  42     -26.627  20.326   2.816  1.00 11.63
ATOM    201  CA  GLN A  42     -25.875  19.330   3.546  1.00 11.78
ATOM    202  C   GLN A  42     -25.624  18.088   2.689  1.00 11.64
ATOM    203  O   GLN A  42     -26.560  17.445   2.250  1.00 11.79
ATOM    204  CB  GLN A  42     -26.633  18.972   4.828  1.00 11.18
ATOM    205  CG  GLN A  42     -25.853  18.050   5.741  1.00 11.73
ATOM    206  CD  GLN A  42     -24.635  18.699   6.355  1.00 12.31
ATOM    207  OE1 GLN A  42     -23.580  18.014   6.595  1.00 16.44
ATOM    208  NE2 GLN A  42     -24.728  19.977   6.611  1.00 11.02
ATOM    209  N   PRO A  43     -24.353  17.737   2.474  1.00 11.71
ATOM    210  CA  PRO A  43     -24.031  16.568   1.642  1.00 12.20
ATOM    211  C   PRO A  43     -24.783  15.299   2.012  1.00 12.74
ATOM    212  O   PRO A  43     -24.838  14.907   3.193  1.00 13.46
ATOM    213  CB  PRO A  43     -22.530  16.409   1.834  1.00 13.33
ATOM    214  CG  PRO A  43     -22.047  17.826   1.964  1.00 13.63
ATOM    215  CD  PRO A  43     -23.135  18.474   2.840  1.00 13.25
ATOM    216  N   ASN A  44     -25.392  14.702   0.988  1.00 12.58
ATOM    217  CA  ASN A  44     -26.126  13.443   1.094  1.00 13.10
ATOM    218  C   ASN A  44     -27.336  13.509   2.000  1.00 13.27
ATOM    219  O   ASN A  44     -27.883  12.478   2.367  1.00 16.37
ATOM    220  CB  ASN A  44     -25.189  12.286   1.416  1.00 13.31
ATOM    221  CG  ASN A  44     -24.144  12.171   0.369  1.00 13.49
ATOM    222  OD1 ASN A  44     -24.438  11.842  -0.781  1.00 14.99
ATOM    223  ND2 ASN A  44     -22.911  12.520   0.729  1.00 14.79
ATOM    224  N   LYS A  45     -27.806  14.722   2.282  1.00 12.84
ATOM    225  CA  LYS A  45     -28.979  14.929   3.128  1.00 12.75
ATOM    226  C   LYS A  45     -30.027  15.780   2.410  1.00 13.10
ATOM    227  O   LYS A  45     -31.210  15.438   2.438  1.00 14.72
ATOM    228  CB  LYS A  45     -28.581  15.525   4.473  1.00 13.60
ATOM    229  CG  LYS A  45     -27.662  14.619   5.283  1.00 14.56
ATOM    230  CD  LYS A  45     -28.435  13.420   5.848  1.00 17.53
ATOM    231  CE  LYS A  45     -27.625  12.503   6.748  1.00 21.25
ATOM    232  NZ  LYS A  45     -28.491  11.449   7.362  1.00 36.73
ATOM    233  N   GLN A  46     -29.612  16.905   1.817  1.00 11.83
ATOM    234  CA  GLN A  46     -30.497  17.749   1.031  1.00 11.73
ATOM    235  C   GLN A  46     -29.797  18.168  -0.255  1.00 11.55
ATOM    236  O   GLN A  46     -28.574  18.123  -0.334  1.00 11.82
ATOM    237  CB  GLN A  46     -30.938  18.999   1.809  1.00 12.36
ATOM    238  CG  GLN A  46     -31.816  18.696   3.031  1.00 12.63
ATOM    239  CD  GLN A  46     -31.081  18.398   4.318  1.00 12.18
ATOM    240  OE1 GLN A  46     -31.542  17.562   5.154  1.00 14.52
ATOM    241  NE2 GLN A  46     -30.034  19.119   4.565  1.00 10.55
ATOM    242  N   ALA A  47     -30.569  18.601  -1.237  1.00 12.14
ATOM    243  CA  ALA A  47     -30.055  19.056  -2.515  1.00 12.14
ATOM    244  C   ALA A  47     -31.029  20.055  -3.120  1.00 13.16
ATOM    245  O   ALA A  47     -32.226  20.038  -2.832  1.00 16.19
ATOM    246  CB  ALA A  47     -29.871  17.887  -3.457  1.00 15.14
ATOM    247  N   MET A  48     -30.502  20.926  -3.963  1.00 11.45
ATOM    248  CA  MET A  48     -31.335  21.833  -4.728  1.00 11.60
ATOM    249  C   MET A  48     -31.846  21.189  -6.005  1.00 12.04
ATOM    250  O   MET A  48     -31.198  20.298  -6.557  1.00 13.06
ATOM    251  CB  MET A  48     -30.523  23.084  -5.110  1.00 12.19
ATOM    252  CG  MET A  48     -30.197  23.956  -3.926  1.00 12.60
ATOM    253  SD  MET A  48     -29.174  25.394  -4.341  1.00 14.69
ATOM    254  CE  MET A  48     -27.560  24.582  -4.461  1.00 14.37
ATOM    255  N   LYS A  49     -32.993  21.663  -6.489  1.00 12.27
ATOM    256  CA  LYS A  49     -33.498  21.224  -7.788  1.00 12.57
ATOM    257  C   LYS A  49     -32.754  21.931  -8.923  1.00 11.61
ATOM    258  O   LYS A  49     -32.341  23.082  -8.782  1.00 11.88
ATOM    259  CB  LYS A  49     -35.002  21.519  -7.894  1.00 13.76
ATOM    260  CG  LYS A  49     -35.879  20.699  -6.950  1.00 18.37
ATOM    261  CD  LYS A  49     -35.936  19.226  -7.318  1.00 26.05
ATOM    262  CE  LYS A  49     -37.038  18.456  -6.579  1.00 40.38
ATOM    263  NZ  LYS A  49     -38.371  18.566  -7.264  1.00 47.57
ATOM    264  N   PRO A  50     -32.653  21.290 -10.084  1.00 11.57
ATOM    265  CA  PRO A  50     -31.981  21.918 -11.226  1.00 11.76
ATOM    266  C   PRO A  50     -32.469  23.322 -11.602  1.00 11.81
ATOM    267  O   PRO A  50     -31.631  24.167 -11.932  1.00 11.91
ATOM    268  CB  PRO A  50     -32.216  20.920 -12.355  1.00 13.44
ATOM    269  CG  PRO A  50     -32.244  19.601 -11.649  1.00 14.04
ATOM    270  CD  PRO A  50     -32.979  19.882 -10.358  1.00 13.27
ATOM    271  N   ASP A  51     -33.770  23.559 -11.574  1.00 12.45
ATOM    272  CA  ASP A  51     -34.250  24.885 -11.944  1.00 12.37
ATOM    273  C   ASP A  51     -33.827  25.954 -10.934  1.00 12.19
ATOM    274  O   ASP A  51     -33.388  27.033 -11.326  1.00 12.98
ATOM    275  CB  ASP A  51     -35.754  24.911 -12.246  1.00 13.44
ATOM    276  CG  ASP A  51     -36.638  24.326 -11.170  1.00 14.69
ATOM    277  OD1 ASP A  51     -36.173  23.893 -10.101  1.00 15.50
ATOM    278  OD2 ASP A  51     -37.865  24.281 -11.403  1.00 17.01
ATOM    279  N   THR A  52     -33.906  25.649  -9.636  1.00 12.10
ATOM    280  CA  THR A  52     -33.404  26.531  -8.595  1.00 11.90
ATOM    281  C   THR A  52     -31.913  26.812  -8.809  1.00 11.02
ATOM    282  O   THR A  52     -31.475  27.952  -8.766  1.00 11.99
ATOM    283  CB  THR A  52     -33.597  25.886  -7.221  1.00 13.62
ATOM    284  OG1 THR A  52     -34.992  25.858  -6.917  1.00 16.40
ATOM    285  CG2 THR A  52     -32.908  26.685  -6.122  1.00 13.66
ATOM    286  N   ILE A  53     -31.140  25.772  -9.052  1.00 10.92
ATOM    287  CA  ILE A  53     -29.705  25.931  -9.207  1.00 11.34
ATOM    288  C   ILE A  53     -29.379  26.843 -10.360  1.00 10.84
ATOM    289  O   ILE A  53     -28.500  27.705 -10.284  1.00 11.52
ATOM    290  CB  ILE A  53     -29.058  24.530  -9.489  1.00 12.34
ATOM    291  CG1 ILE A  53     -29.162  23.663  -8.257  1.00 13.40
ATOM    292  CG2 ILE A  53     -27.608  24.700  -9.935  1.00 12.83
ATOM    293  CD1 ILE A  53     -28.829  22.211  -8.509  1.00 14.74
ATOM    294  N   HIS A  54     -30.100  26.662 -11.458  1.00 11.14
ATOM    295  CA  HIS A  54     -29.866  27.431 -12.666  1.00 12.09
ATOM    296  C   HIS A  54     -30.232  28.898 -12.465  1.00 11.55
ATOM    297  O   HIS A  54     -29.481  29.793 -12.823  1.00 11.74
ATOM    298  CB  HIS A  54     -30.657  26.776 -13.804  1.00 11.10
ATOM    299  CG  HIS A  54     -30.446  27.384 -15.142  1.00 11.55
ATOM    300  ND1 HIS A  54     -31.369  27.228 -16.155  1.00 12.64
ATOM    301  CD2 HIS A  54     -29.413  28.092 -15.676  1.00 11.82
ATOM    302  CE1 HIS A  54     -30.919  27.831 -17.246  1.00 13.47
ATOM    303  NE2 HIS A  54     -29.735  28.378 -16.984  1.00 12.82
ATOM    304  N   THR A  55     -31.404  29.158 -11.886  1.00 11.67
ATOM    305  CA  THR A  55     -31.777  30.561 -11.656  1.00 12.11
ATOM    306  C   THR A  55     -30.796  31.226 -10.697  1.00 11.48
ATOM    307  O   THR A  55     -30.373  32.353 -10.925  1.00 12.77
ATOM    308  CB  THR A  55     -33.180  30.638 -11.129  1.00 12.90
ATOM    309  OG1 THR A  55     -34.057  30.081 -12.103  1.00 13.23
ATOM    310  CG2 THR A  55     -33.590  32.092 -10.867  1.00 13.59
ATOM    311  N   LEU A  56     -30.433  30.531  -9.627  1.00 12.11
ATOM    312  CA  LEU A  56     -29.538  31.095  -8.641  1.00 12.62
ATOM    313  C   LEU A  56     -28.145  31.354  -9.258  1.00 11.72
ATOM    314  O   LEU A  56     -27.532  32.374  -8.966  1.00 13.22
ATOM    315  CB  LEU A  56     -29.501  30.191  -7.414  1.00 12.24
ATOM    316  CG  LEU A  56     -28.630  30.630  -6.246  1.00 13.52
ATOM    317  CD1 LEU A  56     -28.932  32.059  -5.784  1.00 14.71
ATOM    318  CD2 LEU A  56     -28.836  29.667  -5.108  1.00 15.04
ATOM    319  N   GLU A  57     -27.722  30.495 -10.176  1.00 11.98
ATOM    320  CA  GLU A  57     -26.501  30.740 -10.953  1.00 12.41
ATOM    321  C   GLU A  57     -26.613  32.080 -11.695  1.00 12.37
ATOM    322  O   GLU A  57     -25.708  32.898 -11.625  1.00 13.29
ATOM    323  CB  GLU A  57     -26.291  29.605 -11.950  1.00 12.10
ATOM    324  CG  GLU A  57     -25.088  29.734 -12.869  1.00 13.24
ATOM    325  CD  GLU A  57     -25.251  28.804 -14.069  1.00 15.90
ATOM    326  OE1 GLU A  57     -26.253  28.922 -14.816  1.00 19.63
ATOM    327  OE2 GLU A  57     -24.401  27.959 -14.308  1.00 16.06
ATOM    328  N   HIS A  58     -27.715  32.294 -12.421  1.00 13.18
ATOM    329  CA  HIS A  58     -27.918  33.569 -13.127  1.00 13.42
ATOM    330  C   HIS A  58     -27.888  34.753 -12.147  1.00 13.43
ATOM    331  O   HIS A  58     -27.240  35.774 -12.402  1.00 14.94
ATOM    332  CB  HIS A  58     -29.267  33.604 -13.857  1.00 14.46
ATOM    333  CG  HIS A  58     -29.312  32.919 -15.198  1.00 13.96
ATOM    334  ND1 HIS A  58     -29.898  33.497 -16.300  1.00 16.41
ATOM    335  CD2 HIS A  58     -28.916  31.685 -15.599  1.00 15.55
ATOM    336  CE1 HIS A  58     -29.862  32.647 -17.320  1.00 16.24
ATOM    337  NE2 HIS A  58     -29.243  31.543 -16.932  1.00 15.95
ATOM    338  N   LEU A  59     -28.618  34.626 -11.040  1.00 13.16
ATOM    339  CA  LEU A  59     -28.718  35.745 -10.093  1.00 13.99
ATOM    340  C   LEU A  59     -27.371  36.093  -9.486  1.00 13.66
ATOM    341  O   LEU A  59     -27.031  37.265  -9.357  1.00 15.25
ATOM    342  CB  LEU A  59     -29.746  35.460  -8.997  1.00 13.64
ATOM    343  CG  LEU A  59     -31.178  35.241  -9.468  1.00 16.31
ATOM    344  CD1 LEU A  59     -32.061  34.939  -8.281  1.00 17.03
ATOM    345  CD2 LEU A  59     -31.703  36.410 -10.205  1.00 25.92
ATOM    346  N   LEU A  60     -26.633  35.077  -9.071  1.00 13.59
ATOM    347  CA  LEU A  60     -25.333  35.305  -8.468  1.00 13.61
ATOM    348  C   LEU A  60     -24.352  35.900  -9.484  1.00 14.88
ATOM    349  O   LEU A  60     -23.684  36.886  -9.196  1.00 15.53
ATOM    350  CB  LEU A  60     -24.761  34.027  -7.853  1.00 14.35
ATOM    351  CG  LEU A  60     -25.523  33.485  -6.639  1.00 14.84
ATOM    352  CD1 LEU A  60     -24.988  32.132  -6.215  1.00 16.99
ATOM    353  CD2 LEU A  60     -25.481  34.444  -5.467  1.00 18.10
ATOM    354  N   ALA A  61     -24.285  35.340 -10.684  1.00 14.73
ATOM    355  CA  ALA A  61     -23.390  35.861 -11.702  1.00 16.22
ATOM    356  C   ALA A  61     -23.693  37.329 -12.043  1.00 17.10
ATOM    357  O   ALA A  61     -22.776  38.116 -12.216  1.00 20.44
ATOM    358  CB  ALA A  61     -23.440  34.989 -12.955  1.00 18.45
ATOM    359  N   THR A  63     -25.336  39.612 -10.228  1.00 16.73
ATOM    360  CA  THR A  63     -25.371  40.518  -9.073  1.00 17.82
ATOM    361  C   THR A  63     -24.021  40.693  -8.398  1.00 18.32
ATOM    362  O   THR A  63     -23.714  41.747  -7.850  1.00 22.90
ATOM    363  CB  THR A  63     -26.380  39.904  -8.077  1.00 21.96
ATOM    364  OG1ATHR A  63     -26.150  38.569  -7.882  0.60 40.82
ATOM    365  OG1BTHR A  63     -27.428  39.322  -8.669  0.40 15.07
ATOM    366  CG2ATHR A  63     -27.769  40.263  -8.455  0.60 17.21
ATOM    367  CG2BTHR A  63     -26.866  41.136  -7.181  0.40 14.44
ATOM    368  N   ILE A  64     -23.190  39.665  -8.424  1.00 19.97
ATOM    369  CA  ILE A  64     -21.950  39.707  -7.657  1.00 19.86
ATOM    370  C   ILE A  64     -20.958  40.755  -8.138  1.00 23.94
ATOM    371  O   ILE A  64     -20.166  41.277  -7.347  1.00 22.64
ATOM    372  CB  ILE A  64     -21.300  38.317  -7.631  1.00 18.97
ATOM    373  CG1 ILE A  64     -20.289  38.231  -6.487  1.00 20.03
ATOM    374  CG2 ILE A  64     -20.682  37.960  -8.978  1.00 21.16
ATOM    375  CD1 ILE A  64     -19.834  36.827  -6.236  1.00 23.51
ATOM    376  N   ASP A  75     -10.743  39.798  -7.993  1.00 15.43
ATOM    377  CA  ASP A  75     -11.733  39.921  -9.056  1.00 16.65
ATOM    378  C   ASP A  75     -12.401  38.571  -9.272  1.00 14.24
ATOM    379  O   ASP A  75     -11.798  37.531  -9.073  1.00 16.11
ATOM    380  CB  ASP A  75     -11.065  40.396 -10.350  1.00 20.77
ATOM    381  CG  ASP A  75     -10.440  41.781 -10.203  1.00 25.43
ATOM    382  OD1 ASP A  75     -11.205  42.756 -10.154  1.00 31.25
ATOM    383  OD2 ASP A  75      -9.216  41.971 -10.062  1.00 43.47
ATOM    384  N   ILE A  76     -13.658  38.591  -9.681  1.00 14.84
ATOM    385  CA  ILE A  76     -14.392  37.348  -9.926  1.00 14.64
ATOM    386  C   ILE A  76     -14.063  36.781 -11.292  1.00 14.51
ATOM    387  O   ILE A  76     -14.167  37.491 -12.285  1.00 18.82
ATOM    388  CB  ILE A  76     -15.914  37.603  -9.858  1.00 16.91
ATOM    389  CG1 ILE A  76     -16.284  38.368  -8.590  1.00 19.04
ATOM    390  CG2 ILE A  76     -16.674  36.291  -9.969  1.00 17.14
ATOM    391  CD1 ILE A  76     -15.953  37.670  -7.317  1.00 23.81
ATOM    392  N   ILE A  77     -13.690  35.508 -11.352  1.00 13.60
ATOM    393  CA  ILE A  77     -13.506  34.803 -12.609  1.00 13.32
ATOM    394  C   ILE A  77     -14.731  33.988 -13.016  1.00 13.97
ATOM    395  O   ILE A  77     -15.155  34.042 -14.178  1.00 16.09
ATOM    396  CB  ILE A  77     -12.247  33.924 -12.555  1.00 14.87
ATOM    397  CG1 ILE A  77     -11.002  34.817 -12.476  1.00 18.63
ATOM    398  CG2 ILE A  77     -12.199  33.019 -13.795  1.00 16.50
ATOM    399  CD1 ILE A  77      -9.762  34.043 -12.227  1.00 20.29
ATOM    400  N   ASP A  78     -15.311  33.242 -12.085  1.00 13.11
ATOM    401  CA  ASP A  78     -16.439  32.358 -12.436  1.00 14.47
ATOM    402  C   ASP A  78     -17.183  31.978 -11.166  1.00 12.98
ATOM    403  O   ASP A  78     -16.570  31.820 -10.088  1.00 13.09
ATOM    404  CB  ASP A  78     -15.914  31.056 -13.105  1.00 15.74
ATOM    405  CG  ASP A  78     -17.031  30.162 -13.643  1.00 17.52
ATOM    406  OD1 ASP A  78     -17.651  30.524 -14.684  1.00 19.96
ATOM    407  OD2 ASP A  78     -17.304  29.091 -13.063  1.00 21.78
ATOM    408  N   ILE A  79     -18.490  31.792 -11.299  1.00 13.41
ATOM    409  CA  ILE A  79     -19.264  31.100 -10.284  1.00 13.25
ATOM    410  C   ILE A  79     -20.080  30.054 -11.029  1.00 13.67
ATOM    411  O   ILE A  79     -20.783  30.364 -11.996  1.00 15.27
ATOM    412  CB  ILE A  79     -20.131  32.037  -9.427  1.00 16.34
ATOM    413  CG1 ILE A  79     -20.844  31.218  -8.349  1.00 21.38
ATOM    414  CG2 ILE A  79     -21.126  32.838 -10.243  1.00 20.23
ATOM    415  CD1 ILE A  79     -21.261  32.053  -7.149  1.00 24.15
ATOM    416  N   SER A  80     -19.951  28.795 -10.621  1.00 12.94
ATOM    417  CA  SER A  80     -20.607  27.684 -11.300  1.00 13.32
ATOM    418  C   SER A  80     -21.190  26.717 -10.311  1.00 12.13
ATOM    419  O   SER A  80     -20.665  26.539  -9.214  1.00 12.73
ATOM    420  CB  SER A  80     -19.638  26.906 -12.209  1.00 17.00
ATOM    421  OG  SER A  80     -19.381  27.581 -13.452  1.00 22.31
ATOM    422  N   PRO A  81     -22.274  26.065 -10.681  1.00 11.65
ATOM    423  CA  PRO A  81     -22.854  25.069  -9.796  1.00 11.43
ATOM    424  C   PRO A  81     -22.011  23.799  -9.720  1.00 11.32
ATOM    425  O   PRO A  81     -21.325  23.423 -10.650  1.00 14.13
ATOM    426  CB  PRO A  81     -24.192  24.764 -10.458  1.00 12.42
ATOM    427  CG  PRO A  81     -24.013  25.098 -11.852  1.00 15.91
ATOM    428  CD  PRO A  81     -23.022  26.194 -11.944  1.00 13.08
ATOM    429  N   MET A  82     -22.141  23.113  -8.590  1.00 11.31
ATOM    430  CA  MET A  82     -21.581  21.791  -8.391  1.00 11.84
ATOM    431  C   MET A  82     -22.549  20.744  -8.964  1.00 11.15
ATOM    432  O   MET A  82     -23.776  20.843  -8.804  1.00 11.51
ATOM    433  CB  MET A  82     -21.435  21.525  -6.898  1.00 12.55
ATOM    434  CG  MET A  82     -20.425  22.455  -6.246  1.00 13.22
ATOM    435  SD  MET A  82     -20.466  22.211  -4.455  1.00 17.51
ATOM    436  CE  MET A  82     -19.150  23.341  -3.994  1.00 16.20
ATOM    437  N   GLY A  83     -21.984  19.696  -9.552  1.00 11.66
ATOM    438  CA  GLY A  83     -22.779  18.616 -10.088  1.00 12.09
ATOM    439  C   GLY A  83     -23.599  17.875  -9.053  1.00 11.03
ATOM    440  O   GLY A  83     -24.629  17.277  -9.378  1.00 11.68
ATOM    441  N   GLN A  85     -25.369  19.243  -6.723  1.00 10.74
ATOM    442  CA  GLN A  85     -26.589  20.002  -6.424  1.00 10.73
ATOM    443  C   GLN A  85     -26.610  20.607  -5.028  1.00 10.38
ATOM    444  O   GLN A  85     -27.673  21.021  -4.563  1.00 11.51
ATOM    445  CB  GLN A  85     -27.863  19.164  -6.676  1.00 11.41
ATOM    446  CG  GLN A  85     -27.920  18.557  -8.047  1.00 11.40
ATOM    447  CD  GLN A  85     -29.206  17.823  -8.328  1.00 11.98
ATOM    448  OE1 GLN A  85     -29.728  17.879  -9.481  1.00 14.88
ATOM    449  NE2 GLN A  85     -29.704  17.119  -7.368  1.00 10.91
ATOM    450  N   THR A  86     -25.446  20.747  -4.385  1.00  9.88
ATOM    451  CA  THR A  86     -25.426  21.257  -3.021  1.00 10.50
ATOM    452  C   THR A  86     -24.800  22.659  -2.899  1.00 10.22
ATOM    453  O   THR A  86     -24.817  23.234  -1.822  1.00 11.25
ATOM    454  CB  THR A  86     -24.751  20.315  -2.039  1.00 11.31
ATOM    455  OG1 THR A  86     -23.360  20.194  -2.362  1.00 12.13
ATOM    456  CG2 THR A  86     -25.404  18.945  -2.014  1.00 12.34
ATOM    457  N   GLY A  87     -24.287  23.207  -3.982  1.00 10.82
ATOM    458  CA  GLY A  87     -23.640  24.500  -3.882  1.00 11.33
ATOM    459  C   GLY A  87     -22.967  24.924  -5.165  1.00 11.09
ATOM    460  O   GLY A  87     -23.304  24.449  -6.249  1.00 11.57
ATOM    461  N   TYR A  88     -22.027  25.851  -5.005  1.00 10.83
ATOM    462  CA  TYR A  88     -21.342  26.493  -6.111  1.00 10.91
ATOM    463  C   TYR A  88     -19.857  26.601  -5.802  1.00 10.85
ATOM    464  O   TYR A  88     -19.456  26.727  -4.644  1.00 11.82
ATOM    465  CB  TYR A  88     -21.850  27.958  -6.334  1.00 11.62
ATOM    466  CG  TYR A  88     -23.318  27.996  -6.720  1.00 10.82
ATOM    467  CD1 TYR A  88     -24.312  27.921  -5.773  1.00 10.90
ATOM    468  CD2 TYR A  88     -23.721  28.028  -8.049  1.00 10.79
ATOM    469  CE1 TYR A  88     -25.646  27.852  -6.125  1.00 12.24
ATOM    470  CE2 TYR A  88     -25.071  27.991  -8.406  1.00 11.63
ATOM    471  CZ  TYR A  88     -26.016  27.872  -7.438  1.00 11.48
ATOM    472  OH  TYR A  88     -27.359  27.786  -7.752  1.00 12.97
ATOM    473  N   TYR A  89     -19.057  26.614  -6.858  1.00 11.40
ATOM    474  CA  TYR A  89     -17.673  27.009  -6.751  1.00 11.90
ATOM    475  C   TYR A  89     -17.533  28.446  -7.229  1.00 11.87
ATOM    476  O   TYR A  89     -18.060  28.845  -8.268  1.00 13.31
ATOM    477  CB  TYR A  89     -16.729  26.142  -7.578  1.00 15.72
ATOM    478  CG  TYR A  89     -16.395  24.835  -6.916  1.00 16.05
ATOM    479  CD1 TYR A  89     -16.910  23.657  -7.424  1.00 18.54
ATOM    480  CD2 TYR A  89     -15.628  24.770  -5.774  1.00 17.78
ATOM    481  CE1 TYR A  89     -16.637  22.447  -6.861  1.00 21.56
ATOM    482  CE2 TYR A  89     -15.335  23.572  -5.195  1.00 21.94
ATOM    483  CZ  TYR A  89     -15.853  22.415  -5.742  1.00 22.16
ATOM    484  OH  TYR A  89     -15.539  21.213  -5.151  1.00 31.13
ATOM    485  N   LEU A  90     -16.772  29.211  -6.464  1.00 12.79
ATOM    486  CA  LEU A  90     -16.438  30.575  -6.796  1.00 12.52
ATOM    487  C   LEU A  90     -14.941  30.658  -7.016  1.00 11.97
ATOM    488  O   LEU A  90     -14.163  30.267  -6.155  1.00 13.37
ATOM    489  CB  LEU A  90     -16.847  31.503  -5.657  1.00 14.55
ATOM    490  CG  LEU A  90     -16.437  32.967  -5.783  1.00 16.19
ATOM    491  CD1 LEU A  90     -17.140  33.665  -6.916  1.00 17.80
ATOM    492  CD2 LEU A  90     -16.665  33.671  -4.461  1.00 21.05
ATOM    493  N   VAL A  91     -14.557  31.127  -8.179  1.00 11.61
ATOM    494  CA  VAL A  91     -13.170  31.253  -8.579  1.00 10.52
ATOM    495  C   VAL A  91     -12.830  32.734  -8.700  1.00 11.00
ATOM    496  O   VAL A  91     -13.531  33.466  -9.415  1.00 12.24
ATOM    497  CB  VAL A  91     -12.925  30.517  -9.912  1.00 12.76
ATOM    498  CG1 VAL A  91     -11.470  30.593 -10.315  1.00 14.01
ATOM    499  CG2 VAL A  91     -13.359  29.063  -9.810  1.00 15.77
ATOM    500  N   VAL A  92     -11.790  33.175  -7.977  1.00 11.89
ATOM    501  CA  VAL A  92     -11.398  34.581  -8.012  1.00 12.70
ATOM    502  C   VAL A  92      -9.927  34.686  -8.302  1.00 12.61
ATOM    503  O   VAL A  92      -9.147  33.793  -8.012  1.00 13.54
ATOM    504  CB  VAL A  92     -11.694  35.337  -6.704  1.00 15.35
ATOM    505  CG1 VAL A  92     -13.146  35.208  -6.326  1.00 15.72
ATOM    506  CG2 VAL A  92     -10.802  34.885  -5.592  1.00 16.06
ATOM    507  N   SER A  93      -9.542  35.810  -8.874  1.00 13.94
ATOM    508  CA  SER A  93      -8.138  36.134  -8.992  1.00 14.67
ATOM    509  C   SER A  93      -7.775  37.065  -7.848  1.00 15.11
ATOM    510  O   SER A  93      -8.567  37.897  -7.410  1.00 16.93
ATOM    511  CB  SER A  93      -7.896  36.793 -10.317  1.00 18.56
ATOM    512  OG  SER A  93      -8.568  38.014 -10.375  1.00 19.14
ATOM    513  N   GLY A  94      -6.561  36.928  -7.359  1.00 14.46
ATOM    514  CA  GLY A  94      -6.144  37.740  -6.255  1.00 14.99
ATOM    515  C   GLY A  94      -6.386  37.072  -4.924  1.00 16.43
ATOM    516  O   GLY A  94      -6.938  35.976  -4.832  1.00 17.44
ATOM    517  N   GLU A  95      -5.988  37.767  -3.887  1.00 20.11
ATOM    518  CA  GLU A  95      -6.065  37.275  -2.536  1.00 19.69
ATOM    519  C   GLU A  95      -7.326  37.730  -1.856  1.00 18.88
ATOM    520  O   GLU A  95      -7.696  38.897  -1.917  1.00 20.66
ATOM    521  CB  GLU A  95      -4.862  37.740  -1.729  1.00 22.48
ATOM    522  CG  GLU A  95      -3.696  36.797  -1.925  1.00 29.33
ATOM    523  CD  GLU A  95      -3.846  35.528  -1.084  1.00 52.81
ATOM    524  OE1 GLU A  95      -3.970  35.657   0.150  1.00 75.24
ATOM    525  OE2 GLU A  95      -3.862  34.406  -1.632  1.00 21.19
ATOM    526  N   THR A  97     -10.243  36.019   1.469  1.00 16.39
ATOM    527  CA  THR A  97     -10.451  35.056   2.534  1.00 15.56
ATOM    528  C   THR A  97     -11.908  34.660   2.564  1.00 14.82
ATOM    529  O   THR A  97     -12.765  35.365   2.019  1.00 14.82
ATOM    530  CB  THR A  97     -10.127  35.690   3.889  1.00 17.77
ATOM    531  OG1 THR A  97     -11.047  36.765   4.110  1.00 19.24
ATOM    532  CG2 THR A  97      -8.683  36.289   3.926  1.00 21.18
ATOM    533  N   GLU A 100     -14.131  37.523   3.864  1.00 15.20
ATOM    534  CA  GLU A 100     -14.453  38.545   2.866  1.00 16.00
ATOM    535  C   GLU A 100     -15.485  38.028   1.856  1.00 14.64
ATOM    536  O   GLU A 100     -16.369  38.758   1.461  1.00 15.30
ATOM    537  CB  GLU A 100     -13.207  38.986   2.140  1.00 17.98
ATOM    538  CG  GLU A 100     -13.315  40.335   1.492  1.00 23.81
ATOM    539  CD  GLU A 100     -11.944  40.942   1.334  1.00 25.62
ATOM    540  OE1 GLU A 100     -11.706  42.065   1.848  1.00 29.79
ATOM    541  OE2 GLU A 100     -11.071  40.268   0.734  1.00 23.44
ATOM    542  N   ILE A 101     -15.364  36.767   1.463  1.00 13.96
ATOM    543  CA  ILE A 101     -16.326  36.165   0.540  1.00 13.06
ATOM    544  C   ILE A 101     -17.720  36.104   1.183  1.00 12.74
ATOM    545  O   ILE A 101     -18.715  36.373   0.521  1.00 13.19
ATOM    546  CB  ILE A 101     -15.824  34.798   0.059  1.00 13.41
ATOM    547  CG1 ILE A 101     -14.580  34.955  -0.821  1.00 13.67
ATOM    548  CG2 ILE A 101     -16.921  34.054  -0.686  1.00 13.63
ATOM    549  CD1 ILE A 101     -14.720  35.869  -2.003  1.00 14.97
ATOM    550  N   VAL A 102     -17.781  35.812   2.480  1.00 13.04
ATOM    551  CA  VAL A 102     -19.067  35.831   3.188  1.00 14.59
ATOM    552  C   VAL A 102     -19.685  37.239   3.074  1.00 14.09
ATOM    553  O   VAL A 102     -20.877  37.399   2.786  1.00 14.25
ATOM    554  CB  VAL A 102     -18.922  35.390   4.649  1.00 15.59
ATOM    555  CG1 VAL A 102     -20.091  35.822   5.502  1.00 16.38
ATOM    556  CG2 VAL A 102     -18.722  33.903   4.711  1.00 15.38
ATOM    557  N   ASP A 103     -18.881  38.275   3.317  1.00 15.28
ATOM    558  CA  ASP A 103     -19.402  39.631   3.221  1.00 14.71
ATOM    559  C   ASP A 103     -19.910  39.950   1.811  1.00 15.00
ATOM    560  O   ASP A 103     -20.982  40.529   1.624  1.00 15.87
ATOM    561  CB  ASP A 103     -18.317  40.645   3.560  1.00 15.97
ATOM    562  CG  ASP A 103     -17.946  40.680   5.016  1.00 18.13
ATOM    563  OD1 ASP A 103     -18.659  40.116   5.887  1.00 19.14
ATOM    564  OD2 ASP A 103     -16.907  41.298   5.348  1.00 22.24
ATOM    565  N   LEU A 104     -19.135  39.565   0.813  1.00 14.56
ATOM    566  CA  LEU A 104     -19.506  39.775  -0.574  1.00 14.06
ATOM    567  C   LEU A 104     -20.815  39.070  -0.913  1.00 13.82
ATOM    568  O   LEU A 104     -21.697  39.644  -1.540  1.00 14.64
ATOM    569  CB  LEU A 104     -18.391  39.281  -1.478  1.00 15.54
ATOM    570  CG  LEU A 104     -18.676  39.273  -2.977  1.00 15.55
ATOM    571  CD1 LEU A 104     -19.056  40.649  -3.509  1.00 18.43
ATOM    572  CD2 LEU A 104     -17.504  38.665  -3.726  1.00 19.44
ATOM    573  N   LEU A 105     -20.917  37.816  -0.504  1.00 13.73
ATOM    574  CA  LEU A 105     -22.133  37.031  -0.797  1.00 14.05
ATOM    575  C   LEU A 105     -23.361  37.567  -0.075  1.00 13.23
ATOM    576  O   LEU A 105     -24.460  37.518  -0.607  1.00 14.39
ATOM    577  CB  LEU A 105     -21.909  35.560  -0.448  1.00 13.82
ATOM    578  CG  LEU A 105     -20.956  34.847  -1.406  1.00 14.25
ATOM    579  CD1 LEU A 105     -20.667  33.472  -0.860  1.00 15.93
ATOM    580  CD2 LEU A 105     -21.560  34.770  -2.810  1.00 16.51
ATOM    581  N   GLU A 106     -23.172  38.109   1.126  1.00 14.56
ATOM    582  CA  GLU A 106     -24.282  38.697   1.851  1.00 15.62
ATOM    583  C   GLU A 106     -24.811  39.911   1.089  1.00 16.39
ATOM    584  O   GLU A 106     -26.001  40.052   0.856  1.00 16.83
ATOM    585  CB  GLU A 106     -23.875  39.085   3.275  1.00 16.80
ATOM    586  CG  GLU A 106     -25.028  39.746   4.009  1.00 20.35
ATOM    587  CD  GLU A 106     -24.786  39.927   5.476  1.00 23.85
ATOM    588  OE1 GLU A 106     -24.585  41.070   5.838  1.00 33.50
ATOM    589  OE2 GLU A 106     -24.832  38.949   6.258  1.00 35.45
ATOM    590  N   ASP A 107     -23.911  40.800   0.699  1.00 16.94
ATOM    591  CA  ASP A 107     -24.341  41.992  -0.049  1.00 18.04
ATOM    592  C   ASP A 107     -24.971  41.593  -1.384  1.00 16.22
ATOM    593  O   ASP A 107     -25.978  42.163  -1.806  1.00 18.06
ATOM    594  CB  ASP A 107     -23.164  42.941  -0.262  1.00 18.52
ATOM    595  CG  ASP A 107     -22.730  43.619   1.016  1.00 22.13
ATOM    596  OD1 ASP A 107     -23.588  43.933   1.860  1.00 26.72
ATOM    597  OD2 ASP A 107     -21.532  43.852   1.234  1.00 28.00
ATOM    598  N   LYS A 110     -28.479  39.907  -0.657  1.00 18.09
ATOM    599  CA  LYS A 110     -29.444  40.900  -0.176  1.00 19.46
ATOM    600  C   LYS A 110     -30.046  41.667  -1.369  1.00 19.77
ATOM    601  O   LYS A 110     -31.230  42.024  -1.366  1.00 22.77
ATOM    602  CB  LYS A 110     -28.821  41.837   0.854  1.00 21.28
ATOM    603  CG  LYS A 110     -28.696  41.222   2.245  1.00 22.67
ATOM    604  CD  LYS A 110     -28.073  42.207   3.238  1.00 27.96
ATOM    605  CE  LYS A 110     -28.180  41.724   4.676  1.00 42.01
ATOM    606  NZ  LYS A 110     -27.492  42.651   5.641  1.00 51.11
ATOM    607  N   VAL A 113     -32.211  38.892  -3.810  1.00 17.55
ATOM    608  CA  VAL A 113     -33.525  38.476  -3.303  1.00 19.14
ATOM    609  C   VAL A 113     -34.617  39.478  -3.693  1.00 19.45
ATOM    610  O   VAL A 113     -35.786  39.133  -3.664  1.00 22.40
ATOM    611  CB  VAL A 113     -33.608  38.235  -1.768  1.00 24.35
ATOM    612  CG1 VAL A 113     -32.850  37.029  -1.361  1.00 31.88
ATOM    613  CG2 VAL A 113     -33.196  39.441  -0.957  1.00 24.12
ATOM    614  N   GLU A 114     -34.239  40.695  -4.094  1.00 19.42
ATOM    615  CA  GLU A 114     -35.210  41.721  -4.519  1.00 20.77
ATOM    616  C   GLU A 114     -35.491  41.728  -6.020  1.00 20.59
ATOM    617  O   GLU A 114     -36.292  42.517  -6.491  1.00 24.84
ATOM    618  CB  GLU A 114     -34.742  43.114  -4.095  1.00 23.63
ATOM    619  CG  GLU A 114     -34.348  43.196  -2.637  1.00 28.62
ATOM    620  CD  GLU A 114     -35.515  43.021  -1.691  1.00 48.80
ATOM    621  OE1 GLU A 114     -36.673  43.198  -2.132  1.00 46.19
ATOM    622  OE2 GLU A 114     -35.268  42.710  -0.503  1.00 41.94
ATOM    623  N   ILE A 115     -34.805  40.879  -6.776  1.00 20.55
ATOM    624  CA  ILE A 115     -34.974  40.838  -8.230  1.00 21.24
ATOM    625  C   ILE A 115     -36.328  40.261  -8.591  1.00 23.61
ATOM    626  O   ILE A 115     -36.751  39.269  -8.016  1.00 23.89
ATOM    627  CB  ILE A 115     -33.825  40.008  -8.872  1.00 26.13
ATOM    628  CG1 ILE A 115     -32.500  40.749  -8.714  1.00 30.54
ATOM    629  CG2 ILE A 115     -34.080  39.733 -10.341  1.00 31.61
ATOM    630  CD1 ILE A 115     -31.302  39.956  -9.186  1.00 33.30
ATOM    631  N   PRO A 119     -32.544  37.696 -14.895  1.00 19.38
ATOM    632  CA  PRO A 119     -31.779  38.207 -16.024  1.00 22.72
ATOM    633  C   PRO A 119     -31.453  37.096 -16.993  1.00 22.17
ATOM    634  O   PRO A 119     -31.063  36.000 -16.575  1.00 20.22
ATOM    635  CB  PRO A 119     -30.481  38.730 -15.390  1.00 23.08
ATOM    636  CG  PRO A 119     -30.614  38.567 -13.935  1.00 35.69
ATOM    637  CD  PRO A 119     -31.798  37.786 -13.627  1.00 24.63
ATOM    638  N   ALA A 120     -31.652  37.383 -18.274  1.00 23.72
ATOM    639  CA  ALA A 120     -31.246  36.532 -19.367  1.00 20.96
ATOM    640  C   ALA A 120     -31.947  35.181 -19.418  1.00 19.31
ATOM    641  O   ALA A 120     -31.405  34.222 -19.989  1.00 21.32
ATOM    642  CB  ALA A 120     -29.745  36.351 -19.312  1.00 20.37
ATOM    643  N   LYS A 124     -32.253  33.267 -26.471  1.00 18.48
ATOM    644  CA  LYS A 124     -31.067  33.854 -27.066  1.00 19.18
ATOM    645  C   LYS A 124     -29.898  33.910 -26.083  1.00 18.94
ATOM    646  O   LYS A 124     -28.740  33.714 -26.466  1.00 18.89
ATOM    647  CB  LYS A 124     -31.378  35.260 -27.559  1.00 20.69
ATOM    648  CG  LYS A 124     -30.215  35.915 -28.264  1.00 25.67
ATOM    649  CD  LYS A 124     -30.667  37.161 -28.995  1.00 28.70
ATOM    650  CE  LYS A 124     -29.516  37.850 -29.697  1.00 45.28
ATOM    651  NZ  LYS A 124     -29.070  37.089 -30.884  1.00 54.78
ATOM    652  N   GLN A 125     -30.221  34.130 -24.810  1.00 17.31
ATOM    653  CA  GLN A 125     -29.215  34.382 -23.790  1.00 17.13
ATOM    654  C   GLN A 125     -28.924  33.230 -22.838  1.00 17.45
ATOM    655  O   GLN A 125     -28.060  33.358 -21.988  1.00 20.18
ATOM    656  CB  GLN A 125     -29.622  35.617 -22.965  1.00 18.08
ATOM    657  CG  GLN A 125     -29.825  36.878 -23.781  1.00 20.93
ATOM    658  CD  GLN A 125     -29.974  38.100 -22.892  1.00 21.28
ATOM    659  OE1 GLN A 125     -28.997  38.744 -22.581  1.00 27.11
ATOM    660  NE2 GLN A 125     -31.188  38.401 -22.482  1.00 21.58
ATOM    661  N   CYS A 126     -29.609  32.108 -22.981  1.00 16.15
ATOM    662  CA  CYS A 126     -29.521  31.028 -22.005  1.00 16.27
ATOM    663  C   CYS A 126     -29.688  29.693 -22.729  1.00 14.51
ATOM    664  O   CYS A 126     -30.515  29.597 -23.620  1.00 17.03
ATOM    665  CB  CYS A 126     -30.639  31.237 -20.964  1.00 17.10
ATOM    666  SG  CYS A 126     -30.880  29.926 -19.760  1.00 18.02
ATOM    667  N   GLY A 127     -28.920  28.663 -22.344  1.00 16.39
ATOM    668  CA  GLY A 127     -29.011  27.364 -23.000  1.00 16.15
ATOM    669  C   GLY A 127     -30.169  26.481 -22.631  1.00 14.39
ATOM    670  O   GLY A 127     -30.335  25.425 -23.250  1.00 13.64
ATOM    671  N   GLN A 128     -30.942  26.876 -21.612  1.00 14.03
ATOM    672  CA  GLN A 128     -32.164  26.141 -21.267  1.00 13.16
ATOM    673  C   GLN A 128     -33.118  27.116 -20.565  1.00 12.74
ATOM    674  O   GLN A 128     -33.291  27.075 -19.356  1.00 13.41
ATOM    675  CB  GLN A 128     -31.890  24.872 -20.462  1.00 13.17
ATOM    676  CG  GLN A 128     -33.107  23.970 -20.487  1.00 13.05
ATOM    677  CD  GLN A 128     -32.969  22.664 -19.728  1.00 12.76
ATOM    678  OE1 GLN A 128     -33.978  22.004 -19.487  1.00 14.29
ATOM    679  NE2 GLN A 128     -31.737  22.283 -19.357  1.00 12.79
ATOM    680  N   ALA A 129     -33.691  28.013 -21.359  1.00 14.70
ATOM    681  CA  ALA A 129     -34.510  29.107 -20.860  1.00 16.06
ATOM    682  C   ALA A 129     -35.722  28.683 -20.051  1.00 17.57
ATOM    683  O   ALA A 129     -36.193  29.431 -19.202  1.00 19.00
ATOM    684  CB  ALA A 129     -34.912  30.016 -22.020  1.00 18.24
ATOM    685  N   LYS A 130     -36.209  27.472 -20.285  1.00 16.61
ATOM    686  CA  LYS A 130     -37.362  27.005 -19.547  1.00 18.98
ATOM    687  C   LYS A 130     -37.022  26.524 -18.130  1.00 17.12
ATOM    688  O   LYS A 130     -37.900  26.440 -17.262  1.00 19.48
ATOM    689  CB  LYS A 130     -38.033  25.887 -20.348  1.00 21.59
ATOM    690  CG  LYS A 130     -38.843  26.387 -21.514  1.00 30.73
ATOM    691  CD  LYS A 130     -39.621  25.276 -22.193  1.00 35.58
ATOM    692  CE  LYS A 130     -40.394  25.787 -23.410  1.00 47.18
ATOM    693  NZ  LYS A 130     -39.540  25.937 -24.623  1.00 54.09
ATOM    694  N   LEU A 131     -35.745  26.216 -17.889  1.00 14.95
ATOM    695  CA  LEU A 131     -35.353  25.557 -16.634  1.00 13.67
ATOM    696  C   LEU A 131     -34.994  26.602 -15.577  1.00 14.13
ATOM    697  O   LEU A 131     -33.846  26.787 -15.213  1.00 14.15
ATOM    698  CB  LEU A 131     -34.188  24.610 -16.909  1.00 13.53
ATOM    699  CG  LEU A 131     -33.797  23.734 -15.705  1.00 14.84
ATOM    700  CD1 LEU A 131     -34.763  22.578 -15.558  1.00 19.94
ATOM    701  CD2 LEU A 131     -32.373  23.242 -15.833  1.00 16.18
ATOM    702  N   HIS A 132     -36.015  27.288 -15.072  1.00 13.76
ATOM    703  CA  HIS A 132     -35.840  28.371 -14.121  1.00 14.58
ATOM    704  C   HIS A 132     -36.918  28.343 -13.052  1.00 13.57
ATOM    705  O   HIS A 132     -38.061  27.916 -13.293  1.00 16.40
ATOM    706  CB  HIS A 132     -35.874  29.722 -14.833  1.00 14.91
ATOM    707  CG  HIS A 132     -34.586  30.070 -15.481  1.00 14.99
ATOM    708  ND1 HIS A 132     -33.458  30.385 -14.757  1.00 14.70
ATOM    709  CD2 HIS A 132     -34.226  30.086 -16.788  1.00 15.97
ATOM    710  CE1 HIS A 132     -32.459  30.604 -15.594  1.00 14.99
ATOM    711  NE2 HIS A 132     -32.904  30.443 -16.834  1.00 15.42
ATOM    712  N   ASP A 133     -36.536  28.812 -11.873  1.00 14.69
ATOM    713  CA  ASP A 133     -37.420  28.959 -10.747  1.00 14.68
ATOM    714  C   ASP A 133     -36.943  30.082  -9.829  1.00 14.73
ATOM    715  O   ASP A 133     -36.142  29.859  -8.932  1.00 14.62
ATOM    716  CB  ASP A 133     -37.527  27.676  -9.962  1.00 16.11
ATOM    717  CG  ASP A 133     -38.526  27.794  -8.844  1.00 17.44
ATOM    718  OD1 ASP A 133     -38.732  26.825  -8.111  1.00 18.69
ATOM    719  OD2 ASP A 133     -39.118  28.868  -8.608  1.00 17.52
ATOM    720  N   LEU A 134     -37.450  31.287 -10.063  1.00 15.55
ATOM    721  CA  LEU A 134     -37.054  32.435  -9.273  1.00 16.28
ATOM    722  C   LEU A 134     -37.418  32.315  -7.812  1.00 16.34
ATOM    723  O   LEU A 134     -36.637  32.690  -6.937  1.00 16.56
ATOM    724  CB  LEU A 134     -37.685  33.702  -9.841  1.00 17.21
ATOM    725  CG  LEU A 134     -37.325  35.012  -9.146  1.00 17.50
ATOM    726  CD1 LEU A 134     -35.801  35.193  -9.014  1.00 18.98
ATOM    727  CD2 LEU A 134     -37.938  36.194  -9.880  1.00 20.20
ATOM    728  N   GLU A 135     -38.609  31.827  -7.535  1.00 17.48
ATOM    729  CA  GLU A 135     -39.023  31.633  -6.151  1.00 19.34
ATOM    730  C   GLU A 135     -38.116  30.622  -5.404  1.00 16.69
ATOM    731  O   GLU A 135     -37.791  30.810  -4.230  1.00 16.78
ATOM    732  CB  GLU A 135     -40.465  31.192  -6.117  1.00 23.56
ATOM    733  CG  GLU A 135     -41.451  32.278  -6.561  1.00 30.63
ATOM    734  CD  GLU A 135     -41.266  33.585  -5.811  1.00 43.60
ATOM    735  OE1 GLU A 135     -41.436  33.565  -4.572  1.00 37.27
ATOM    736  OE2 GLU A 135     -40.947  34.624  -6.456  1.00 41.60
ATOM    737  N   GLY A 136     -37.710  29.553  -6.078  1.00 17.27
ATOM    738  CA  GLY A 136     -36.815  28.578  -5.472  1.00 14.63
ATOM    739  C   GLY A 136     -35.452  29.206  -5.175  1.00 13.31
ATOM    740  O   GLY A 136     -34.900  29.040  -4.086  1.00 13.57
ATOM    741  N   ALA A 137     -34.924  29.965  -6.120  1.00 13.06
ATOM    742  CA  ALA A 137     -33.668  30.654  -5.889  1.00 12.44
ATOM    743  C   ALA A 137     -33.798  31.607  -4.693  1.00 13.59
ATOM    744  O   ALA A 137     -32.887  31.672  -3.883  1.00 13.03
ATOM    745  CB  ALA A 137     -33.256  31.405  -7.132  1.00 13.96
ATOM    746  N   LYS A 138     -34.907  32.339  -4.590  1.00 14.72
ATOM    747  CA  LYS A 138     -35.089  33.226  -3.455  1.00 15.28
ATOM    748  C   LYS A 138     -35.187  32.465  -2.129  1.00 15.43
ATOM    749  O   LYS A 138     -34.660  32.915  -1.125  1.00 15.09
ATOM    750  CB  LYS A 138     -36.275  34.132  -3.672  1.00 16.36
ATOM    751  CG  LYS A 138     -36.029  35.191  -4.763  1.00 17.78
ATOM    752  CD  LYS A 138     -37.170  36.188  -4.866  1.00 20.57
ATOM    753  CE  LYS A 138     -36.876  37.227  -5.906  1.00 21.54
ATOM    754  NZ  LYS A 138     -37.993  38.218  -5.985  1.00 30.89
ATOM    755  N   ARG A 139     -35.852  31.314  -2.127  1.00 14.54
ATOM    756  CA  ARG A 139     -35.959  30.503  -0.922  1.00 13.83
ATOM    757  C   ARG A 139     -34.568  30.108  -0.432  1.00 12.94
ATOM    758  O   ARG A 139     -34.285  30.157   0.770  1.00 13.45
ATOM    759  CB  ARG A 139     -36.830  29.249  -1.164  1.00 14.53
ATOM    760  CG  ARG A 139     -37.022  28.360   0.066  1.00 16.07
ATOM    761  CD  ARG A 139     -37.982  27.196  -0.106  1.00 18.53
ATOM    762  NE  ARG A 139     -37.438  26.209  -1.035  1.00 21.43
ATOM    763  CZ  ARG A 139     -37.831  26.077  -2.303  1.00 21.31
ATOM    764  NH1 ARG A 139     -38.802  26.849  -2.791  1.00 19.22
ATOM    765  NH2 ARG A 139     -37.263  25.161  -3.072  1.00 31.20
ATOM    766  N   LEU A 140     -33.703  29.713  -1.362  1.00 13.11
ATOM    767  CA  LEU A 140     -32.355  29.265  -1.002  1.00 13.76
ATOM    768  C   LEU A 140     -31.501  30.437  -0.543  1.00 13.19
ATOM    769  O   LEU A 140     -30.697  30.280   0.362  1.00 13.87
ATOM    770  CB  LEU A 140     -31.719  28.475  -2.147  1.00 13.63
ATOM    771  CG  LEU A 140     -31.968  26.957  -2.148  1.00 14.32
ATOM    772  CD1 LEU A 140     -31.175  26.282  -1.051  1.00 16.14
ATOM    773  CD2 LEU A 140     -33.431  26.600  -2.057  1.00 15.44
ATOM    774  N   MET A 141     -31.656  31.608  -1.159  1.00 12.99
ATOM    775  CA  MET A 141     -30.915  32.782  -0.709  1.00 14.59
ATOM    776  C   MET A 141     -31.389  33.215   0.676  1.00 14.38
ATOM    777  O   MET A 141     -30.582  33.611   1.504  1.00 14.79
ATOM    778  CB  MET A 141     -31.037  33.931  -1.689  1.00 14.36
ATOM    779  CG  MET A 141     -30.314  33.686  -2.990  1.00 13.76
ATOM    780  SD  MET A 141     -30.216  35.102  -4.105  1.00 15.35
ATOM    781  CE  MET A 141     -31.922  35.246  -4.598  1.00 16.68
ATOM    782  N   ARG A 142     -32.686  33.169   0.950  1.00 15.07
ATOM    783  CA  ARG A 142     -33.149  33.514   2.296  1.00 15.55
ATOM    784  C   ARG A 142     -32.588  32.528   3.325  1.00 16.99
ATOM    785  O   ARG A 142     -32.260  32.926   4.422  1.00 17.78
ATOM    786  CB  ARG A 142     -34.672  33.555   2.345  1.00 16.45
ATOM    787  CG  ARG A 142     -35.225  34.751   1.594  1.00 17.23
ATOM    788  CD  ARG A 142     -36.712  34.944   1.746  1.00 24.58
ATOM    789  NE  ARG A 142     -37.195  35.896   0.755  1.00 27.51
ATOM    790  CZ  ARG A 142     -37.903  35.553  -0.324  1.00 26.67
ATOM    791  NH1 ARG A 142     -38.223  34.279  -0.545  1.00 36.05
ATOM    792  NH2 ARG A 142     -38.285  36.485  -1.177  1.00 33.58
ATOM    793  N   PHE A 143     -32.496  31.249   2.965  1.00 16.16
ATOM    794  CA  PHE A 143     -31.912  30.202   3.822  1.00 16.79
ATOM    795  C   PHE A 143     -30.446  30.565   4.119  1.00 17.48
ATOM    796  O   PHE A 143     -30.008  30.551   5.271  1.00 18.43
ATOM    797  CB  PHE A 143     -32.054  28.850   3.099  1.00 16.21
ATOM    798  CG  PHE A 143     -31.323  27.677   3.728  1.00 16.02
ATOM    799  CD1 PHE A 143     -31.757  27.073   4.876  1.00 16.96
ATOM    800  CD2 PHE A 143     -30.258  27.104   3.079  1.00 19.28
ATOM    801  CE1 PHE A 143     -31.132  25.954   5.384  1.00 19.90
ATOM    802  CE2 PHE A 143     -29.593  26.003   3.610  1.00 22.18
ATOM    803  CZ  PHE A 143     -30.040  25.425   4.774  1.00 21.81
ATOM    804  N   LEU A 145     -29.050  33.559   3.949  1.00 16.88
ATOM    805  CA  LEU A 145     -29.080  34.787   4.708  1.00 17.14
ATOM    806  C   LEU A 145     -29.576  34.605   6.158  1.00 18.34
ATOM    807  O   LEU A 145     -29.350  35.484   6.979  1.00 24.03
ATOM    808  CB  LEU A 145     -29.890  35.868   3.983  1.00 18.64
ATOM    809  CG  LEU A 145     -29.259  36.366   2.686  1.00 18.35
ATOM    810  CD1 LEU A 145     -30.266  37.222   1.954  1.00 19.48
ATOM    811  CD2 LEU A 145     -27.958  37.148   2.929  1.00 21.87
ATOM    812  N   SER A 146     -30.178  33.450   6.466  1.00 20.37
ATOM    813  CA  SER A 146     -30.635  33.116   7.822  1.00 21.58
ATOM    814  C   SER A 146     -29.476  32.776   8.737  1.00 20.54
ATOM    815  O   SER A 146     -29.629  32.774   9.954  1.00 23.42
ATOM    816  CB  SER A 146     -31.611  31.909   7.781  1.00 19.52
ATOM    817  OG  SER A 146     -30.905  30.651   7.635  1.00 25.24
TER
END
