# Supplementary material for: Genome-wide survey and phylogeny of S-Ribosylhomocysteinase (LuxS) enzyme in bacterial genomes
Source: BMC Genomics. 2016 Sep 20;17:742. doi: 10.1186/s12864-016-3002-x (PMC5029033; doi:10.1186/s12864-016-3002-x)
Supplement: Additional file 9: — Folder containing homology models of LuxS proteins of Borrelia burgdorferi (Cluster-1), Amphibacillus jilinensis (Cluster-2), Lactobacillus plantarum (Cluster-3), Truepera radiovictrix (Cluster-4) and Vibrio harveyi (Cluster-5); Multiple structural alignment of homology models; Sieved structure of LuxS protein of B. subtilis against 0.8Å threshold from the multiple structural alignment. (ZIP 677 kb) [file 12864_2016_3002_MOESM9_ESM.zip › Additional_file_9/Truepera_radiovictrix.pdb]

EXPDTA    THEORETICAL MODEL, MODELLER 9.14 2015/04/28 12:17:00
REMARK   6 MODELLER OBJECTIVE FUNCTION:    -16658.5820
REMARK   6 MODELLER BEST TEMPLATE % SEQ ID:  55.921
REMARK   6 SEQUENCE: qseq1
REMARK   6 GA341 score: 1.00000
REMARK   6 DOPE score: -16658.58203
REMARK   6 TEMPLATE: 1VH2
ATOM      1  N   MET     1      54.404 -11.155  44.210  1.00139.40           N
ATOM      2  CA  MET     1      54.215 -10.589  45.565  1.00139.40           C
ATOM      3  CB  MET     1      54.875  -9.201  45.668  1.00139.40           C
ATOM      4  CG  MET     1      54.201  -8.129  44.805  1.00139.40           C
ATOM      5  SD  MET     1      54.382  -8.371  43.012  1.00139.40           S
ATOM      6  CE  MET     1      53.443  -6.888  42.542  1.00139.40           C
ATOM      7  C   MET     1      52.764 -10.443  45.872  1.00139.40           C
ATOM      8  O   MET     1      51.914 -11.039  45.213  1.00139.40           O
ATOM      9  N   GLU     2      52.445  -9.652  46.913  1.00256.74           N
ATOM     10  CA  GLU     2      51.070  -9.439  47.243  1.00256.74           C
ATOM     11  CB  GLU     2      50.812  -8.951  48.682  1.00256.74           C
ATOM     12  CG  GLU     2      51.396  -7.573  48.999  1.00256.74           C
ATOM     13  CD  GLU     2      52.872  -7.737  49.329  1.00256.74           C
ATOM     14  OE1 GLU     2      53.383  -8.884  49.236  1.00256.74           O
ATOM     15  OE2 GLU     2      53.510  -6.710  49.684  1.00256.74           O
ATOM     16  C   GLU     2      50.565  -8.397  46.305  1.00256.74           C
ATOM     17  O   GLU     2      51.344  -7.693  45.665  1.00256.74           O
ATOM     18  N   SER     3      49.231  -8.291  46.179  1.00146.58           N
ATOM     19  CA  SER     3      48.685  -7.330  45.272  1.00146.58           C
ATOM     20  CB  SER     3      47.150  -7.353  45.193  1.00146.58           C
ATOM     21  OG  SER     3      46.695  -6.373  44.273  1.00146.58           O
ATOM     22  C   SER     3      49.085  -5.980  45.757  1.00146.58           C
ATOM     23  O   SER     3      49.281  -5.765  46.949  1.00146.58           O
ATOM     24  N   HIS     4      49.231  -5.035  44.809  1.00124.75           N
ATOM     25  CA  HIS     4      49.605  -3.692  45.133  1.00124.75           C
ATOM     26  ND1 HIS     4      50.421  -0.494  43.152  1.00124.75           N
ATOM     27  CG  HIS     4      50.046  -1.376  44.141  1.00124.75           C
ATOM     28  CB  HIS     4      49.666  -2.804  43.878  1.00124.75           C
ATOM     29  NE2 HIS     4      50.472   0.635  45.067  1.00124.75           N
ATOM     30  CD2 HIS     4      50.085  -0.674  45.304  1.00124.75           C
ATOM     31  CE1 HIS     4      50.663   0.694  43.762  1.00124.75           C
ATOM     32  C   HIS     4      48.533  -3.146  46.014  1.00124.75           C
ATOM     33  O   HIS     4      48.804  -2.606  47.085  1.00124.75           O
ATOM     34  N   HIS     5      47.272  -3.294  45.577  1.00280.84           N
ATOM     35  CA  HIS     5      46.172  -2.828  46.361  1.00280.84           C
ATOM     36  ND1 HIS     5      44.871  -0.406  48.204  1.00280.84           N
ATOM     37  CG  HIS     5      44.671  -0.841  46.913  1.00280.84           C
ATOM     38  CB  HIS     5      45.758  -1.382  46.029  1.00280.84           C
ATOM     39  NE2 HIS     5      42.712  -0.110  47.763  1.00280.84           N
ATOM     40  CD2 HIS     5      43.347  -0.654  46.660  1.00280.84           C
ATOM     41  CE1 HIS     5      43.667   0.020  48.665  1.00280.84           C
ATOM     42  C   HIS     5      45.031  -3.722  46.020  1.00280.84           C
ATOM     43  O   HIS     5      45.027  -4.359  44.968  1.00280.84           O
ATOM     44  N   THR     6      44.030  -3.818  46.910  1.00263.45           N
ATOM     45  CA  THR     6      42.939  -4.671  46.565  1.00263.45           C
ATOM     46  CB  THR     6      41.964  -4.901  47.682  1.00263.45           C
ATOM     47  OG1 THR     6      41.002  -5.871  47.301  1.00263.45           O
ATOM     48  CG2 THR     6      41.275  -3.568  48.021  1.00263.45           C
ATOM     49  C   THR     6      42.217  -3.995  45.453  1.00263.45           C
ATOM     50  O   THR     6      41.990  -2.787  45.488  1.00263.45           O
ATOM     51  N   LEU     7      41.862  -4.762  44.408  1.00194.44           N
ATOM     52  CA  LEU     7      41.164  -4.153  43.320  1.00194.44           C
ATOM     53  CB  LEU     7      41.662  -4.608  41.937  1.00194.44           C
ATOM     54  CG  LEU     7      43.129  -4.228  41.657  1.00194.44           C
ATOM     55  CD1 LEU     7      43.572  -4.692  40.260  1.00194.44           C
ATOM     56  CD2 LEU     7      43.374  -2.729  41.894  1.00194.44           C
ATOM     57  C   LEU     7      39.742  -4.569  43.442  1.00194.44           C
ATOM     58  O   LEU     7      39.417  -5.749  43.316  1.00194.44           O
ATOM     59  N   ALA     8      38.850  -3.598  43.707  1.00225.92           N
ATOM     60  CA  ALA     8      37.469  -3.942  43.826  1.00225.92           C
ATOM     61  CB  ALA     8      36.830  -3.465  45.141  1.00225.92           C
ATOM     62  C   ALA     8      36.756  -3.258  42.714  1.00225.92           C
ATOM     63  O   ALA     8      36.914  -2.056  42.508  1.00225.92           O
ATOM     64  N   THR     9      35.966  -4.029  41.945  1.00315.55           N
ATOM     65  CA  THR     9      35.221  -3.446  40.874  1.00315.55           C
ATOM     66  CB  THR     9      35.952  -3.453  39.567  1.00315.55           C
ATOM     67  OG1 THR     9      36.175  -4.790  39.140  1.00315.55           O
ATOM     68  CG2 THR     9      37.295  -2.729  39.756  1.00315.55           C
ATOM     69  C   THR     9      34.003  -4.283  40.686  1.00315.55           C
ATOM     70  O   THR     9      33.957  -5.430  41.128  1.00315.55           O
ATOM     71  N   ALA    10      32.968  -3.717  40.039  1.00234.12           N
ATOM     72  CA  ALA    10      31.803  -4.503  39.767  1.00234.12           C
ATOM     73  CB  ALA    10      30.584  -3.672  39.327  1.00234.12           C
ATOM     74  C   ALA    10      32.170  -5.402  38.635  1.00234.12           C
ATOM     75  O   ALA    10      32.970  -5.033  37.777  1.00234.12           O
ATOM     76  N   SER    11      31.608  -6.624  38.610  1.00222.94           N
ATOM     77  CA  SER    11      31.921  -7.516  37.537  1.00222.94           C
ATOM     78  CB  SER    11      32.922  -8.622  37.904  1.00222.94           C
ATOM     79  OG  SER    11      33.161  -9.450  36.776  1.00222.94           O
ATOM     80  C   SER    11      30.651  -8.187  37.139  1.00222.94           C
ATOM     81  O   SER    11      29.665  -8.156  37.872  1.00222.94           O
ATOM     82  N   ALA    12      30.642  -8.799  35.941  1.00251.90           N
ATOM     83  CA  ALA    12      29.449  -9.444  35.486  1.00251.90           C
ATOM     84  CB  ALA    12      28.715  -8.668  34.379  1.00251.90           C
ATOM     85  C   ALA    12      29.833 -10.771  34.923  1.00251.90           C
ATOM     86  O   ALA    12      30.983 -10.999  34.550  1.00251.90           O
ATOM     87  N   GLU    13      28.854 -11.694  34.873  1.00287.57           N
ATOM     88  CA  GLU    13      29.079 -13.014  34.368  1.00287.57           C
ATOM     89  CB  GLU    13      27.863 -13.937  34.572  1.00287.57           C
ATOM     90  CG  GLU    13      28.048 -15.360  34.046  1.00287.57           C
ATOM     91  CD  GLU    13      26.761 -16.123  34.330  1.00287.57           C
ATOM     92  OE1 GLU    13      25.974 -15.654  35.195  1.00287.57           O
ATOM     93  OE2 GLU    13      26.548 -17.186  33.688  1.00287.57           O
ATOM     94  C   GLU    13      29.319 -12.911  32.899  1.00287.57           C
ATOM     95  O   GLU    13      28.634 -12.170  32.198  1.00287.57           O
ATOM     96  N   ALA    14      30.333 -13.648  32.402  1.00265.70           N
ATOM     97  CA  ALA    14      30.594 -13.663  30.994  1.00265.70           C
ATOM     98  CB  ALA    14      31.620 -12.614  30.537  1.00265.70           C
ATOM     99  C   ALA    14      31.162 -15.005  30.670  1.00265.70           C
ATOM    100  O   ALA    14      31.882 -15.610  31.463  1.00265.70           O
ATOM    101  N   PRO    15      30.805 -15.490  29.516  1.00117.82           N
ATOM    102  CA  PRO    15      31.318 -16.754  29.063  1.00117.82           C
ATOM    103  CD  PRO    15      29.475 -15.227  28.995  1.00117.82           C
ATOM    104  CB  PRO    15      30.265 -17.329  28.111  1.00117.82           C
ATOM    105  CG  PRO    15      29.363 -16.134  27.762  1.00117.82           C
ATOM    106  C   PRO    15      32.649 -16.552  28.419  1.00117.82           C
ATOM    107  O   PRO    15      32.972 -15.420  28.064  1.00117.82           O
ATOM    108  N   LEU    16      33.445 -17.630  28.276  1.00226.72           N
ATOM    109  CA  LEU    16      34.706 -17.527  27.601  1.00226.72           C
ATOM    110  CB  LEU    16      35.708 -18.632  27.975  1.00226.72           C
ATOM    111  CG  LEU    16      36.125 -18.619  29.457  1.00226.72           C
ATOM    112  CD1 LEU    16      34.928 -18.906  30.378  1.00226.72           C
ATOM    113  CD2 LEU    16      37.307 -19.566  29.711  1.00226.72           C
ATOM    114  C   LEU    16      34.410 -17.680  26.146  1.00226.72           C
ATOM    115  O   LEU    16      33.409 -18.286  25.772  1.00226.72           O
ATOM    116  N   GLU    17      35.264 -17.108  25.274  1.00258.10           N
ATOM    117  CA  GLU    17      34.991 -17.253  23.876  1.00258.10           C
ATOM    118  CB  GLU    17      35.010 -15.918  23.111  1.00258.10           C
ATOM    119  CG  GLU    17      34.705 -16.056  21.617  1.00258.10           C
ATOM    120  CD  GLU    17      34.685 -14.658  21.014  1.00258.10           C
ATOM    121  OE1 GLU    17      34.845 -13.678  21.792  1.00258.10           O
ATOM    122  OE2 GLU    17      34.507 -14.550  19.772  1.00258.10           O
ATOM    123  C   GLU    17      36.045 -18.127  23.274  1.00258.10           C
ATOM    124  O   GLU    17      37.181 -17.705  23.073  1.00258.10           O
ATOM    125  N   ALA    18      35.681 -19.391  22.987  1.00303.03           N
ATOM    126  CA  ALA    18      36.569 -20.295  22.319  1.00303.03           C
ATOM    127  CB  ALA    18      37.609 -20.945  23.245  1.00303.03           C
ATOM    128  C   ALA    18      35.696 -21.391  21.810  1.00303.03           C
ATOM    129  O   ALA    18      34.757 -21.799  22.491  1.00303.03           O
ATOM    130  N   LYS    19      35.973 -21.907  20.597  1.00259.23           N
ATOM    131  CA  LYS    19      35.110 -22.941  20.112  1.00259.23           C
ATOM    132  CB  LYS    19      33.836 -22.397  19.452  1.00259.23           C
ATOM    133  CG  LYS    19      32.906 -21.719  20.464  1.00259.23           C
ATOM    134  CD  LYS    19      31.798 -20.867  19.842  1.00259.23           C
ATOM    135  CE  LYS    19      32.327 -19.716  18.983  1.00259.23           C
ATOM    136  NZ  LYS    19      31.204 -19.008  18.331  1.00259.23           N
ATOM    137  C   LYS    19      35.853 -23.790  19.131  1.00259.23           C
ATOM    138  O   LYS    19      36.940 -23.439  18.673  1.00259.23           O
ATOM    139  N   ARG    20      35.263 -24.958  18.804  1.00241.60           N
ATOM    140  CA  ARG    20      35.857 -25.925  17.924  1.00241.60           C
ATOM    141  CB  ARG    20      36.533 -27.085  18.670  1.00241.60           C
ATOM    142  CG  ARG    20      37.677 -26.676  19.597  1.00241.60           C
ATOM    143  CD  ARG    20      38.204 -27.854  20.419  1.00241.60           C
ATOM    144  NE  ARG    20      37.031 -28.427  21.138  1.00241.60           N
ATOM    145  CZ  ARG    20      37.208 -29.336  22.141  1.00241.60           C
ATOM    146  NH1 ARG    20      38.468 -29.701  22.517  1.00241.60           N
ATOM    147  NH2 ARG    20      36.123 -29.877  22.768  1.00241.60           N
ATOM    148  C   ARG    20      34.732 -26.551  17.164  1.00241.60           C
ATOM    149  O   ARG    20      33.982 -25.889  16.452  1.00241.60           O
ATOM    150  N   VAL    21      34.608 -27.883  17.292  1.00 87.49           N
ATOM    151  CA  VAL    21      33.538 -28.616  16.680  1.00 87.49           C
ATOM    152  CB  VAL    21      33.567 -30.083  16.992  1.00 87.49           C
ATOM    153  CG1 VAL    21      34.864 -30.680  16.423  1.00 87.49           C
ATOM    154  CG2 VAL    21      33.404 -30.263  18.511  1.00 87.49           C
ATOM    155  C   VAL    21      32.289 -28.061  17.279  1.00 87.49           C
ATOM    156  O   VAL    21      31.205 -28.144  16.702  1.00 87.49           O
ATOM    157  N   ALA    22      32.423 -27.497  18.492  1.00 47.12           N
ATOM    158  CA  ALA    22      31.314 -26.923  19.190  1.00 47.12           C
ATOM    159  CB  ALA    22      31.715 -26.310  20.543  1.00 47.12           C
ATOM    160  C   ALA    22      30.741 -25.828  18.348  1.00 47.12           C
ATOM    161  O   ALA    22      29.528 -25.649  18.337  1.00 47.12           O
ATOM    162  N   SER    23      31.571 -25.019  17.658  1.00 56.64           N
ATOM    163  CA  SER    23      30.972 -24.051  16.780  1.00 56.64           C
ATOM    164  CB  SER    23      30.854 -22.626  17.347  1.00 56.64           C
ATOM    165  OG  SER    23      32.114 -21.973  17.313  1.00 56.64           O
ATOM    166  C   SER    23      31.827 -23.956  15.559  1.00 56.64           C
ATOM    167  O   SER    23      33.027 -23.697  15.634  1.00 56.64           O
ATOM    168  N   PHE    24      31.216 -24.136  14.376  1.00122.56           N
ATOM    169  CA  PHE    24      32.017 -24.090  13.191  1.00122.56           C
ATOM    170  CB  PHE    24      31.343 -24.697  11.949  1.00122.56           C
ATOM    171  CG  PHE    24      31.040 -26.119  12.273  1.00122.56           C
ATOM    172  CD1 PHE    24      32.025 -27.078  12.234  1.00122.56           C
ATOM    173  CD2 PHE    24      29.768 -26.491  12.643  1.00122.56           C
ATOM    174  CE1 PHE    24      31.735 -28.386  12.544  1.00122.56           C
ATOM    175  CE2 PHE    24      29.470 -27.795  12.954  1.00122.56           C
ATOM    176  CZ  PHE    24      30.457 -28.749  12.901  1.00122.56           C
ATOM    177  C   PHE    24      32.315 -22.653  12.896  1.00122.56           C
ATOM    178  O   PHE    24      31.478 -21.781  13.122  1.00122.56           O
ATOM    179  N   ASP    25      33.533 -22.373  12.386  1.00 54.11           N
ATOM    180  CA  ASP    25      33.925 -21.023  12.083  1.00 54.11           C
ATOM    181  CB  ASP    25      35.457 -20.852  12.016  1.00 54.11           C
ATOM    182  CG  ASP    25      35.810 -19.371  11.950  1.00 54.11           C
ATOM    183  OD1 ASP    25      35.245 -18.663  11.075  1.00 54.11           O
ATOM    184  OD2 ASP    25      36.648 -18.926  12.778  1.00 54.11           O
ATOM    185  C   ASP    25      33.341 -20.691  10.743  1.00 54.11           C
ATOM    186  O   ASP    25      33.975 -20.869   9.704  1.00 54.11           O
ATOM    187  N   LEU    26      32.096 -20.176  10.765  1.00 71.01           N
ATOM    188  CA  LEU    26      31.315 -19.884   9.597  1.00 71.01           C
ATOM    189  CB  LEU    26      29.820 -19.722   9.937  1.00 71.01           C
ATOM    190  CG  LEU    26      28.920 -19.338   8.748  1.00 71.01           C
ATOM    191  CD1 LEU    26      28.841 -20.465   7.705  1.00 71.01           C
ATOM    192  CD2 LEU    26      27.539 -18.868   9.236  1.00 71.01           C
ATOM    193  C   LEU    26      31.735 -18.620   8.918  1.00 71.01           C
ATOM    194  O   LEU    26      32.043 -17.613   9.554  1.00 71.01           O
ATOM    195  N   ASP    27      31.731 -18.658   7.570  1.00 52.27           N
ATOM    196  CA  ASP    27      31.987 -17.489   6.780  1.00 52.27           C
ATOM    197  CB  ASP    27      32.682 -17.797   5.441  1.00 52.27           C
ATOM    198  CG  ASP    27      33.061 -16.490   4.755  1.00 52.27           C
ATOM    199  OD1 ASP    27      32.368 -15.461   4.982  1.00 52.27           O
ATOM    200  OD2 ASP    27      34.059 -16.508   3.988  1.00 52.27           O
ATOM    201  C   ASP    27      30.620 -16.949   6.485  1.00 52.27           C
ATOM    202  O   ASP    27      29.863 -17.516   5.700  1.00 52.27           O
ATOM    203  N   HIS    28      30.280 -15.821   7.128  1.00 67.99           N
ATOM    204  CA  HIS    28      28.979 -15.208   7.074  1.00 67.99           C
ATOM    205  ND1 HIS    28      30.092 -14.941  10.096  1.00 67.99           N
ATOM    206  CG  HIS    28      28.930 -14.518   9.488  1.00 67.99           C
ATOM    207  CB  HIS    28      28.853 -14.042   8.067  1.00 67.99           C
ATOM    208  NE2 HIS    28      28.472 -15.146  11.607  1.00 67.99           N
ATOM    209  CD2 HIS    28      27.951 -14.650  10.425  1.00 67.99           C
ATOM    210  CE1 HIS    28      29.761 -15.305  11.361  1.00 67.99           C
ATOM    211  C   HIS    28      28.645 -14.704   5.698  1.00 67.99           C
ATOM    212  O   HIS    28      27.473 -14.640   5.330  1.00 67.99           O
ATOM    213  N   THR    29      29.654 -14.284   4.915  1.00 56.54           N
ATOM    214  CA  THR    29      29.430 -13.726   3.605  1.00 56.54           C
ATOM    215  CB  THR    29      30.679 -13.169   2.988  1.00 56.54           C
ATOM    216  OG1 THR    29      31.624 -14.205   2.767  1.00 56.54           O
ATOM    217  CG2 THR    29      31.266 -12.115   3.941  1.00 56.54           C
ATOM    218  C   THR    29      28.890 -14.756   2.649  1.00 56.54           C
ATOM    219  O   THR    29      28.164 -14.427   1.715  1.00 56.54           O
ATOM    220  N   LYS    30      29.301 -16.023   2.813  1.00114.48           N
ATOM    221  CA  LYS    30      28.971 -17.103   1.915  1.00114.48           C
ATOM    222  CB  LYS    30      29.947 -18.277   2.043  1.00114.48           C
ATOM    223  CG  LYS    30      31.344 -17.913   1.534  1.00114.48           C
ATOM    224  CD  LYS    30      32.437 -18.897   1.950  1.00114.48           C
ATOM    225  CE  LYS    30      33.771 -18.657   1.240  1.00114.48           C
ATOM    226  NZ  LYS    30      34.173 -17.240   1.385  1.00114.48           N
ATOM    227  C   LYS    30      27.555 -17.631   1.975  1.00114.48           C
ATOM    228  O   LYS    30      27.096 -18.217   0.997  1.00114.48           O
ATOM    229  N   VAL    31      26.838 -17.508   3.111  1.00 71.83           N
ATOM    230  CA  VAL    31      25.544 -18.136   3.274  1.00 71.83           C
ATOM    231  CB  VAL    31      25.102 -18.200   4.706  1.00 71.83           C
ATOM    232  CG1 VAL    31      26.128 -19.029   5.497  1.00 71.83           C
ATOM    233  CG2 VAL    31      24.912 -16.762   5.225  1.00 71.83           C
ATOM    234  C   VAL    31      24.454 -17.423   2.530  1.00 71.83           C
ATOM    235  O   VAL    31      24.613 -16.290   2.085  1.00 71.83           O
ATOM    236  N   ARG    32      23.313 -18.124   2.326  1.00160.93           N
ATOM    237  CA  ARG    32      22.181 -17.515   1.689  1.00160.93           C
ATOM    238  CB  ARG    32      21.889 -18.078   0.291  1.00160.93           C
ATOM    239  CG  ARG    32      22.939 -17.652  -0.732  1.00160.93           C
ATOM    240  CD  ARG    32      22.844 -16.166  -1.080  1.00160.93           C
ATOM    241  NE  ARG    32      21.545 -15.967  -1.784  1.00160.93           N
ATOM    242  CZ  ARG    32      20.731 -14.919  -1.460  1.00160.93           C
ATOM    243  NH1 ARG    32      21.089 -14.049  -0.471  1.00160.93           N
ATOM    244  NH2 ARG    32      19.551 -14.746  -2.123  1.00160.93           N
ATOM    245  C   ARG    32      20.974 -17.754   2.545  1.00160.93           C
ATOM    246  O   ARG    32      20.450 -18.866   2.602  1.00160.93           O
ATOM    247  N   ALA    33      20.490 -16.692   3.223  1.00 53.20           N
ATOM    248  CA  ALA    33      19.346 -16.802   4.082  1.00 53.20           C
ATOM    249  CB  ALA    33      19.250 -15.649   5.099  1.00 53.20           C
ATOM    250  C   ALA    33      18.111 -16.765   3.242  1.00 53.20           C
ATOM    251  O   ALA    33      18.154 -16.319   2.094  1.00 53.20           O
ATOM    252  N   PRO    34      17.000 -17.240   3.757  1.00 83.56           N
ATOM    253  CA  PRO    34      16.914 -17.858   5.058  1.00 83.56           C
ATOM    254  CD  PRO    34      15.724 -16.682   3.343  1.00 83.56           C
ATOM    255  CB  PRO    34      15.471 -17.670   5.531  1.00 83.56           C
ATOM    256  CG  PRO    34      14.687 -17.369   4.244  1.00 83.56           C
ATOM    257  C   PRO    34      17.325 -19.300   4.989  1.00 83.56           C
ATOM    258  O   PRO    34      17.232 -19.896   3.917  1.00 83.56           O
ATOM    259  N   TYR    35      17.799 -19.885   6.109  1.00 93.15           N
ATOM    260  CA  TYR    35      18.192 -21.266   6.052  1.00 93.15           C
ATOM    261  CB  TYR    35      19.591 -21.473   5.430  1.00 93.15           C
ATOM    262  CG  TYR    35      20.602 -20.716   6.236  1.00 93.15           C
ATOM    263  CD1 TYR    35      21.114 -21.232   7.406  1.00 93.15           C
ATOM    264  CD2 TYR    35      21.057 -19.486   5.814  1.00 93.15           C
ATOM    265  CE1 TYR    35      22.043 -20.535   8.144  1.00 93.15           C
ATOM    266  CE2 TYR    35      21.988 -18.783   6.546  1.00 93.15           C
ATOM    267  CZ  TYR    35      22.483 -19.309   7.714  1.00 93.15           C
ATOM    268  OH  TYR    35      23.436 -18.595   8.471  1.00 93.15           O
ATOM    269  C   TYR    35      18.237 -21.847   7.433  1.00 93.15           C
ATOM    270  O   TYR    35      18.040 -21.151   8.427  1.00 93.15           O
ATOM    271  N   VAL    36      18.466 -23.177   7.508  1.00127.48           N
ATOM    272  CA  VAL    36      18.741 -23.856   8.744  1.00127.48           C
ATOM    273  CB  VAL    36      17.799 -24.962   9.122  1.00127.48           C
ATOM    274  CG1 VAL    36      16.473 -24.360   9.593  1.00127.48           C
ATOM    275  CG2 VAL    36      17.646 -25.895   7.915  1.00127.48           C
ATOM    276  C   VAL    36      20.090 -24.479   8.557  1.00127.48           C
ATOM    277  O   VAL    36      20.388 -25.006   7.485  1.00127.48           O
ATOM    278  N   ARG    37      20.968 -24.395   9.580  1.00192.68           N
ATOM    279  CA  ARG    37      22.258 -25.009   9.420  1.00192.68           C
ATOM    280  CB  ARG    37      23.338 -24.093   8.818  1.00192.68           C
ATOM    281  CG  ARG    37      23.641 -22.857   9.661  1.00192.68           C
ATOM    282  CD  ARG    37      24.786 -21.998   9.119  1.00192.68           C
ATOM    283  NE  ARG    37      26.060 -22.621   9.557  1.00192.68           N
ATOM    284  CZ  ARG    37      26.626 -22.265  10.748  1.00192.68           C
ATOM    285  NH1 ARG    37      26.043 -21.307  11.527  1.00192.68           N
ATOM    286  NH2 ARG    37      27.779 -22.869  11.156  1.00192.68           N
ATOM    287  C   ARG    37      22.779 -25.468  10.749  1.00192.68           C
ATOM    288  O   ARG    37      22.577 -24.824  11.777  1.00192.68           O
ATOM    289  N   LEU    38      23.479 -26.620  10.743  1.00 93.71           N
ATOM    290  CA  LEU    38      24.095 -27.165  11.923  1.00 93.71           C
ATOM    291  CB  LEU    38      24.679 -28.563  11.649  1.00 93.71           C
ATOM    292  CG  LEU    38      25.370 -29.223  12.852  1.00 93.71           C
ATOM    293  CD1 LEU    38      24.355 -29.552  13.952  1.00 93.71           C
ATOM    294  CD2 LEU    38      26.204 -30.442  12.422  1.00 93.71           C
ATOM    295  C   LEU    38      25.254 -26.271  12.265  1.00 93.71           C
ATOM    296  O   LEU    38      26.201 -26.161  11.489  1.00 93.71           O
ATOM    297  N   ALA    39      25.159 -25.554  13.405  1.00 72.14           N
ATOM    298  CA  ALA    39      26.174 -24.678  13.940  1.00 72.14           C
ATOM    299  CB  ALA    39      25.614 -23.698  14.984  1.00 72.14           C
ATOM    300  C   ALA    39      27.316 -25.425  14.576  1.00 72.14           C
ATOM    301  O   ALA    39      28.460 -24.982  14.520  1.00 72.14           O
ATOM    302  N   GLY    40      27.035 -26.552  15.263  1.00 28.58           N
ATOM    303  CA  GLY    40      28.096 -27.265  15.930  1.00 28.58           C
ATOM    304  C   GLY    40      27.468 -28.313  16.796  1.00 28.58           C
ATOM    305  O   GLY    40      26.247 -28.365  16.932  1.00 28.58           O
ATOM    306  N   ARG    41      28.298 -29.190  17.402  1.00102.91           N
ATOM    307  CA  ARG    41      27.780 -30.227  18.247  1.00102.91           C
ATOM    308  CB  ARG    41      27.887 -31.623  17.611  1.00102.91           C
ATOM    309  CG  ARG    41      27.346 -32.751  18.490  1.00102.91           C
ATOM    310  CD  ARG    41      27.471 -34.132  17.843  1.00102.91           C
ATOM    311  NE  ARG    41      28.922 -34.456  17.751  1.00102.91           N
ATOM    312  CZ  ARG    41      29.633 -34.094  16.643  1.00102.91           C
ATOM    313  NH1 ARG    41      29.017 -33.415  15.631  1.00102.91           N
ATOM    314  NH2 ARG    41      30.954 -34.420  16.544  1.00102.91           N
ATOM    315  C   ARG    41      28.604 -30.260  19.493  1.00102.91           C
ATOM    316  O   ARG    41      29.826 -30.135  19.447  1.00102.91           O
ATOM    317  N   TYR    42      27.948 -30.433  20.655  1.00 41.92           N
ATOM    318  CA  TYR    42      28.674 -30.499  21.889  1.00 41.92           C
ATOM    319  CB  TYR    42      28.272 -29.393  22.881  1.00 41.92           C
ATOM    320  CG  TYR    42      29.195 -29.452  24.047  1.00 41.92           C
ATOM    321  CD1 TYR    42      30.444 -28.887  23.955  1.00 41.92           C
ATOM    322  CD2 TYR    42      28.819 -30.054  25.228  1.00 41.92           C
ATOM    323  CE1 TYR    42      31.313 -28.924  25.019  1.00 41.92           C
ATOM    324  CE2 TYR    42      29.685 -30.093  26.297  1.00 41.92           C
ATOM    325  CZ  TYR    42      30.934 -29.530  26.192  1.00 41.92           C
ATOM    326  OH  TYR    42      31.826 -29.568  27.285  1.00 41.92           O
ATOM    327  C   TYR    42      28.314 -31.815  22.493  1.00 41.92           C
ATOM    328  O   TYR    42      27.152 -32.218  22.476  1.00 41.92           O
ATOM    329  N   ARG    43      29.311 -32.532  23.040  1.00117.40           N
ATOM    330  CA  ARG    43      29.030 -33.836  23.560  1.00117.40           C
ATOM    331  CB  ARG    43      30.086 -34.873  23.160  1.00117.40           C
ATOM    332  CG  ARG    43      29.739 -36.297  23.583  1.00117.40           C
ATOM    333  CD  ARG    43      30.860 -37.285  23.270  1.00117.40           C
ATOM    334  NE  ARG    43      31.241 -37.059  21.848  1.00117.40           N
ATOM    335  CZ  ARG    43      31.408 -38.118  21.007  1.00117.40           C
ATOM    336  NH1 ARG    43      31.200 -39.388  21.462  1.00117.40           N
ATOM    337  NH2 ARG    43      31.782 -37.904  19.711  1.00117.40           N
ATOM    338  C   ARG    43      29.040 -33.761  25.050  1.00117.40           C
ATOM    339  O   ARG    43      29.898 -33.112  25.644  1.00117.40           O
ATOM    340  N   GLY    44      28.054 -34.415  25.693  1.00 21.26           N
ATOM    341  CA  GLY    44      28.014 -34.421  27.125  1.00 21.26           C
ATOM    342  C   GLY    44      28.856 -35.565  27.604  1.00 21.26           C
ATOM    343  O   GLY    44      29.245 -36.437  26.828  1.00 21.26           O
ATOM    344  N   PRO    45      29.147 -35.578  28.879  1.00 61.12           N
ATOM    345  CA  PRO    45      29.908 -36.663  29.438  1.00 61.12           C
ATOM    346  CD  PRO    45      29.362 -34.338  29.609  1.00 61.12           C
ATOM    347  CB  PRO    45      30.301 -36.215  30.842  1.00 61.12           C
ATOM    348  CG  PRO    45      30.372 -34.682  30.720  1.00 61.12           C
ATOM    349  C   PRO    45      29.108 -37.921  29.394  1.00 61.12           C
ATOM    350  O   PRO    45      29.689 -39.006  29.428  1.00 61.12           O
ATOM    351  N   ARG    46      27.773 -37.790  29.343  1.00144.14           N
ATOM    352  CA  ARG    46      26.892 -38.914  29.277  1.00144.14           C
ATOM    353  CB  ARG    46      25.410 -38.516  29.332  1.00144.14           C
ATOM    354  CG  ARG    46      24.483 -39.728  29.385  1.00144.14           C
ATOM    355  CD  ARG    46      24.548 -40.472  30.718  1.00144.14           C
ATOM    356  NE  ARG    46      23.535 -39.848  31.615  1.00144.14           N
ATOM    357  CZ  ARG    46      23.677 -39.914  32.971  1.00144.14           C
ATOM    358  NH1 ARG    46      24.773 -40.518  33.516  1.00144.14           N
ATOM    359  NH2 ARG    46      22.721 -39.373  33.781  1.00144.14           N
ATOM    360  C   ARG    46      27.137 -39.576  27.958  1.00144.14           C
ATOM    361  O   ARG    46      27.035 -40.796  27.841  1.00144.14           O
ATOM    362  N   GLY    47      27.485 -38.777  26.926  1.00 28.59           N
ATOM    363  CA  GLY    47      27.730 -39.336  25.626  1.00 28.59           C
ATOM    364  C   GLY    47      26.662 -38.906  24.667  1.00 28.59           C
ATOM    365  O   GLY    47      26.707 -39.265  23.491  1.00 28.59           O
ATOM    366  N   ASP    48      25.658 -38.141  25.134  1.00 42.39           N
ATOM    367  CA  ASP    48      24.655 -37.685  24.214  1.00 42.39           C
ATOM    368  CB  ASP    48      23.305 -37.329  24.865  1.00 42.39           C
ATOM    369  CG  ASP    48      22.564 -38.628  25.171  1.00 42.39           C
ATOM    370  OD1 ASP    48      22.335 -39.419  24.217  1.00 42.39           O
ATOM    371  OD2 ASP    48      22.204 -38.840  26.359  1.00 42.39           O
ATOM    372  C   ASP    48      25.186 -36.479  23.505  1.00 42.39           C
ATOM    373  O   ASP    48      26.241 -35.952  23.855  1.00 42.39           O
ATOM    374  N   THR    49      24.473 -36.016  22.459  1.00106.45           N
ATOM    375  CA  THR    49      24.987 -34.898  21.727  1.00106.45           C
ATOM    376  CB  THR    49      25.281 -35.212  20.289  1.00106.45           C
ATOM    377  OG1 THR    49      24.090 -35.593  19.616  1.00106.45           O
ATOM    378  CG2 THR    49      26.309 -36.354  20.237  1.00106.45           C
ATOM    379  C   THR    49      23.992 -33.788  21.743  1.00106.45           C
ATOM    380  O   THR    49      22.784 -34.008  21.670  1.00106.45           O
ATOM    381  N   VAL    50      24.501 -32.549  21.872  1.00105.80           N
ATOM    382  CA  VAL    50      23.663 -31.398  21.799  1.00105.80           C
ATOM    383  CB  VAL    50      23.906 -30.395  22.893  1.00105.80           C
ATOM    384  CG1 VAL    50      23.487 -31.034  24.228  1.00105.80           C
ATOM    385  CG2 VAL    50      25.381 -29.963  22.866  1.00105.80           C
ATOM    386  C   VAL    50      23.978 -30.783  20.479  1.00105.80           C
ATOM    387  O   VAL    50      25.117 -30.425  20.178  1.00105.80           O
ATOM    388  N   THR    51      22.948 -30.653  19.636  1.00142.46           N
ATOM    389  CA  THR    51      23.187 -30.162  18.319  1.00142.46           C
ATOM    390  CB  THR    51      22.482 -31.014  17.309  1.00142.46           C
ATOM    391  OG1 THR    51      22.772 -30.580  15.992  1.00142.46           O
ATOM    392  CG2 THR    51      20.972 -30.996  17.605  1.00142.46           C
ATOM    393  C   THR    51      22.716 -28.742  18.265  1.00142.46           C
ATOM    394  O   THR    51      21.598 -28.432  18.671  1.00142.46           O
ATOM    395  N   LYS    52      23.582 -27.833  17.769  1.00 63.53           N
ATOM    396  CA  LYS    52      23.276 -26.428  17.745  1.00 63.53           C
ATOM    397  CB  LYS    52      24.498 -25.554  18.065  1.00 63.53           C
ATOM    398  CG  LYS    52      25.108 -25.836  19.438  1.00 63.53           C
ATOM    399  CD  LYS    52      26.510 -25.248  19.607  1.00 63.53           C
ATOM    400  CE  LYS    52      27.131 -25.524  20.978  1.00 63.53           C
ATOM    401  NZ  LYS    52      28.483 -24.928  21.049  1.00 63.53           N
ATOM    402  C   LYS    52      22.841 -26.054  16.361  1.00 63.53           C
ATOM    403  O   LYS    52      23.440 -26.485  15.375  1.00 63.53           O
ATOM    404  N   PHE    53      21.783 -25.217  16.254  1.00178.83           N
ATOM    405  CA  PHE    53      21.287 -24.876  14.950  1.00178.83           C
ATOM    406  CB  PHE    53      19.920 -25.503  14.630  1.00178.83           C
ATOM    407  CG  PHE    53      20.186 -26.953  14.456  1.00178.83           C
ATOM    408  CD1 PHE    53      20.228 -27.778  15.551  1.00178.83           C
ATOM    409  CD2 PHE    53      20.413 -27.481  13.206  1.00178.83           C
ATOM    410  CE1 PHE    53      20.494 -29.115  15.399  1.00178.83           C
ATOM    411  CE2 PHE    53      20.675 -28.822  13.050  1.00178.83           C
ATOM    412  CZ  PHE    53      20.704 -29.646  14.149  1.00178.83           C
ATOM    413  C   PHE    53      21.153 -23.395  14.775  1.00178.83           C
ATOM    414  O   PHE    53      20.729 -22.663  15.670  1.00178.83           O
ATOM    415  N   ASP    54      21.521 -22.940  13.561  1.00 88.14           N
ATOM    416  CA  ASP    54      21.452 -21.576  13.134  1.00 88.14           C
ATOM    417  CB  ASP    54      22.654 -21.214  12.237  1.00 88.14           C
ATOM    418  CG  ASP    54      22.592 -19.764  11.774  1.00 88.14           C
ATOM    419  OD1 ASP    54      21.563 -19.086  12.026  1.00 88.14           O
ATOM    420  OD2 ASP    54      23.591 -19.317  11.146  1.00 88.14           O
ATOM    421  C   ASP    54      20.204 -21.452  12.305  1.00 88.14           C
ATOM    422  O   ASP    54      20.154 -21.928  11.170  1.00 88.14           O
ATOM    423  N   LEU    55      19.151 -20.824  12.872  1.00124.55           N
ATOM    424  CA  LEU    55      17.928 -20.613  12.146  1.00124.55           C
ATOM    425  CB  LEU    55      16.670 -20.763  13.018  1.00124.55           C
ATOM    426  CG  LEU    55      16.373 -22.213  13.447  1.00124.55           C
ATOM    427  CD1 LEU    55      15.897 -23.057  12.258  1.00124.55           C
ATOM    428  CD2 LEU    55      17.565 -22.847  14.170  1.00124.55           C
ATOM    429  C   LEU    55      17.986 -19.197  11.661  1.00124.55           C
ATOM    430  O   LEU    55      17.592 -18.267  12.363  1.00124.55           O
ATOM    431  N   ARG    56      18.440 -19.010  10.407  1.00169.81           N
ATOM    432  CA  ARG    56      18.704 -17.683   9.919  1.00169.81           C
ATOM    433  CB  ARG    56      19.958 -17.624   9.031  1.00169.81           C
ATOM    434  CG  ARG    56      20.451 -16.199   8.793  1.00169.81           C
ATOM    435  CD  ARG    56      21.098 -15.590  10.037  1.00169.81           C
ATOM    436  NE  ARG    56      22.570 -15.563   9.816  1.00169.81           N
ATOM    437  CZ  ARG    56      23.435 -15.894  10.818  1.00169.81           C
ATOM    438  NH1 ARG    56      22.988 -16.503  11.952  1.00169.81           N
ATOM    439  NH2 ARG    56      24.762 -15.610  10.689  1.00169.81           N
ATOM    440  C   ARG    56      17.567 -17.130   9.110  1.00169.81           C
ATOM    441  O   ARG    56      17.227 -17.646   8.045  1.00169.81           O
ATOM    442  N   LEU    57      16.907 -16.081   9.652  1.00106.61           N
ATOM    443  CA  LEU    57      15.857 -15.371   8.974  1.00106.61           C
ATOM    444  CB  LEU    57      15.013 -14.510   9.930  1.00106.61           C
ATOM    445  CG  LEU    57      14.266 -15.328  11.000  1.00106.61           C
ATOM    446  CD1 LEU    57      13.244 -16.285  10.366  1.00106.61           C
ATOM    447  CD2 LEU    57      15.248 -16.037  11.946  1.00106.61           C
ATOM    448  C   LEU    57      16.387 -14.438   7.917  1.00106.61           C
ATOM    449  O   LEU    57      15.920 -14.466   6.779  1.00106.61           O
ATOM    450  N   VAL    58      17.407 -13.611   8.254  1.00 58.20           N
ATOM    451  CA  VAL    58      17.825 -12.565   7.356  1.00 58.20           C
ATOM    452  CB  VAL    58      17.677 -11.203   7.980  1.00 58.20           C
ATOM    453  CG1 VAL    58      18.167 -10.095   7.030  1.00 58.20           C
ATOM    454  CG2 VAL    58      16.200 -11.053   8.356  1.00 58.20           C
ATOM    455  C   VAL    58      19.252 -12.755   6.961  1.00 58.20           C
ATOM    456  O   VAL    58      20.024 -13.432   7.641  1.00 58.20           O
ATOM    457  N   GLN    59      19.629 -12.158   5.811  1.00125.53           N
ATOM    458  CA  GLN    59      20.972 -12.265   5.338  1.00125.53           C
ATOM    459  CB  GLN    59      21.171 -11.707   3.916  1.00125.53           C
ATOM    460  CG  GLN    59      22.414 -12.239   3.196  1.00125.53           C
ATOM    461  CD  GLN    59      23.645 -11.540   3.735  1.00125.53           C
ATOM    462  OE1 GLN    59      23.546 -10.513   4.402  1.00125.53           O
ATOM    463  NE2 GLN    59      24.846 -12.106   3.435  1.00125.53           N
ATOM    464  C   GLN    59      21.802 -11.481   6.303  1.00125.53           C
ATOM    465  O   GLN    59      21.407 -10.444   6.828  1.00125.53           O
ATOM    466  N   PRO    60      22.988 -11.962   6.466  1.00209.10           N
ATOM    467  CA  PRO    60      23.919 -11.496   7.456  1.00209.10           C
ATOM    468  CD  PRO    60      23.221 -13.359   6.125  1.00209.10           C
ATOM    469  CB  PRO    60      25.047 -12.526   7.476  1.00209.10           C
ATOM    470  CG  PRO    60      24.365 -13.829   7.036  1.00209.10           C
ATOM    471  C   PRO    60      24.453 -10.105   7.382  1.00209.10           C
ATOM    472  O   PRO    60      25.512  -9.928   7.956  1.00209.10           O
ATOM    473  N   ASN    61      23.899  -9.146   6.620  1.00174.74           N
ATOM    474  CA  ASN    61      24.406  -7.796   6.730  1.00174.74           C
ATOM    475  CB  ASN    61      25.673  -7.526   5.888  1.00174.74           C
ATOM    476  CG  ASN    61      26.918  -7.999   6.626  1.00174.74           C
ATOM    477  OD1 ASN    61      27.249  -7.485   7.693  1.00174.74           O
ATOM    478  ND2 ASN    61      27.629  -9.005   6.048  1.00174.74           N
ATOM    479  C   ASN    61      23.361  -6.922   6.141  1.00174.74           C
ATOM    480  O   ASN    61      23.493  -5.698   6.094  1.00174.74           O
ATOM    481  N   ARG    62      22.305  -7.574   5.635  1.00155.08           N
ATOM    482  CA  ARG    62      21.240  -6.903   4.960  1.00155.08           C
ATOM    483  CB  ARG    62      20.262  -7.877   4.283  1.00155.08           C
ATOM    484  CG  ARG    62      19.157  -7.170   3.494  1.00155.08           C
ATOM    485  CD  ARG    62      18.091  -8.112   2.932  1.00155.08           C
ATOM    486  NE  ARG    62      17.082  -8.336   4.004  1.00155.08           N
ATOM    487  CZ  ARG    62      15.975  -9.090   3.741  1.00155.08           C
ATOM    488  NH1 ARG    62      15.814  -9.660   2.512  1.00155.08           N
ATOM    489  NH2 ARG    62      15.028  -9.277   4.706  1.00155.08           N
ATOM    490  C   ARG    62      20.446  -6.078   5.919  1.00155.08           C
ATOM    491  O   ARG    62      20.077  -4.950   5.609  1.00155.08           O
ATOM    492  N   ALA    63      20.149  -6.614   7.115  1.00 40.93           N
ATOM    493  CA  ALA    63      19.315  -5.869   8.014  1.00 40.93           C
ATOM    494  CB  ALA    63      17.896  -5.621   7.473  1.00 40.93           C
ATOM    495  C   ALA    63      19.175  -6.674   9.268  1.00 40.93           C
ATOM    496  O   ALA    63      19.783  -7.735   9.402  1.00 40.93           O
ATOM    497  N   GLU    64      18.383  -6.163  10.235  1.00 96.19           N
ATOM    498  CA  GLU    64      18.210  -6.843  11.488  1.00 96.19           C
ATOM    499  CB  GLU    64      18.899  -6.106  12.649  1.00 96.19           C
ATOM    500  CG  GLU    64      18.321  -4.698  12.837  1.00 96.19           C
ATOM    501  CD  GLU    64      19.028  -4.008  13.993  1.00 96.19           C
ATOM    502  OE1 GLU    64      20.247  -4.263  14.186  1.00 96.19           O
ATOM    503  OE2 GLU    64      18.355  -3.210  14.698  1.00 96.19           O
ATOM    504  C   GLU    64      16.747  -6.835  11.831  1.00 96.19           C
ATOM    505  O   GLU    64      16.000  -5.972  11.374  1.00 96.19           O
ATOM    506  N   LEU    65      16.290  -7.823  12.633  1.00137.54           N
ATOM    507  CA  LEU    65      14.917  -7.814  13.050  1.00137.54           C
ATOM    508  CB  LEU    65      14.336  -9.189  13.444  1.00137.54           C
ATOM    509  CG  LEU    65      12.854  -9.109  13.874  1.00137.54           C
ATOM    510  CD1 LEU    65      11.981  -8.568  12.733  1.00137.54           C
ATOM    511  CD2 LEU    65      12.320 -10.449  14.403  1.00137.54           C
ATOM    512  C   LEU    65      14.833  -6.906  14.239  1.00137.54           C
ATOM    513  O   LEU    65      15.761  -6.836  15.044  1.00137.54           O
ATOM    514  N   PRO    66      13.737  -6.212  14.371  1.00147.88           N
ATOM    515  CA  PRO    66      13.572  -5.313  15.479  1.00147.88           C
ATOM    516  CD  PRO    66      13.002  -5.758  13.201  1.00147.88           C
ATOM    517  CB  PRO    66      12.318  -4.501  15.167  1.00147.88           C
ATOM    518  CG  PRO    66      12.293  -4.463  13.628  1.00147.88           C
ATOM    519  C   PRO    66      13.510  -6.080  16.758  1.00147.88           C
ATOM    520  O   PRO    66      13.076  -7.230  16.743  1.00147.88           O
ATOM    521  N   THR    67      13.927  -5.450  17.874  1.00105.65           N
ATOM    522  CA  THR    67      14.016  -6.114  19.144  1.00105.65           C
ATOM    523  CB  THR    67      14.529  -5.222  20.243  1.00105.65           C
ATOM    524  OG1 THR    67      14.650  -5.959  21.451  1.00105.65           O
ATOM    525  CG2 THR    67      13.573  -4.032  20.432  1.00105.65           C
ATOM    526  C   THR    67      12.675  -6.624  19.569  1.00105.65           C
ATOM    527  O   THR    67      12.556  -7.764  20.017  1.00105.65           O
ATOM    528  N   ALA    68      11.619  -5.806  19.435  1.00 29.34           N
ATOM    529  CA  ALA    68      10.328  -6.230  19.894  1.00 29.34           C
ATOM    530  CB  ALA    68       9.249  -5.147  19.716  1.00 29.34           C
ATOM    531  C   ALA    68       9.909  -7.431  19.108  1.00 29.34           C
ATOM    532  O   ALA    68       9.340  -8.379  19.648  1.00 29.34           O
ATOM    533  N   ALA    69      10.174  -7.413  17.792  1.00 42.18           N
ATOM    534  CA  ALA    69       9.750  -8.487  16.939  1.00 42.18           C
ATOM    535  CB  ALA    69      10.017  -8.205  15.451  1.00 42.18           C
ATOM    536  C   ALA    69      10.462  -9.760  17.293  1.00 42.18           C
ATOM    537  O   ALA    69       9.839 -10.818  17.344  1.00 42.18           O
ATOM    538  N   LEU    70      11.785  -9.699  17.538  1.00142.36           N
ATOM    539  CA  LEU    70      12.545 -10.880  17.850  1.00142.36           C
ATOM    540  CB  LEU    70      14.061 -10.630  17.942  1.00142.36           C
ATOM    541  CG  LEU    70      14.764 -10.545  16.575  1.00142.36           C
ATOM    542  CD1 LEU    70      16.269 -10.278  16.733  1.00142.36           C
ATOM    543  CD2 LEU    70      14.524 -11.833  15.769  1.00142.36           C
ATOM    544  C   LEU    70      12.093 -11.422  19.161  1.00142.36           C
ATOM    545  O   LEU    70      12.072 -12.636  19.367  1.00142.36           O
ATOM    546  N   HIS    71      11.739 -10.518  20.088  1.00 62.06           N
ATOM    547  CA  HIS    71      11.305 -10.878  21.405  1.00 62.06           C
ATOM    548  ND1 HIS    71      10.236  -8.896  24.544  1.00 62.06           N
ATOM    549  CG  HIS    71      10.577  -9.888  23.653  1.00 62.06           C
ATOM    550  CB  HIS    71      10.929  -9.625  22.220  1.00 62.06           C
ATOM    551  NE2 HIS    71      10.154 -10.814  25.665  1.00 62.06           N
ATOM    552  CD2 HIS    71      10.523 -11.053  24.353  1.00 62.06           C
ATOM    553  CE1 HIS    71       9.992  -9.505  25.732  1.00 62.06           C
ATOM    554  C   HIS    71      10.072 -11.712  21.270  1.00 62.06           C
ATOM    555  O   HIS    71       9.925 -12.754  21.908  1.00 62.06           O
ATOM    556  N   THR    72       9.139 -11.263  20.420  1.00136.68           N
ATOM    557  CA  THR    72       7.909 -11.974  20.252  1.00136.68           C
ATOM    558  CB  THR    72       6.849 -11.171  19.560  1.00136.68           C
ATOM    559  OG1 THR    72       5.587 -11.797  19.723  1.00136.68           O
ATOM    560  CG2 THR    72       7.185 -11.032  18.079  1.00136.68           C
ATOM    561  C   THR    72       8.169 -13.277  19.553  1.00136.68           C
ATOM    562  O   THR    72       7.534 -14.284  19.864  1.00136.68           O
ATOM    563  N   LEU    73       9.118 -13.307  18.594  1.00101.79           N
ATOM    564  CA  LEU    73       9.418 -14.539  17.921  1.00101.79           C
ATOM    565  CB  LEU    73      10.446 -14.436  16.781  1.00101.79           C
ATOM    566  CG  LEU    73       9.850 -14.044  15.417  1.00101.79           C
ATOM    567  CD1 LEU    73       9.213 -12.653  15.422  1.00101.79           C
ATOM    568  CD2 LEU    73      10.896 -14.210  14.309  1.00101.79           C
ATOM    569  C   LEU    73       9.936 -15.512  18.926  1.00101.79           C
ATOM    570  O   LEU    73       9.657 -16.706  18.840  1.00101.79           O
ATOM    571  N   GLU    74      10.709 -15.028  19.912  1.00 42.97           N
ATOM    572  CA  GLU    74      11.245 -15.914  20.901  1.00 42.97           C
ATOM    573  CB  GLU    74      12.058 -15.184  21.977  1.00 42.97           C
ATOM    574  CG  GLU    74      12.627 -16.131  23.033  1.00 42.97           C
ATOM    575  CD  GLU    74      13.301 -15.287  24.103  1.00 42.97           C
ATOM    576  OE1 GLU    74      12.869 -14.119  24.296  1.00 42.97           O
ATOM    577  OE2 GLU    74      14.256 -15.801  24.742  1.00 42.97           O
ATOM    578  C   GLU    74      10.109 -16.576  21.623  1.00 42.97           C
ATOM    579  O   GLU    74      10.122 -17.787  21.836  1.00 42.97           O
ATOM    580  N   HIS    75       9.081 -15.799  22.011  1.00 62.54           N
ATOM    581  CA  HIS    75       7.985 -16.344  22.764  1.00 62.54           C
ATOM    582  ND1 HIS    75       6.985 -14.775  25.702  1.00 62.54           N
ATOM    583  CG  HIS    75       7.430 -14.512  24.425  1.00 62.54           C
ATOM    584  CB  HIS    75       6.973 -15.273  23.216  1.00 62.54           C
ATOM    585  NE2 HIS    75       8.448 -13.111  25.872  1.00 62.54           N
ATOM    586  CD2 HIS    75       8.323 -13.494  24.547  1.00 62.54           C
ATOM    587  CE1 HIS    75       7.624 -13.908  26.527  1.00 62.54           C
ATOM    588  C   HIS    75       7.236 -17.375  21.973  1.00 62.54           C
ATOM    589  O   HIS    75       6.893 -18.433  22.498  1.00 62.54           O
ATOM    590  N   LEU    76       6.941 -17.084  20.692  1.00 68.88           N
ATOM    591  CA  LEU    76       6.157 -17.959  19.856  1.00 68.88           C
ATOM    592  CB  LEU    76       5.804 -17.306  18.510  1.00 68.88           C
ATOM    593  CG  LEU    76       4.893 -16.069  18.647  1.00 68.88           C
ATOM    594  CD1 LEU    76       4.563 -15.454  17.276  1.00 68.88           C
ATOM    595  CD2 LEU    76       3.630 -16.401  19.460  1.00 68.88           C
ATOM    596  C   LEU    76       6.875 -19.244  19.553  1.00 68.88           C
ATOM    597  O   LEU    76       6.298 -20.322  19.648  1.00 68.88           O
ATOM    598  N   LEU    77       8.165 -19.150  19.178  1.00 69.15           N
ATOM    599  CA  LEU    77       8.955 -20.272  18.747  1.00 69.15           C
ATOM    600  CB  LEU    77      10.299 -19.867  18.125  1.00 69.15           C
ATOM    601  CG  LEU    77      10.134 -19.132  16.783  1.00 69.15           C
ATOM    602  CD1 LEU    77      11.496 -18.852  16.129  1.00 69.15           C
ATOM    603  CD2 LEU    77       9.166 -19.882  15.853  1.00 69.15           C
ATOM    604  C   LEU    77       9.224 -21.222  19.863  1.00 69.15           C
ATOM    605  O   LEU    77       9.475 -22.402  19.617  1.00 69.15           O
ATOM    606  N   ALA    78       9.236 -20.734  21.116  1.00 42.87           N
ATOM    607  CA  ALA    78       9.552 -21.638  22.181  1.00 42.87           C
ATOM    608  CB  ALA    78       9.463 -20.981  23.568  1.00 42.87           C
ATOM    609  C   ALA    78       8.551 -22.754  22.155  1.00 42.87           C
ATOM    610  O   ALA    78       8.933 -23.921  22.234  1.00 42.87           O
ATOM    611  N   GLY    79       7.248 -22.424  22.053  1.00 47.26           N
ATOM    612  CA  GLY    79       6.224 -23.432  22.002  1.00 47.26           C
ATOM    613  C   GLY    79       6.148 -24.153  20.682  1.00 47.26           C
ATOM    614  O   GLY    79       6.098 -25.381  20.644  1.00 47.26           O
ATOM    615  N   TYR    80       6.148 -23.402  19.559  1.00129.77           N
ATOM    616  CA  TYR    80       5.890 -23.987  18.268  1.00129.77           C
ATOM    617  CB  TYR    80       5.663 -22.975  17.129  1.00129.77           C
ATOM    618  CG  TYR    80       4.371 -22.289  17.425  1.00129.77           C
ATOM    619  CD1 TYR    80       3.180 -22.970  17.313  1.00129.77           C
ATOM    620  CD2 TYR    80       4.342 -20.982  17.854  1.00129.77           C
ATOM    621  CE1 TYR    80       1.985 -22.350  17.595  1.00129.77           C
ATOM    622  CE2 TYR    80       3.151 -20.355  18.136  1.00129.77           C
ATOM    623  CZ  TYR    80       1.969 -21.040  18.008  1.00129.77           C
ATOM    624  OH  TYR    80       0.744 -20.403  18.299  1.00129.77           O
ATOM    625  C   TYR    80       6.963 -24.944  17.863  1.00129.77           C
ATOM    626  O   TYR    80       6.677 -25.976  17.260  1.00129.77           O
ATOM    627  N   LEU    81       8.232 -24.618  18.150  1.00128.93           N
ATOM    628  CA  LEU    81       9.302 -25.503  17.793  1.00128.93           C
ATOM    629  CB  LEU    81      10.684 -24.939  18.157  1.00128.93           C
ATOM    630  CG  LEU    81      11.846 -25.884  17.797  1.00128.93           C
ATOM    631  CD1 LEU    81      11.960 -26.080  16.277  1.00128.93           C
ATOM    632  CD2 LEU    81      13.162 -25.427  18.445  1.00128.93           C
ATOM    633  C   LEU    81       9.133 -26.782  18.551  1.00128.93           C
ATOM    634  O   LEU    81       9.356 -27.869  18.019  1.00128.93           O
ATOM    635  N   ARG    82       8.717 -26.684  19.825  1.00120.12           N
ATOM    636  CA  ARG    82       8.598 -27.839  20.665  1.00120.12           C
ATOM    637  CB  ARG    82       8.139 -27.502  22.095  1.00120.12           C
ATOM    638  CG  ARG    82       9.107 -26.587  22.848  1.00120.12           C
ATOM    639  CD  ARG    82       8.813 -26.478  24.346  1.00120.12           C
ATOM    640  NE  ARG    82       9.852 -27.274  25.059  1.00120.12           N
ATOM    641  CZ  ARG    82      11.014 -26.671  25.445  1.00120.12           C
ATOM    642  NH1 ARG    82      11.175 -25.329  25.256  1.00120.12           N
ATOM    643  NH2 ARG    82      12.013 -27.402  26.020  1.00120.12           N
ATOM    644  C   ARG    82       7.585 -28.760  20.082  1.00120.12           C
ATOM    645  O   ARG    82       7.757 -29.978  20.123  1.00120.12           O
ATOM    646  N   GLY    83       6.492 -28.205  19.528  1.00 33.27           N
ATOM    647  CA  GLY    83       5.476 -29.068  19.010  1.00 33.27           C
ATOM    648  C   GLY    83       6.060 -29.891  17.902  1.00 33.27           C
ATOM    649  O   GLY    83       5.849 -31.098  17.822  1.00 33.27           O
ATOM    650  N   ALA    84       6.792 -29.229  16.997  1.00 68.65           N
ATOM    651  CA  ALA    84       7.396 -29.807  15.829  1.00 68.65           C
ATOM    652  CB  ALA    84       7.875 -28.735  14.838  1.00 68.65           C
ATOM    653  C   ALA    84       8.576 -30.698  16.107  1.00 68.65           C
ATOM    654  O   ALA    84       8.814 -31.646  15.362  1.00 68.65           O
ATOM    655  N   LEU    85       9.398 -30.370  17.125  1.00183.82           N
ATOM    656  CA  LEU    85      10.615 -31.104  17.370  1.00183.82           C
ATOM    657  CB  LEU    85      11.895 -30.250  17.305  1.00183.82           C
ATOM    658  CG  LEU    85      12.415 -29.891  15.905  1.00183.82           C
ATOM    659  CD1 LEU    85      13.656 -28.989  16.000  1.00183.82           C
ATOM    660  CD2 LEU    85      12.718 -31.161  15.095  1.00183.82           C
ATOM    661  C   LEU    85      10.628 -31.630  18.762  1.00183.82           C
ATOM    662  O   LEU    85      10.129 -30.988  19.683  1.00183.82           O
ATOM    663  N   GLU    86      11.277 -32.796  18.958  1.00124.64           N
ATOM    664  CA  GLU    86      11.294 -33.385  20.264  1.00124.64           C
ATOM    665  CB  GLU    86      10.441 -34.658  20.376  1.00124.64           C
ATOM    666  CG  GLU    86      10.925 -35.789  19.467  1.00124.64           C
ATOM    667  CD  GLU    86      10.004 -36.983  19.671  1.00124.64           C
ATOM    668  OE1 GLU    86       9.132 -36.913  20.578  1.00124.64           O
ATOM    669  OE2 GLU    86      10.162 -37.983  18.921  1.00124.64           O
ATOM    670  C   GLU    86      12.682 -33.766  20.671  1.00124.64           C
ATOM    671  O   GLU    86      13.676 -33.329  20.087  1.00124.64           O
ATOM    672  N   GLY    87      12.721 -34.580  21.753  1.00 62.89           N
ATOM    673  CA  GLY    87      13.867 -35.116  22.434  1.00 62.89           C
ATOM    674  C   GLY    87      13.388 -35.270  23.844  1.00 62.89           C
ATOM    675  O   GLY    87      12.180 -35.399  24.040  1.00 62.89           O
ATOM    676  N   LEU    88      14.290 -35.315  24.860  1.00147.77           N
ATOM    677  CA  LEU    88      13.727 -35.375  26.185  1.00147.77           C
ATOM    678  CB  LEU    88      14.799 -35.387  27.293  1.00147.77           C
ATOM    679  CG  LEU    88      14.220 -35.454  28.719  1.00147.77           C
ATOM    680  CD1 LEU    88      13.456 -36.767  28.955  1.00147.77           C
ATOM    681  CD2 LEU    88      15.309 -35.201  29.775  1.00147.77           C
ATOM    682  C   LEU    88      12.944 -34.114  26.319  1.00147.77           C
ATOM    683  O   LEU    88      11.715 -34.139  26.287  1.00147.77           O
ATOM    684  N   GLU    89      13.629 -32.963  26.455  1.00117.16           N
ATOM    685  CA  GLU    89      12.911 -31.762  26.161  1.00117.16           C
ATOM    686  CB  GLU    89      13.600 -30.483  26.666  1.00117.16           C
ATOM    687  CG  GLU    89      13.501 -30.301  28.182  1.00117.16           C
ATOM    688  CD  GLU    89      12.064 -29.913  28.512  1.00117.16           C
ATOM    689  OE1 GLU    89      11.279 -29.678  27.555  1.00117.16           O
ATOM    690  OE2 GLU    89      11.733 -29.846  29.726  1.00117.16           O
ATOM    691  C   GLU    89      13.010 -31.805  24.682  1.00117.16           C
ATOM    692  O   GLU    89      12.059 -31.603  23.929  1.00117.16           O
ATOM    693  N   GLY    90      14.258 -32.116  24.279  1.00 80.98           N
ATOM    694  CA  GLY    90      14.731 -32.376  22.961  1.00 80.98           C
ATOM    695  C   GLY    90      14.830 -31.113  22.221  1.00 80.98           C
ATOM    696  O   GLY    90      15.541 -31.039  21.223  1.00 80.98           O
ATOM    697  N   VAL    91      14.185 -30.045  22.704  1.00223.30           N
ATOM    698  CA  VAL    91      14.182 -29.032  21.715  1.00223.30           C
ATOM    699  CB  VAL    91      12.980 -29.070  20.820  1.00223.30           C
ATOM    700  CG1 VAL    91      12.970 -30.400  20.053  1.00223.30           C
ATOM    701  CG2 VAL    91      11.728 -28.832  21.676  1.00223.30           C
ATOM    702  C   VAL    91      14.227 -27.658  22.227  1.00223.30           C
ATOM    703  O   VAL    91      14.150 -27.405  23.431  1.00223.30           O
ATOM    704  N   GLN    92      14.344 -26.777  21.197  1.00275.44           N
ATOM    705  CA  GLN    92      14.540 -25.365  21.241  1.00275.44           C
ATOM    706  CB  GLN    92      14.018 -24.754  22.539  1.00275.44           C
ATOM    707  CG  GLN    92      12.526 -25.004  22.751  1.00275.44           C
ATOM    708  CD  GLN    92      11.779 -24.418  21.565  1.00275.44           C
ATOM    709  OE1 GLN    92      11.060 -25.127  20.863  1.00275.44           O
ATOM    710  NE2 GLN    92      11.951 -23.090  21.332  1.00275.44           N
ATOM    711  C   GLN    92      16.023 -25.336  21.171  1.00275.44           C
ATOM    712  O   GLN    92      16.598 -25.587  20.116  1.00275.44           O
ATOM    713  N   LEU    93      16.638 -24.937  22.288  1.00265.76           N
ATOM    714  CA  LEU    93      17.971 -25.265  22.657  1.00265.76           C
ATOM    715  CB  LEU    93      18.811 -24.308  23.543  1.00265.76           C
ATOM    716  CG  LEU    93      19.925 -23.499  22.835  1.00265.76           C
ATOM    717  CD1 LEU    93      19.435 -22.611  21.690  1.00265.76           C
ATOM    718  CD2 LEU    93      20.746 -22.712  23.867  1.00265.76           C
ATOM    719  C   LEU    93      17.526 -26.297  23.548  1.00265.76           C
ATOM    720  O   LEU    93      16.731 -27.186  23.232  1.00265.76           O
ATOM    721  N   VAL    94      18.010 -26.158  24.741  1.00194.60           N
ATOM    722  CA  VAL    94      17.017 -26.593  25.606  1.00194.60           C
ATOM    723  CB  VAL    94      17.423 -26.444  27.037  1.00194.60           C
ATOM    724  CG1 VAL    94      18.618 -27.377  27.300  1.00194.60           C
ATOM    725  CG2 VAL    94      17.743 -24.962  27.289  1.00194.60           C
ATOM    726  C   VAL    94      15.943 -25.541  25.285  1.00194.60           C
ATOM    727  O   VAL    94      14.753 -25.838  25.362  1.00194.60           O
ATOM    728  N   ASP    95      16.345 -24.269  24.925  1.00124.90           N
ATOM    729  CA  ASP    95      15.449 -23.192  24.552  1.00124.90           C
ATOM    730  CB  ASP    95      15.327 -22.113  25.644  1.00124.90           C
ATOM    731  CG  ASP    95      14.543 -22.695  26.816  1.00124.90           C
ATOM    732  OD1 ASP    95      13.373 -23.111  26.601  1.00124.90           O
ATOM    733  OD2 ASP    95      15.100 -22.720  27.946  1.00124.90           O
ATOM    734  C   ASP    95      15.842 -22.473  23.268  1.00124.90           C
ATOM    735  O   ASP    95      17.002 -22.423  22.872  1.00124.90           O
ATOM    736  N   ALA    96      14.868 -21.931  22.515  1.00 50.07           N
ATOM    737  CA  ALA    96      15.194 -21.216  21.304  1.00 50.07           C
ATOM    738  CB  ALA    96      14.041 -21.165  20.286  1.00 50.07           C
ATOM    739  C   ALA    96      15.493 -19.809  21.714  1.00 50.07           C
ATOM    740  O   ALA    96      14.729 -19.210  22.469  1.00 50.07           O
ATOM    741  N   SER    97      16.617 -19.233  21.232  1.00 85.48           N
ATOM    742  CA  SER    97      16.956 -17.909  21.679  1.00 85.48           C
ATOM    743  CB  SER    97      18.185 -17.880  22.602  1.00 85.48           C
ATOM    744  OG  SER    97      19.328 -18.351  21.904  1.00 85.48           O
ATOM    745  C   SER    97      17.258 -17.022  20.509  1.00 85.48           C
ATOM    746  O   SER    97      17.640 -17.480  19.433  1.00 85.48           O
ATOM    747  N   PRO    98      17.060 -15.738  20.701  1.00155.20           N
ATOM    748  CA  PRO    98      17.377 -14.804  19.654  1.00155.20           C
ATOM    749  CD  PRO    98      15.944 -15.277  21.512  1.00155.20           C
ATOM    750  CB  PRO    98      16.641 -13.513  19.995  1.00155.20           C
ATOM    751  CG  PRO    98      15.446 -13.989  20.833  1.00155.20           C
ATOM    752  C   PRO    98      18.862 -14.631  19.580  1.00155.20           C
ATOM    753  O   PRO    98      19.518 -14.730  20.615  1.00155.20           O
ATOM    754  N   MET    99      19.415 -14.382  18.376  1.00 60.42           N
ATOM    755  CA  MET    99      20.828 -14.148  18.271  1.00 60.42           C
ATOM    756  CB  MET    99      21.423 -14.384  16.873  1.00 60.42           C
ATOM    757  CG  MET    99      21.391 -15.836  16.403  1.00 60.42           C
ATOM    758  SD  MET    99      22.240 -16.093  14.818  1.00 60.42           S
ATOM    759  CE  MET    99      21.151 -14.986  13.876  1.00 60.42           C
ATOM    760  C   MET    99      21.040 -12.697  18.563  1.00 60.42           C
ATOM    761  O   MET    99      20.147 -11.878  18.363  1.00 60.42           O
ATOM    762  N   GLY   100      22.246 -12.345  19.049  1.00 31.57           N
ATOM    763  CA  GLY   100      22.586 -10.984  19.368  1.00 31.57           C
ATOM    764  C   GLY   100      22.543 -10.186  18.104  1.00 31.57           C
ATOM    765  O   GLY   100      22.220  -9.000  18.100  1.00 31.57           O
ATOM    766  N   CYS   101      22.913 -10.849  17.000  1.00113.41           N
ATOM    767  CA  CYS   101      22.989 -10.336  15.662  1.00113.41           C
ATOM    768  CB  CYS   101      23.523 -11.430  14.726  1.00113.41           C
ATOM    769  SG  CYS   101      23.569 -10.934  12.991  1.00113.41           S
ATOM    770  C   CYS   101      21.612  -9.934  15.194  1.00113.41           C
ATOM    771  O   CYS   101      21.475  -9.053  14.343  1.00113.41           O
ATOM    772  N   ARG   102      20.560 -10.606  15.712  1.00122.06           N
ATOM    773  CA  ARG   102      19.181 -10.331  15.388  1.00122.06           C
ATOM    774  CB  ARG   102      18.756  -8.874  15.649  1.00122.06           C
ATOM    775  CG  ARG   102      18.612  -8.535  17.134  1.00122.06           C
ATOM    776  CD  ARG   102      17.803  -7.262  17.392  1.00122.06           C
ATOM    777  NE  ARG   102      18.647  -6.089  17.031  1.00122.06           N
ATOM    778  CZ  ARG   102      19.318  -5.418  18.012  1.00122.06           C
ATOM    779  NH1 ARG   102      19.216  -5.827  19.310  1.00122.06           N
ATOM    780  NH2 ARG   102      20.080  -4.330  17.697  1.00122.06           N
ATOM    781  C   ARG   102      18.829 -10.668  13.965  1.00122.06           C
ATOM    782  O   ARG   102      17.842 -10.164  13.431  1.00122.06           O
ATOM    783  N   THR   103      19.659 -11.479  13.291  1.00100.44           N
ATOM    784  CA  THR   103      19.378 -11.991  11.974  1.00100.44           C
ATOM    785  CB  THR   103      20.606 -12.243  11.141  1.00100.44           C
ATOM    786  OG1 THR   103      21.476 -13.160  11.786  1.00100.44           O
ATOM    787  CG2 THR   103      21.317 -10.901  10.896  1.00100.44           C
ATOM    788  C   THR   103      18.581 -13.266  12.061  1.00100.44           C
ATOM    789  O   THR   103      18.015 -13.721  11.063  1.00100.44           O
ATOM    790  N   GLY   104      18.592 -13.936  13.237  1.00 35.70           N
ATOM    791  CA  GLY   104      17.897 -15.190  13.321  1.00 35.70           C
ATOM    792  C   GLY   104      17.876 -15.668  14.743  1.00 35.70           C
ATOM    793  O   GLY   104      18.201 -14.929  15.671  1.00 35.70           O
ATOM    794  N   PHE   105      17.471 -16.943  14.934  1.00 51.77           N
ATOM    795  CA  PHE   105      17.375 -17.542  16.237  1.00 51.77           C
ATOM    796  CB  PHE   105      15.997 -18.149  16.545  1.00 51.77           C
ATOM    797  CG  PHE   105      15.051 -17.032  16.818  1.00 51.77           C
ATOM    798  CD1 PHE   105      14.539 -16.273  15.791  1.00 51.77           C
ATOM    799  CD2 PHE   105      14.669 -16.754  18.111  1.00 51.77           C
ATOM    800  CE1 PHE   105      13.661 -15.247  16.054  1.00 51.77           C
ATOM    801  CE2 PHE   105      13.792 -15.731  18.380  1.00 51.77           C
ATOM    802  CZ  PHE   105      13.292 -14.972  17.349  1.00 51.77           C
ATOM    803  C   PHE   105      18.369 -18.655  16.337  1.00 51.77           C
ATOM    804  O   PHE   105      18.783 -19.243  15.339  1.00 51.77           O
ATOM    805  N   TYR   106      18.774 -18.963  17.584  1.00132.95           N
ATOM    806  CA  TYR   106      19.735 -19.986  17.875  1.00132.95           C
ATOM    807  CB  TYR   106      20.913 -19.416  18.685  1.00132.95           C
ATOM    808  CG  TYR   106      21.772 -20.512  19.201  1.00132.95           C
ATOM    809  CD1 TYR   106      22.774 -21.054  18.434  1.00132.95           C
ATOM    810  CD2 TYR   106      21.564 -20.987  20.472  1.00132.95           C
ATOM    811  CE1 TYR   106      23.555 -22.067  18.937  1.00132.95           C
ATOM    812  CE2 TYR   106      22.337 -21.998  20.982  1.00132.95           C
ATOM    813  CZ  TYR   106      23.341 -22.532  20.215  1.00132.95           C
ATOM    814  OH  TYR   106      24.139 -23.568  20.740  1.00132.95           O
ATOM    815  C   TYR   106      19.020 -21.026  18.674  1.00132.95           C
ATOM    816  O   TYR   106      18.242 -20.702  19.570  1.00132.95           O
ATOM    817  N   LEU   107      19.229 -22.316  18.330  1.00151.17           N
ATOM    818  CA  LEU   107      18.487 -23.348  19.006  1.00151.17           C
ATOM    819  CB  LEU   107      17.254 -23.778  18.180  1.00151.17           C
ATOM    820  CG  LEU   107      16.231 -22.661  17.877  1.00151.17           C
ATOM    821  CD1 LEU   107      16.774 -21.637  16.867  1.00151.17           C
ATOM    822  CD2 LEU   107      14.882 -23.253  17.438  1.00151.17           C
ATOM    823  C   LEU   107      19.347 -24.577  19.155  1.00151.17           C
ATOM    824  O   LEU   107      19.902 -25.085  18.189  1.00151.17           O
ATOM    825  N   THR   108      19.469 -25.116  20.381  1.00197.07           N
ATOM    826  CA  THR   108      20.182 -26.348  20.597  1.00197.07           C
ATOM    827  CB  THR   108      21.122 -26.427  21.781  1.00197.07           C
ATOM    828  OG1 THR   108      20.430 -26.493  23.016  1.00197.07           O
ATOM    829  CG2 THR   108      22.061 -25.209  21.743  1.00197.07           C
ATOM    830  C   THR   108      19.196 -27.488  20.707  1.00197.07           C
ATOM    831  O   THR   108      18.042 -27.377  21.092  1.00197.07           O
ATOM    832  N   VAL   109      19.584 -28.687  20.314  1.00 93.58           N
ATOM    833  CA  VAL   109      18.617 -29.730  20.415  1.00 93.58           C
ATOM    834  CB  VAL   109      18.135 -30.160  19.048  1.00 93.58           C
ATOM    835  CG1 VAL   109      17.287 -31.435  19.157  1.00 93.58           C
ATOM    836  CG2 VAL   109      17.387 -28.983  18.397  1.00 93.58           C
ATOM    837  C   VAL   109      19.344 -30.869  21.015  1.00 93.58           C
ATOM    838  O   VAL   109      20.537 -31.035  20.773  1.00 93.58           O
ATOM    839  N   LEU   110      18.658 -31.673  21.842  1.00 93.67           N
ATOM    840  CA  LEU   110      19.356 -32.801  22.370  1.00 93.67           C
ATOM    841  CB  LEU   110      18.800 -33.290  23.719  1.00 93.67           C
ATOM    842  CG  LEU   110      18.944 -32.261  24.855  1.00 93.67           C
ATOM    843  CD1 LEU   110      20.421 -32.011  25.196  1.00 93.67           C
ATOM    844  CD2 LEU   110      18.174 -30.967  24.540  1.00 93.67           C
ATOM    845  C   LEU   110      19.114 -33.878  21.374  1.00 93.67           C
ATOM    846  O   LEU   110      17.963 -34.228  21.122  1.00 93.67           O
ATOM    847  N   GLY   111      20.194 -34.403  20.758  1.00 32.12           N
ATOM    848  CA  GLY   111      20.043 -35.444  19.783  1.00 32.12           C
ATOM    849  C   GLY   111      21.101 -35.267  18.739  1.00 32.12           C
ATOM    850  O   GLY   111      21.772 -34.238  18.684  1.00 32.12           O
ATOM    851  N   GLN   112      21.246 -36.281  17.859  1.00115.19           N
ATOM    852  CA  GLN   112      22.227 -36.256  16.813  1.00115.19           C
ATOM    853  CB  GLN   112      22.374 -37.609  16.097  1.00115.19           C
ATOM    854  CG  GLN   112      23.664 -37.729  15.288  1.00115.19           C
ATOM    855  CD  GLN   112      24.778 -38.079  16.266  1.00115.19           C
ATOM    856  OE1 GLN   112      24.522 -38.433  17.416  1.00115.19           O
ATOM    857  NE2 GLN   112      26.052 -37.986  15.798  1.00115.19           N
ATOM    858  C   GLN   112      21.755 -35.255  15.805  1.00115.19           C
ATOM    859  O   GLN   112      20.579 -34.890  15.787  1.00115.19           O
ATOM    860  N   PRO   113      22.649 -34.779  14.976  1.00 87.07           N
ATOM    861  CA  PRO   113      22.261 -33.776  14.023  1.00 87.07           C
ATOM    862  CD  PRO   113      24.036 -34.628  15.384  1.00 87.07           C
ATOM    863  CB  PRO   113      23.561 -33.209  13.462  1.00 87.07           C
ATOM    864  CG  PRO   113      24.558 -33.396  14.621  1.00 87.07           C
ATOM    865  C   PRO   113      21.298 -34.253  12.984  1.00 87.07           C
ATOM    866  O   PRO   113      21.503 -35.330  12.424  1.00 87.07           O
ATOM    867  N   ALA   114      20.223 -33.475  12.736  1.00 61.56           N
ATOM    868  CA  ALA   114      19.330 -33.789  11.660  1.00 61.56           C
ATOM    869  CB  ALA   114      18.086 -34.574  12.112  1.00 61.56           C
ATOM    870  C   ALA   114      18.863 -32.473  11.115  1.00 61.56           C
ATOM    871  O   ALA   114      17.843 -31.933  11.541  1.00 61.56           O
ATOM    872  N   GLU   115      19.581 -31.952  10.105  1.00 52.03           N
ATOM    873  CA  GLU   115      19.279 -30.671   9.537  1.00 52.03           C
ATOM    874  CB  GLU   115      20.353 -30.205   8.538  1.00 52.03           C
ATOM    875  CG  GLU   115      21.695 -29.919   9.217  1.00 52.03           C
ATOM    876  CD  GLU   115      22.697 -29.476   8.162  1.00 52.03           C
ATOM    877  OE1 GLU   115      22.998 -30.292   7.250  1.00 52.03           O
ATOM    878  OE2 GLU   115      23.179 -28.316   8.256  1.00 52.03           O
ATOM    879  C   GLU   115      17.969 -30.726   8.822  1.00 52.03           C
ATOM    880  O   GLU   115      17.184 -29.780   8.875  1.00 52.03           O
ATOM    881  N   ALA   116      17.707 -31.839   8.115  1.00 26.90           N
ATOM    882  CA  ALA   116      16.500 -31.948   7.349  1.00 26.90           C
ATOM    883  CB  ALA   116      16.428 -33.255   6.542  1.00 26.90           C
ATOM    884  C   ALA   116      15.313 -31.923   8.261  1.00 26.90           C
ATOM    885  O   ALA   116      14.343 -31.210   8.005  1.00 26.90           O
ATOM    886  N   ASP   117      15.363 -32.692   9.365  1.00 73.50           N
ATOM    887  CA  ASP   117      14.226 -32.772  10.235  1.00 73.50           C
ATOM    888  CB  ASP   117      14.390 -33.814  11.355  1.00 73.50           C
ATOM    889  CG  ASP   117      13.049 -33.956  12.065  1.00 73.50           C
ATOM    890  OD1 ASP   117      12.591 -32.958  12.680  1.00 73.50           O
ATOM    891  OD2 ASP   117      12.458 -35.067  11.987  1.00 73.50           O
ATOM    892  C   ASP   117      13.982 -31.440  10.867  1.00 73.50           C
ATOM    893  O   ASP   117      12.840 -31.002  10.985  1.00 73.50           O
ATOM    894  N   ILE   118      15.059 -30.754  11.288  1.00 65.10           N
ATOM    895  CA  ILE   118      14.909 -29.478  11.925  1.00 65.10           C
ATOM    896  CB  ILE   118      16.167 -28.963  12.528  1.00 65.10           C
ATOM    897  CG1 ILE   118      16.483 -29.885  13.709  1.00 65.10           C
ATOM    898  CG2 ILE   118      15.980 -27.489  12.923  1.00 65.10           C
ATOM    899  CD1 ILE   118      17.772 -29.538  14.416  1.00 65.10           C
ATOM    900  C   ILE   118      14.329 -28.484  10.971  1.00 65.10           C
ATOM    901  O   ILE   118      13.534 -27.633  11.366  1.00 65.10           O
ATOM    902  N   ALA   119      14.717 -28.546   9.687  1.00 29.17           N
ATOM    903  CA  ALA   119      14.202 -27.602   8.734  1.00 29.17           C
ATOM    904  CB  ALA   119      14.766 -27.817   7.320  1.00 29.17           C
ATOM    905  C   ALA   119      12.715 -27.767   8.653  1.00 29.17           C
ATOM    906  O   ALA   119      11.974 -26.785   8.609  1.00 29.17           O
ATOM    907  N   GLN   120      12.239 -29.026   8.641  1.00105.56           N
ATOM    908  CA  GLN   120      10.835 -29.280   8.505  1.00105.56           C
ATOM    909  CB  GLN   120      10.515 -30.781   8.401  1.00105.56           C
ATOM    910  CG  GLN   120       9.021 -31.076   8.245  1.00105.56           C
ATOM    911  CD  GLN   120       8.597 -30.632   6.854  1.00105.56           C
ATOM    912  OE1 GLN   120       9.425 -30.235   6.037  1.00105.56           O
ATOM    913  NE2 GLN   120       7.266 -30.704   6.574  1.00105.56           N
ATOM    914  C   GLN   120      10.104 -28.739   9.695  1.00105.56           C
ATOM    915  O   GLN   120       9.049 -28.124   9.550  1.00105.56           O
ATOM    916  N   ALA   121      10.644 -28.952  10.909  1.00 32.41           N
ATOM    917  CA  ALA   121       9.975 -28.495  12.095  1.00 32.41           C
ATOM    918  CB  ALA   121      10.698 -28.905  13.385  1.00 32.41           C
ATOM    919  C   ALA   121       9.911 -27.001  12.077  1.00 32.41           C
ATOM    920  O   ALA   121       8.885 -26.408  12.409  1.00 32.41           O
ATOM    921  N   LEU   122      11.020 -26.355  11.672  1.00 45.93           N
ATOM    922  CA  LEU   122      11.100 -24.922  11.638  1.00 45.93           C
ATOM    923  CB  LEU   122      12.462 -24.413  11.137  1.00 45.93           C
ATOM    924  CG  LEU   122      12.548 -22.877  11.086  1.00 45.93           C
ATOM    925  CD1 LEU   122      12.457 -22.257  12.489  1.00 45.93           C
ATOM    926  CD2 LEU   122      13.784 -22.418  10.299  1.00 45.93           C
ATOM    927  C   LEU   122      10.068 -24.410  10.687  1.00 45.93           C
ATOM    928  O   LEU   122       9.383 -23.431  10.973  1.00 45.93           O
ATOM    929  N   THR   123       9.914 -25.072   9.529  1.00 29.51           N
ATOM    930  CA  THR   123       8.973 -24.605   8.554  1.00 29.51           C
ATOM    931  CB  THR   123       8.943 -25.459   7.320  1.00 29.51           C
ATOM    932  OG1 THR   123      10.230 -25.514   6.726  1.00 29.51           O
ATOM    933  CG2 THR   123       7.936 -24.853   6.328  1.00 29.51           C
ATOM    934  C   THR   123       7.596 -24.647   9.145  1.00 29.51           C
ATOM    935  O   THR   123       6.816 -23.713   8.966  1.00 29.51           O
ATOM    936  N   ARG   124       7.260 -25.742   9.857  1.00132.01           N
ATOM    937  CA  ARG   124       5.945 -25.900  10.414  1.00132.01           C
ATOM    938  CB  ARG   124       5.707 -27.309  10.989  1.00132.01           C
ATOM    939  CG  ARG   124       4.309 -27.513  11.576  1.00132.01           C
ATOM    940  CD  ARG   124       3.922 -28.987  11.734  1.00132.01           C
ATOM    941  NE  ARG   124       5.037 -29.687  12.432  1.00132.01           N
ATOM    942  CZ  ARG   124       5.041 -31.051  12.506  1.00132.01           C
ATOM    943  NH1 ARG   124       4.019 -31.768  11.954  1.00132.01           N
ATOM    944  NH2 ARG   124       6.067 -31.699  13.132  1.00132.01           N
ATOM    945  C   ARG   124       5.706 -24.879  11.488  1.00132.01           C
ATOM    946  O   ARG   124       4.623 -24.301  11.567  1.00132.01           O
ATOM    947  N   ALA   125       6.717 -24.622  12.339  1.00 36.59           N
ATOM    948  CA  ALA   125       6.585 -23.674  13.414  1.00 36.59           C
ATOM    949  CB  ALA   125       7.847 -23.586  14.290  1.00 36.59           C
ATOM    950  C   ALA   125       6.337 -22.313  12.836  1.00 36.59           C
ATOM    951  O   ALA   125       5.603 -21.502  13.401  1.00 36.59           O
ATOM    952  N   LEU   126       6.985 -22.024  11.695  1.00 50.23           N
ATOM    953  CA  LEU   126       6.886 -20.758  11.021  1.00 50.23           C
ATOM    954  CB  LEU   126       7.800 -20.707   9.786  1.00 50.23           C
ATOM    955  CG  LEU   126       9.294 -20.833  10.134  1.00 50.23           C
ATOM    956  CD1 LEU   126      10.161 -20.902   8.867  1.00 50.23           C
ATOM    957  CD2 LEU   126       9.733 -19.747  11.130  1.00 50.23           C
ATOM    958  C   LEU   126       5.480 -20.556  10.547  1.00 50.23           C
ATOM    959  O   LEU   126       4.965 -19.439  10.577  1.00 50.23           O
ATOM    960  N   HIS   127       4.829 -21.626  10.055  1.00 30.94           N
ATOM    961  CA  HIS   127       3.474 -21.497   9.600  1.00 30.94           C
ATOM    962  ND1 HIS   127       2.957 -22.485   6.413  1.00 30.94           N
ATOM    963  CG  HIS   127       3.516 -22.984   7.568  1.00 30.94           C
ATOM    964  CB  HIS   127       2.933 -22.772   8.933  1.00 30.94           C
ATOM    965  NE2 HIS   127       4.802 -23.572   5.811  1.00 30.94           N
ATOM    966  CD2 HIS   127       4.640 -23.646   7.184  1.00 30.94           C
ATOM    967  CE1 HIS   127       3.767 -22.866   5.392  1.00 30.94           C
ATOM    968  C   HIS   127       2.616 -21.178  10.780  1.00 30.94           C
ATOM    969  O   HIS   127       1.713 -20.348  10.698  1.00 30.94           O
ATOM    970  N   ALA   128       2.887 -21.830  11.924  1.00 25.24           N
ATOM    971  CA  ALA   128       2.097 -21.583  13.091  1.00 25.24           C
ATOM    972  CB  ALA   128       2.549 -22.410  14.306  1.00 25.24           C
ATOM    973  C   ALA   128       2.257 -20.140  13.458  1.00 25.24           C
ATOM    974  O   ALA   128       1.293 -19.471  13.825  1.00 25.24           O
ATOM    975  N   VAL   129       3.496 -19.625  13.362  1.00 41.15           N
ATOM    976  CA  VAL   129       3.805 -18.274  13.734  1.00 41.15           C
ATOM    977  CB  VAL   129       5.272 -17.981  13.625  1.00 41.15           C
ATOM    978  CG1 VAL   129       5.505 -16.502  13.973  1.00 41.15           C
ATOM    979  CG2 VAL   129       6.035 -18.968  14.524  1.00 41.15           C
ATOM    980  C   VAL   129       3.084 -17.294  12.852  1.00 41.15           C
ATOM    981  O   VAL   129       2.484 -16.341  13.345  1.00 41.15           O
ATOM    982  N   VAL   130       3.103 -17.505  11.522  1.00102.02           N
ATOM    983  CA  VAL   130       2.483 -16.573  10.618  1.00102.02           C
ATOM    984  CB  VAL   130       2.644 -16.944   9.167  1.00102.02           C
ATOM    985  CG1 VAL   130       4.144 -16.956   8.824  1.00102.02           C
ATOM    986  CG2 VAL   130       1.938 -18.284   8.907  1.00102.02           C
ATOM    987  C   VAL   130       1.017 -16.524  10.923  1.00102.02           C
ATOM    988  O   VAL   130       0.379 -15.477  10.845  1.00102.02           O
ATOM    989  N   ALA   131       0.441 -17.689  11.246  1.00 55.94           N
ATOM    990  CA  ALA   131      -0.951 -17.879  11.551  1.00 55.94           C
ATOM    991  CB  ALA   131      -1.329 -19.367  11.653  1.00 55.94           C
ATOM    992  C   ALA   131      -1.364 -17.230  12.844  1.00 55.94           C
ATOM    993  O   ALA   131      -2.514 -16.817  12.975  1.00 55.94           O
ATOM    994  N   HIS   132      -0.452 -17.149  13.836  1.00 83.03           N
ATOM    995  CA  HIS   132      -0.776 -16.786  15.196  1.00 83.03           C
ATOM    996  ND1 HIS   132       0.077 -17.783  18.317  1.00 83.03           N
ATOM    997  CG  HIS   132       0.184 -16.647  17.546  1.00 83.03           C
ATOM    998  CB  HIS   132       0.480 -16.663  16.078  1.00 83.03           C
ATOM    999  NE2 HIS   132      -0.266 -16.059  19.677  1.00 83.03           N
ATOM   1000  CD2 HIS   132      -0.029 -15.603  18.392  1.00 83.03           C
ATOM   1001  CE1 HIS   132      -0.192 -17.374  19.582  1.00 83.03           C
ATOM   1002  C   HIS   132      -1.554 -15.503  15.299  1.00 83.03           C
ATOM   1003  O   HIS   132      -0.989 -14.412  15.375  1.00 83.03           O
ATOM   1004  N   GLN   133      -2.898 -15.633  15.279  1.00113.12           N
ATOM   1005  CA  GLN   133      -3.871 -14.583  15.424  1.00113.12           C
ATOM   1006  CB  GLN   133      -5.271 -14.967  14.915  1.00113.12           C
ATOM   1007  CG  GLN   133      -5.944 -16.070  15.734  1.00113.12           C
ATOM   1008  CD  GLN   133      -7.409 -16.121  15.323  1.00113.12           C
ATOM   1009  OE1 GLN   133      -7.910 -15.210  14.667  1.00113.12           O
ATOM   1010  NE2 GLN   133      -8.120 -17.205  15.731  1.00113.12           N
ATOM   1011  C   GLN   133      -4.062 -14.175  16.858  1.00113.12           C
ATOM   1012  O   GLN   133      -4.427 -13.034  17.140  1.00113.12           O
ATOM   1013  N   GLY   134      -3.880 -15.121  17.800  1.00 26.14           N
ATOM   1014  CA  GLY   134      -4.206 -14.876  19.179  1.00 26.14           C
ATOM   1015  C   GLY   134      -3.151 -14.053  19.844  1.00 26.14           C
ATOM   1016  O   GLY   134      -2.178 -13.624  19.228  1.00 26.14           O
ATOM   1017  N   GLU   135      -3.345 -13.817  21.157  1.00 35.64           N
ATOM   1018  CA  GLU   135      -2.449 -13.016  21.935  1.00 35.64           C
ATOM   1019  CB  GLU   135      -2.989 -12.715  23.343  1.00 35.64           C
ATOM   1020  CG  GLU   135      -4.240 -11.833  23.333  1.00 35.64           C
ATOM   1021  CD  GLU   135      -4.779 -11.758  24.754  1.00 35.64           C
ATOM   1022  OE1 GLU   135      -4.877 -12.836  25.401  1.00 35.64           O
ATOM   1023  OE2 GLU   135      -5.100 -10.630  25.213  1.00 35.64           O
ATOM   1024  C   GLU   135      -1.159 -13.761  22.079  1.00 35.64           C
ATOM   1025  O   GLU   135      -1.114 -14.983  21.950  1.00 35.64           O
ATOM   1026  N   ILE   136      -0.062 -13.015  22.324  1.00 67.86           N
ATOM   1027  CA  ILE   136       1.237 -13.610  22.455  1.00 67.86           C
ATOM   1028  CB  ILE   136       2.361 -12.618  22.334  1.00 67.86           C
ATOM   1029  CG1 ILE   136       2.291 -11.894  20.979  1.00 67.86           C
ATOM   1030  CG2 ILE   136       3.688 -13.368  22.551  1.00 67.86           C
ATOM   1031  CD1 ILE   136       3.181 -10.653  20.911  1.00 67.86           C
ATOM   1032  C   ILE   136       1.295 -14.205  23.825  1.00 67.86           C
ATOM   1033  O   ILE   136       0.898 -13.579  24.805  1.00 67.86           O
ATOM   1034  N   PRO   137       1.751 -15.421  23.918  1.00 73.63           N
ATOM   1035  CA  PRO   137       1.809 -16.127  25.165  1.00 73.63           C
ATOM   1036  CD  PRO   137       2.052 -16.258  22.770  1.00 73.63           C
ATOM   1037  CB  PRO   137       2.055 -17.590  24.792  1.00 73.63           C
ATOM   1038  CG  PRO   137       2.678 -17.521  23.384  1.00 73.63           C
ATOM   1039  C   PRO   137       2.870 -15.584  26.071  1.00 73.63           C
ATOM   1040  O   PRO   137       3.896 -15.114  25.582  1.00 73.63           O
ATOM   1041  N   GLY   138       2.627 -15.629  27.397  1.00 29.59           N
ATOM   1042  CA  GLY   138       3.614 -15.278  28.378  1.00 29.59           C
ATOM   1043  C   GLY   138       3.885 -13.806  28.406  1.00 29.59           C
ATOM   1044  O   GLY   138       4.960 -13.389  28.828  1.00 29.59           O
ATOM   1045  N   CYS   139       2.930 -12.965  27.969  1.00 84.38           N
ATOM   1046  CA  CYS   139       3.216 -11.558  28.001  1.00 84.38           C
ATOM   1047  CB  CYS   139       2.636 -10.789  26.802  1.00 84.38           C
ATOM   1048  SG  CYS   139       3.014  -9.012  26.869  1.00 84.38           S
ATOM   1049  C   CYS   139       2.602 -10.987  29.240  1.00 84.38           C
ATOM   1050  O   CYS   139       1.432 -10.615  29.242  1.00 84.38           O
ATOM   1051  N   SER   140       3.392 -10.901  30.334  1.00 47.15           N
ATOM   1052  CA  SER   140       2.874 -10.345  31.551  1.00 47.15           C
ATOM   1053  CB  SER   140       1.983 -11.310  32.353  1.00 47.15           C
ATOM   1054  OG  SER   140       2.765 -12.381  32.861  1.00 47.15           O
ATOM   1055  C   SER   140       4.051 -10.033  32.416  1.00 47.15           C
ATOM   1056  O   SER   140       5.175 -10.404  32.102  1.00 47.15           O
ATOM   1057  N   GLU   141       3.823  -9.337  33.540  1.00 87.60           N
ATOM   1058  CA  GLU   141       4.887  -8.942  34.415  1.00 87.60           C
ATOM   1059  CB  GLU   141       4.407  -8.010  35.538  1.00 87.60           C
ATOM   1060  CG  GLU   141       5.551  -7.333  36.293  1.00 87.60           C
ATOM   1061  CD  GLU   141       4.965  -6.152  37.053  1.00 87.60           C
ATOM   1062  OE1 GLU   141       4.037  -6.373  37.874  1.00 87.60           O
ATOM   1063  OE2 GLU   141       5.438  -5.008  36.815  1.00 87.60           O
ATOM   1064  C   GLU   141       5.527 -10.151  35.032  1.00 87.60           C
ATOM   1065  O   GLU   141       6.742 -10.195  35.215  1.00 87.60           O
ATOM   1066  N   ARG   142       4.724 -11.154  35.425  1.00151.81           N
ATOM   1067  CA  ARG   142       5.286 -12.316  36.054  1.00151.81           C
ATOM   1068  CB  ARG   142       4.210 -13.224  36.667  1.00151.81           C
ATOM   1069  CG  ARG   142       3.559 -12.609  37.907  1.00151.81           C
ATOM   1070  CD  ARG   142       4.192 -13.066  39.224  1.00151.81           C
ATOM   1071  NE  ARG   142       3.724 -14.455  39.486  1.00151.81           N
ATOM   1072  CZ  ARG   142       4.380 -15.521  38.940  1.00151.81           C
ATOM   1073  NH1 ARG   142       5.479 -15.323  38.154  1.00151.81           N
ATOM   1074  NH2 ARG   142       3.938 -16.789  39.181  1.00151.81           N
ATOM   1075  C   ARG   142       6.074 -13.139  35.081  1.00151.81           C
ATOM   1076  O   ARG   142       7.203 -13.545  35.357  1.00151.81           O
ATOM   1077  N   ALA   143       5.449 -13.431  33.927  1.00 60.60           N
ATOM   1078  CA  ALA   143       5.977 -14.253  32.877  1.00 60.60           C
ATOM   1079  CB  ALA   143       4.896 -14.685  31.871  1.00 60.60           C
ATOM   1080  C   ALA   143       7.073 -13.596  32.090  1.00 60.60           C
ATOM   1081  O   ALA   143       7.993 -14.269  31.627  1.00 60.60           O
ATOM   1082  N   CYS   144       6.998 -12.263  31.904  1.00148.29           N
ATOM   1083  CA  CYS   144       7.813 -11.622  30.907  1.00148.29           C
ATOM   1084  CB  CYS   144       7.050 -10.562  30.104  1.00148.29           C
ATOM   1085  SG  CYS   144       7.970 -10.089  28.610  1.00148.29           S
ATOM   1086  C   CYS   144       9.068 -11.001  31.423  1.00148.29           C
ATOM   1087  O   CYS   144      10.073 -11.678  31.469  1.00148.29           O
ATOM   1088  N   GLY   145       9.100  -9.708  31.794  1.00246.26           N
ATOM   1089  CA  GLY   145      10.345  -9.106  32.203  1.00246.26           C
ATOM   1090  C   GLY   145      10.555  -7.933  31.310  1.00246.26           C
ATOM   1091  O   GLY   145      11.044  -6.888  31.739  1.00246.26           O
ATOM   1092  N   ASN   146      10.207  -8.101  30.025  1.00173.89           N
ATOM   1093  CA  ASN   146      10.198  -6.994  29.125  1.00173.89           C
ATOM   1094  CB  ASN   146      11.342  -7.064  28.099  1.00173.89           C
ATOM   1095  CG  ASN   146      11.415  -5.740  27.355  1.00173.89           C
ATOM   1096  OD1 ASN   146      10.485  -4.937  27.395  1.00173.89           O
ATOM   1097  ND2 ASN   146      12.552  -5.507  26.647  1.00173.89           N
ATOM   1098  C   ASN   146       8.907  -7.145  28.377  1.00173.89           C
ATOM   1099  O   ASN   146       8.890  -7.174  27.150  1.00173.89           O
ATOM   1100  N   TYR   147       7.779  -7.186  29.113  1.00 93.78           N
ATOM   1101  CA  TYR   147       6.474  -7.411  28.548  1.00 93.78           C
ATOM   1102  CB  TYR   147       5.363  -7.626  29.594  1.00 93.78           C
ATOM   1103  CG  TYR   147       5.444  -6.577  30.645  1.00 93.78           C
ATOM   1104  CD1 TYR   147       4.909  -5.322  30.464  1.00 93.78           C
ATOM   1105  CD2 TYR   147       6.061  -6.875  31.838  1.00 93.78           C
ATOM   1106  CE1 TYR   147       4.998  -4.380  31.463  1.00 93.78           C
ATOM   1107  CE2 TYR   147       6.152  -5.940  32.837  1.00 93.78           C
ATOM   1108  CZ  TYR   147       5.622  -4.688  32.649  1.00 93.78           C
ATOM   1109  OH  TYR   147       5.718  -3.729  33.678  1.00 93.78           O
ATOM   1110  C   TYR   147       6.099  -6.317  27.610  1.00 93.78           C
ATOM   1111  O   TYR   147       5.332  -6.530  26.672  1.00 93.78           O
ATOM   1112  N   ARG   148       6.603  -5.104  27.866  1.00104.60           N
ATOM   1113  CA  ARG   148       6.281  -3.951  27.077  1.00104.60           C
ATOM   1114  CB  ARG   148       6.977  -2.680  27.595  1.00104.60           C
ATOM   1115  CG  ARG   148       6.610  -2.316  29.036  1.00104.60           C
ATOM   1116  CD  ARG   148       7.295  -1.040  29.531  1.00104.60           C
ATOM   1117  NE  ARG   148       6.455   0.110  29.093  1.00104.60           N
ATOM   1118  CZ  ARG   148       6.901   1.391  29.250  1.00104.60           C
ATOM   1119  NH1 ARG   148       8.145   1.626  29.759  1.00104.60           N
ATOM   1120  NH2 ARG   148       6.099   2.436  28.893  1.00104.60           N
ATOM   1121  C   ARG   148       6.729  -4.135  25.651  1.00104.60           C
ATOM   1122  O   ARG   148       6.044  -3.677  24.736  1.00104.60           O
ATOM   1123  N   ASP   149       7.886  -4.791  25.408  1.00112.19           N
ATOM   1124  CA  ASP   149       8.394  -4.829  24.056  1.00112.19           C
ATOM   1125  CB  ASP   149       9.928  -4.821  23.955  1.00112.19           C
ATOM   1126  CG  ASP   149      10.426  -3.391  24.016  1.00112.19           C
ATOM   1127  OD1 ASP   149       9.756  -2.503  23.424  1.00112.19           O
ATOM   1128  OD2 ASP   149      11.491  -3.170  24.649  1.00112.19           O
ATOM   1129  C   ASP   149       7.975  -6.036  23.269  1.00112.19           C
ATOM   1130  O   ASP   149       8.681  -7.044  23.245  1.00112.19           O
ATOM   1131  N   HIS   150       6.844  -5.947  22.543  1.00 74.25           N
ATOM   1132  CA  HIS   150       6.455  -7.045  21.699  1.00 74.25           C
ATOM   1133  ND1 HIS   150       6.519 -10.174  22.974  1.00 74.25           N
ATOM   1134  CG  HIS   150       5.994  -8.947  23.315  1.00 74.25           C
ATOM   1135  CB  HIS   150       5.411  -7.992  22.319  1.00 74.25           C
ATOM   1136  NE2 HIS   150       6.739  -9.978  25.177  1.00 74.25           N
ATOM   1137  CD2 HIS   150       6.136  -8.843  24.664  1.00 74.25           C
ATOM   1138  CE1 HIS   150       6.949 -10.748  24.125  1.00 74.25           C
ATOM   1139  C   HIS   150       5.850  -6.526  20.424  1.00 74.25           C
ATOM   1140  O   HIS   150       5.343  -5.405  20.365  1.00 74.25           O
ATOM   1141  N   SER   151       5.926  -7.324  19.340  1.00 66.48           N
ATOM   1142  CA  SER   151       5.283  -6.921  18.113  1.00 66.48           C
ATOM   1143  CB  SER   151       6.219  -6.164  17.154  1.00 66.48           C
ATOM   1144  OG  SER   151       5.516  -5.807  15.976  1.00 66.48           O
ATOM   1145  C   SER   151       4.824  -8.156  17.384  1.00 66.48           C
ATOM   1146  O   SER   151       5.588  -8.763  16.630  1.00 66.48           O
ATOM   1147  N   LEU   152       3.535  -8.528  17.552  1.00 77.69           N
ATOM   1148  CA  LEU   152       2.988  -9.725  16.962  1.00 77.69           C
ATOM   1149  CB  LEU   152       1.576 -10.074  17.454  1.00 77.69           C
ATOM   1150  CG  LEU   152       1.053 -11.373  16.817  1.00 77.69           C
ATOM   1151  CD1 LEU   152       1.949 -12.564  17.200  1.00 77.69           C
ATOM   1152  CD2 LEU   152      -0.430 -11.610  17.142  1.00 77.69           C
ATOM   1153  C   LEU   152       2.942  -9.605  15.471  1.00 77.69           C
ATOM   1154  O   LEU   152       3.329 -10.527  14.753  1.00 77.69           O
ATOM   1155  N   PRO   153       2.527  -8.473  14.953  1.00315.15           N
ATOM   1156  CA  PRO   153       2.604  -8.276  13.526  1.00315.15           C
ATOM   1157  CD  PRO   153       1.434  -7.722  15.548  1.00315.15           C
ATOM   1158  CB  PRO   153       1.781  -7.023  13.242  1.00315.15           C
ATOM   1159  CG  PRO   153       0.735  -7.014  14.373  1.00315.15           C
ATOM   1160  C   PRO   153       4.079  -8.121  13.357  1.00315.15           C
ATOM   1161  O   PRO   153       4.766  -7.998  14.336  1.00315.15           O
ATOM   1162  N   GLY   154       4.716  -8.197  12.215  1.00230.09           N
ATOM   1163  CA  GLY   154       6.126  -7.991  12.369  1.00230.09           C
ATOM   1164  C   GLY   154       6.729  -9.338  12.620  1.00230.09           C
ATOM   1165  O   GLY   154       7.514  -9.834  11.816  1.00230.09           O
ATOM   1166  N   ALA   155       6.367  -9.975  13.756  1.00 70.06           N
ATOM   1167  CA  ALA   155       6.834 -11.302  14.023  1.00 70.06           C
ATOM   1168  CB  ALA   155       6.377 -11.854  15.377  1.00 70.06           C
ATOM   1169  C   ALA   155       6.205 -12.183  12.999  1.00 70.06           C
ATOM   1170  O   ALA   155       6.856 -13.033  12.396  1.00 70.06           O
ATOM   1171  N   GLN   156       4.897 -11.963  12.779  1.00 88.34           N
ATOM   1172  CA  GLN   156       4.103 -12.748  11.878  1.00 88.34           C
ATOM   1173  CB  GLN   156       2.630 -12.302  11.921  1.00 88.34           C
ATOM   1174  CG  GLN   156       1.678 -13.066  11.003  1.00 88.34           C
ATOM   1175  CD  GLN   156       0.268 -12.600  11.349  1.00 88.34           C
ATOM   1176  OE1 GLN   156      -0.113 -12.562  12.518  1.00 88.34           O
ATOM   1177  NE2 GLN   156      -0.530 -12.229  10.313  1.00 88.34           N
ATOM   1178  C   GLN   156       4.611 -12.554  10.485  1.00 88.34           C
ATOM   1179  O   GLN   156       4.749 -13.514   9.726  1.00 88.34           O
ATOM   1180  N   ALA   157       4.908 -11.290  10.120  1.00 38.36           N
ATOM   1181  CA  ALA   157       5.349 -10.983   8.786  1.00 38.36           C
ATOM   1182  CB  ALA   157       5.518  -9.473   8.545  1.00 38.36           C
ATOM   1183  C   ALA   157       6.678 -11.620   8.529  1.00 38.36           C
ATOM   1184  O   ALA   157       6.967 -12.092   7.430  1.00 38.36           O
ATOM   1185  N   TRP   158       7.537 -11.629   9.558  1.00143.60           N
ATOM   1186  CA  TRP   158       8.875 -12.130   9.430  1.00143.60           C
ATOM   1187  CB  TRP   158       9.589 -11.975  10.779  1.00143.60           C
ATOM   1188  CG  TRP   158      11.093 -11.994  10.764  1.00143.60           C
ATOM   1189  CD2 TRP   158      11.859 -10.832  10.417  1.00143.60           C
ATOM   1190  CD1 TRP   158      11.987 -12.972  11.081  1.00143.60           C
ATOM   1191  NE1 TRP   158      13.268 -12.480  10.984  1.00143.60           N
ATOM   1192  CE2 TRP   158      13.202 -11.166  10.572  1.00143.60           C
ATOM   1193  CE3 TRP   158      11.471  -9.586  10.018  1.00143.60           C
ATOM   1194  CZ2 TRP   158      14.181 -10.247  10.333  1.00143.60           C
ATOM   1195  CZ3 TRP   158      12.464  -8.668   9.758  1.00143.60           C
ATOM   1196  CH2 TRP   158      13.795  -8.993   9.915  1.00143.60           C
ATOM   1197  C   TRP   158       8.777 -13.585   9.072  1.00143.60           C
ATOM   1198  O   TRP   158       9.522 -14.087   8.227  1.00143.60           O
ATOM   1199  N   ALA   159       7.850 -14.308   9.730  1.00 33.41           N
ATOM   1200  CA  ALA   159       7.670 -15.704   9.439  1.00 33.41           C
ATOM   1201  CB  ALA   159       6.637 -16.379  10.357  1.00 33.41           C
ATOM   1202  C   ALA   159       7.183 -15.849   8.030  1.00 33.41           C
ATOM   1203  O   ALA   159       7.646 -16.712   7.285  1.00 33.41           O
ATOM   1204  N   ARG   160       6.232 -14.993   7.609  1.00171.60           N
ATOM   1205  CA  ARG   160       5.728 -15.170   6.278  1.00171.60           C
ATOM   1206  CB  ARG   160       4.512 -14.293   5.919  1.00171.60           C
ATOM   1207  CG  ARG   160       4.737 -12.784   5.996  1.00171.60           C
ATOM   1208  CD  ARG   160       3.592 -11.979   5.380  1.00171.60           C
ATOM   1209  NE  ARG   160       2.359 -12.283   6.158  1.00171.60           N
ATOM   1210  CZ  ARG   160       2.014 -11.514   7.231  1.00171.60           C
ATOM   1211  NH1 ARG   160       2.766 -10.425   7.565  1.00171.60           N
ATOM   1212  NH2 ARG   160       0.901 -11.830   7.957  1.00171.60           N
ATOM   1213  C   ARG   160       6.828 -14.911   5.293  1.00171.60           C
ATOM   1214  O   ARG   160       6.932 -15.599   4.277  1.00171.60           O
ATOM   1215  N   SER   161       7.694 -13.918   5.568  1.00 74.05           N
ATOM   1216  CA  SER   161       8.727 -13.597   4.619  1.00 74.05           C
ATOM   1217  CB  SER   161       9.579 -12.386   5.042  1.00 74.05           C
ATOM   1218  OG  SER   161      10.325 -12.691   6.210  1.00 74.05           O
ATOM   1219  C   SER   161       9.645 -14.762   4.433  1.00 74.05           C
ATOM   1220  O   SER   161      10.107 -15.034   3.324  1.00 74.05           O
ATOM   1221  N   ILE   162       9.966 -15.496   5.517  1.00106.23           N
ATOM   1222  CA  ILE   162      10.861 -16.610   5.363  1.00106.23           C
ATOM   1223  CB  ILE   162      11.375 -17.112   6.683  1.00106.23           C
ATOM   1224  CG1 ILE   162      10.238 -17.531   7.615  1.00106.23           C
ATOM   1225  CG2 ILE   162      12.279 -16.027   7.287  1.00106.23           C
ATOM   1226  CD1 ILE   162      10.760 -18.033   8.955  1.00106.23           C
ATOM   1227  C   ILE   162      10.223 -17.690   4.534  1.00106.23           C
ATOM   1228  O   ILE   162      10.872 -18.286   3.679  1.00106.23           O
ATOM   1229  N   LEU   163       8.926 -17.962   4.756  1.00 36.99           N
ATOM   1230  CA  LEU   163       8.254 -18.986   4.001  1.00 36.99           C
ATOM   1231  CB  LEU   163       6.802 -19.191   4.448  1.00 36.99           C
ATOM   1232  CG  LEU   163       6.693 -19.727   5.886  1.00 36.99           C
ATOM   1233  CD1 LEU   163       5.229 -19.931   6.306  1.00 36.99           C
ATOM   1234  CD2 LEU   163       7.546 -20.994   6.064  1.00 36.99           C
ATOM   1235  C   LEU   163       8.232 -18.603   2.552  1.00 36.99           C
ATOM   1236  O   LEU   163       8.419 -19.450   1.683  1.00 36.99           O
ATOM   1237  N   GLU   164       7.989 -17.312   2.245  1.00 73.70           N
ATOM   1238  CA  GLU   164       7.898 -16.921   0.867  1.00 73.70           C
ATOM   1239  CB  GLU   164       7.461 -15.455   0.665  1.00 73.70           C
ATOM   1240  CG  GLU   164       8.396 -14.408   1.274  1.00 73.70           C
ATOM   1241  CD  GLU   164       7.816 -13.030   0.979  1.00 73.70           C
ATOM   1242  OE1 GLU   164       6.722 -12.969   0.356  1.00 73.70           O
ATOM   1243  OE2 GLU   164       8.456 -12.019   1.375  1.00 73.70           O
ATOM   1244  C   GLU   164       9.219 -17.127   0.184  1.00 73.70           C
ATOM   1245  O   GLU   164       9.260 -17.615  -0.944  1.00 73.70           O
ATOM   1246  N   ASN   165      10.336 -16.760   0.846  1.00 68.56           N
ATOM   1247  CA  ASN   165      11.634 -16.894   0.240  1.00 68.56           C
ATOM   1248  CB  ASN   165      12.763 -16.288   1.091  1.00 68.56           C
ATOM   1249  CG  ASN   165      12.643 -14.774   1.001  1.00 68.56           C
ATOM   1250  OD1 ASN   165      13.248 -14.040   1.780  1.00 68.56           O
ATOM   1251  ND2 ASN   165      11.833 -14.293   0.021  1.00 68.56           N
ATOM   1252  C   ASN   165      11.956 -18.342   0.016  1.00 68.56           C
ATOM   1253  O   ASN   165      12.385 -18.704  -1.075  1.00 68.56           O
ATOM   1254  N   ASP   166      11.758 -19.186   1.051  1.00209.11           N
ATOM   1255  CA  ASP   166      11.939 -20.622   1.081  1.00209.11           C
ATOM   1256  CB  ASP   166      11.819 -21.430  -0.246  1.00209.11           C
ATOM   1257  CG  ASP   166      13.019 -21.344  -1.191  1.00209.11           C
ATOM   1258  OD1 ASP   166      14.184 -21.505  -0.739  1.00209.11           O
ATOM   1259  OD2 ASP   166      12.767 -21.116  -2.404  1.00209.11           O
ATOM   1260  C   ASP   166      13.218 -20.985   1.773  1.00209.11           C
ATOM   1261  O   ASP   166      14.276 -20.403   1.538  1.00209.11           O
ATOM   1262  N   ILE   167      13.126 -21.989   2.665  1.00126.75           N
ATOM   1263  CA  ILE   167      14.229 -22.438   3.466  1.00126.75           C
ATOM   1264  CB  ILE   167      13.839 -22.953   4.820  1.00126.75           C
ATOM   1265  CG1 ILE   167      12.988 -24.224   4.687  1.00126.75           C
ATOM   1266  CG2 ILE   167      13.135 -21.814   5.577  1.00126.75           C
ATOM   1267  CD1 ILE   167      12.866 -25.006   5.993  1.00126.75           C
ATOM   1268  C   ILE   167      14.942 -23.555   2.770  1.00126.75           C
ATOM   1269  O   ILE   167      14.398 -24.209   1.882  1.00126.75           O
ATOM   1270  N   ARG   168      16.236 -23.724   3.110  1.00104.40           N
ATOM   1271  CA  ARG   168      17.029 -24.793   2.581  1.00104.40           C
ATOM   1272  CB  ARG   168      17.754 -24.399   1.292  1.00104.40           C
ATOM   1273  CG  ARG   168      18.712 -23.225   1.484  1.00104.40           C
ATOM   1274  CD  ARG   168      18.920 -22.444   0.193  1.00104.40           C
ATOM   1275  NE  ARG   168      20.146 -21.616   0.343  1.00104.40           N
ATOM   1276  CZ  ARG   168      21.181 -21.826  -0.522  1.00104.40           C
ATOM   1277  NH1 ARG   168      21.080 -22.806  -1.467  1.00104.40           N
ATOM   1278  NH2 ARG   168      22.310 -21.065  -0.443  1.00104.40           N
ATOM   1279  C   ARG   168      18.067 -25.098   3.616  1.00104.40           C
ATOM   1280  O   ARG   168      18.289 -24.309   4.532  1.00104.40           O
ATOM   1281  N   VAL   169      18.707 -26.281   3.522  1.00 42.87           N
ATOM   1282  CA  VAL   169      19.750 -26.592   4.457  1.00 42.87           C
ATOM   1283  CB  VAL   169      20.037 -28.063   4.555  1.00 42.87           C
ATOM   1284  CG1 VAL   169      21.266 -28.269   5.456  1.00 42.87           C
ATOM   1285  CG2 VAL   169      18.772 -28.773   5.065  1.00 42.87           C
ATOM   1286  C   VAL   169      20.980 -25.916   3.941  1.00 42.87           C
ATOM   1287  O   VAL   169      21.366 -26.112   2.790  1.00 42.87           O
ATOM   1288  N   GLN   170      21.642 -25.112   4.797  1.00 53.89           N
ATOM   1289  CA  GLN   170      22.794 -24.364   4.378  1.00 53.89           C
ATOM   1290  CB  GLN   170      22.843 -22.959   5.010  1.00 53.89           C
ATOM   1291  CG  GLN   170      24.123 -22.167   4.724  1.00 53.89           C
ATOM   1292  CD  GLN   170      24.094 -21.662   3.288  1.00 53.89           C
ATOM   1293  OE1 GLN   170      23.184 -20.939   2.886  1.00 53.89           O
ATOM   1294  NE2 GLN   170      25.124 -22.055   2.492  1.00 53.89           N
ATOM   1295  C   GLN   170      24.029 -25.079   4.813  1.00 53.89           C
ATOM   1296  O   GLN   170      24.171 -25.461   5.973  1.00 53.89           O
ATOM   1297  N   GLU   171      24.970 -25.285   3.868  1.00 29.41           N
ATOM   1298  CA  GLU   171      26.207 -25.923   4.204  1.00 29.41           C
ATOM   1299  CB  GLU   171      26.954 -26.494   2.986  1.00 29.41           C
ATOM   1300  CG  GLU   171      27.304 -25.445   1.928  1.00 29.41           C
ATOM   1301  CD  GLU   171      28.036 -26.147   0.793  1.00 29.41           C
ATOM   1302  OE1 GLU   171      28.289 -27.375   0.921  1.00 29.41           O
ATOM   1303  OE2 GLU   171      28.349 -25.465  -0.220  1.00 29.41           O
ATOM   1304  C   GLU   171      27.068 -24.889   4.848  1.00 29.41           C
ATOM   1305  O   GLU   171      26.948 -23.699   4.560  1.00 29.41           O
ATOM   1306  N   THR   172      27.968 -25.323   5.747  1.00 60.80           N
ATOM   1307  CA  THR   172      28.786 -24.360   6.427  1.00 60.80           C
ATOM   1308  CB  THR   172      29.125 -24.748   7.839  1.00 60.80           C
ATOM   1309  OG1 THR   172      27.941 -24.883   8.613  1.00 60.80           O
ATOM   1310  CG2 THR   172      30.041 -23.670   8.443  1.00 60.80           C
ATOM   1311  C   THR   172      30.064 -24.204   5.675  1.00 60.80           C
ATOM   1312  O   THR   172      30.829 -25.151   5.501  1.00 60.80           O
ATOM   1313  N   VAL   173      30.313 -22.975   5.184  1.00 94.77           N
ATOM   1314  CA  VAL   173      31.551 -22.716   4.520  1.00 94.77           C
ATOM   1315  CB  VAL   173      31.412 -21.812   3.333  1.00 94.77           C
ATOM   1316  CG1 VAL   173      30.603 -22.556   2.257  1.00 94.77           C
ATOM   1317  CG2 VAL   173      30.748 -20.505   3.790  1.00 94.77           C
ATOM   1318  C   VAL   173      32.427 -22.065   5.539  1.00 94.77           C
ATOM   1319  O   VAL   173      32.081 -21.038   6.121  1.00 94.77           O
ATOM   1320  N   THR   174      33.596 -22.677   5.800  1.00 95.11           N
ATOM   1321  CA  THR   174      34.456 -22.147   6.815  1.00 95.11           C
ATOM   1322  CB  THR   174      35.320 -23.183   7.471  1.00 95.11           C
ATOM   1323  OG1 THR   174      36.203 -23.758   6.519  1.00 95.11           O
ATOM   1324  CG2 THR   174      34.414 -24.269   8.078  1.00 95.11           C
ATOM   1325  C   THR   174      35.361 -21.138   6.200  1.00 95.11           C
ATOM   1326  O   THR   174      35.580 -21.129   4.989  1.00 95.11           O
ATOM   1327  N   VAL   175      35.897 -20.234   7.041  1.00 85.66           N
ATOM   1328  CA  VAL   175      36.805 -19.239   6.561  1.00 85.66           C
ATOM   1329  CB  VAL   175      36.782 -17.978   7.369  1.00 85.66           C
ATOM   1330  CG1 VAL   175      35.394 -17.333   7.217  1.00 85.66           C
ATOM   1331  CG2 VAL   175      37.149 -18.325   8.822  1.00 85.66           C
ATOM   1332  C   VAL   175      38.181 -19.807   6.642  1.00 85.66           C
ATOM   1333  O   VAL   175      38.517 -20.519   7.586  1.00 85.66           O
ATOM   1334  N   THR   176      39.017 -19.520   5.627  1.00 84.91           N
ATOM   1335  CA  THR   176      40.360 -20.015   5.660  1.00 84.91           C
ATOM   1336  CB  THR   176      40.614 -21.132   4.689  1.00 84.91           C
ATOM   1337  OG1 THR   176      40.409 -20.683   3.357  1.00 84.91           O
ATOM   1338  CG2 THR   176      39.666 -22.300   5.011  1.00 84.91           C
ATOM   1339  C   THR   176      41.287 -18.868   5.274  1.00 84.91           C
ATOM   1340  O   THR   176      40.767 -17.767   4.939  1.00 84.91           O
ATOM   1341  OXT THR   176      42.527 -19.075   5.303  1.00 84.91           O
TER    1342      THR   176
END
