# Supplementary material for: Genome-wide survey and phylogeny of S-Ribosylhomocysteinase (LuxS) enzyme in bacterial genomes
Source: BMC Genomics. 2016 Sep 20;17:742. doi: 10.1186/s12864-016-3002-x (PMC5029033; doi:10.1186/s12864-016-3002-x)
Supplement: Additional file 9: — Folder containing homology models of LuxS proteins of Borrelia burgdorferi (Cluster-1), Amphibacillus jilinensis (Cluster-2), Lactobacillus plantarum (Cluster-3), Truepera radiovictrix (Cluster-4) and Vibrio harveyi (Cluster-5); Multiple structural alignment of homology models; Sieved structure of LuxS protein of B. subtilis against 0.8Å threshold from the multiple structural alignment. (ZIP 677 kb) [file 12864_2016_3002_MOESM9_ESM.zip › Additional_file_9/Vibrio_harveyi.pdb]

EXPDTA    THEORETICAL MODEL, MODELLER 9.14 2015/05/08 11:15:18
REMARK   6 MODELLER OBJECTIVE FUNCTION:    -14998.2080
REMARK   6 MODELLER BEST TEMPLATE % SEQ ID:  65.116
REMARK   6 SEQUENCE: qseq1
REMARK   6 GA341 score: 1.00000
REMARK   6 DOPE score: -14998.20801
REMARK   6 TEMPLATE: 1JOE
ATOM      1  N   MET     1      33.782  18.566   9.159  1.00 53.66           N
ATOM      2  CA  MET     1      34.760  17.631   8.565  1.00 53.66           C
ATOM      3  CB  MET     1      35.849  17.286   9.595  1.00 53.66           C
ATOM      4  CG  MET     1      36.634  18.507  10.083  1.00 53.66           C
ATOM      5  SD  MET     1      37.553  19.398   8.791  1.00 53.66           S
ATOM      6  CE  MET     1      36.105  20.204   8.045  1.00 53.66           C
ATOM      7  C   MET     1      34.048  16.380   8.170  1.00 53.66           C
ATOM      8  O   MET     1      32.827  16.290   8.279  1.00 53.66           O
ATOM      9  N   PRO     2      34.769  15.428   7.657  1.00164.13           N
ATOM     10  CA  PRO     2      34.111  14.195   7.337  1.00164.13           C
ATOM     11  CD  PRO     2      35.810  15.750   6.693  1.00164.13           C
ATOM     12  CB  PRO     2      35.006  13.491   6.320  1.00164.13           C
ATOM     13  CG  PRO     2      35.733  14.653   5.619  1.00164.13           C
ATOM     14  C   PRO     2      33.856  13.411   8.584  1.00164.13           C
ATOM     15  O   PRO     2      34.683  13.448   9.494  1.00164.13           O
ATOM     16  N   LEU     3      32.712  12.705   8.650  1.00245.48           N
ATOM     17  CA  LEU     3      32.400  11.883   9.780  1.00245.48           C
ATOM     18  CB  LEU     3      31.369  12.486  10.753  1.00245.48           C
ATOM     19  CG  LEU     3      31.869  13.736  11.504  1.00245.48           C
ATOM     20  CD1 LEU     3      32.136  14.899  10.538  1.00245.48           C
ATOM     21  CD2 LEU     3      30.922  14.104  12.661  1.00245.48           C
ATOM     22  C   LEU     3      31.816  10.624   9.233  1.00245.48           C
ATOM     23  O   LEU     3      31.575  10.510   8.033  1.00245.48           O
ATOM     24  N   LEU     4      31.590   9.623  10.106  1.00258.34           N
ATOM     25  CA  LEU     4      31.023   8.410   9.605  1.00258.34           C
ATOM     26  CB  LEU     4      31.140   7.228  10.583  1.00258.34           C
ATOM     27  CG  LEU     4      30.527   5.922  10.048  1.00258.34           C
ATOM     28  CD1 LEU     4      31.269   5.418   8.798  1.00258.34           C
ATOM     29  CD2 LEU     4      30.433   4.861  11.156  1.00258.34           C
ATOM     30  C   LEU     4      29.573   8.677   9.390  1.00258.34           C
ATOM     31  O   LEU     4      28.732   8.384  10.238  1.00258.34           O
ATOM     32  N   ASP     5      29.263   9.261   8.220  1.00209.40           N
ATOM     33  CA  ASP     5      27.918   9.562   7.838  1.00209.40           C
ATOM     34  CB  ASP     5      27.591  11.066   7.921  1.00209.40           C
ATOM     35  CG  ASP     5      26.079  11.254   7.870  1.00209.40           C
ATOM     36  OD1 ASP     5      25.363  10.231   7.698  1.00209.40           O
ATOM     37  OD2 ASP     5      25.624  12.423   7.995  1.00209.40           O
ATOM     38  C   ASP     5      27.829   9.138   6.410  1.00209.40           C
ATOM     39  O   ASP     5      28.559   8.250   5.973  1.00209.40           O
ATOM     40  N   SER     6      26.918   9.755   5.639  1.00172.12           N
ATOM     41  CA  SER     6      26.843   9.418   4.253  1.00172.12           C
ATOM     42  CB  SER     6      25.671  10.090   3.518  1.00172.12           C
ATOM     43  OG  SER     6      24.437   9.635   4.052  1.00172.12           O
ATOM     44  C   SER     6      28.113   9.924   3.658  1.00172.12           C
ATOM     45  O   SER     6      28.801  10.741   4.267  1.00172.12           O
ATOM     46  N   PHE     7      28.479   9.433   2.460  1.00256.47           N
ATOM     47  CA  PHE     7      29.706   9.894   1.888  1.00256.47           C
ATOM     48  CB  PHE     7      30.012   9.301   0.505  1.00256.47           C
ATOM     49  CG  PHE     7      30.088   7.823   0.654  1.00256.47           C
ATOM     50  CD1 PHE     7      31.273   7.208   0.987  1.00256.47           C
ATOM     51  CD2 PHE     7      28.963   7.053   0.467  1.00256.47           C
ATOM     52  CE1 PHE     7      31.333   5.841   1.123  1.00256.47           C
ATOM     53  CE2 PHE     7      29.017   5.687   0.601  1.00256.47           C
ATOM     54  CZ  PHE     7      30.205   5.080   0.929  1.00256.47           C
ATOM     55  C   PHE     7      29.526  11.357   1.696  1.00256.47           C
ATOM     56  O   PHE     7      28.490  11.804   1.206  1.00256.47           O
ATOM     57  N   THR     8      30.530  12.153   2.099  1.00225.71           N
ATOM     58  CA  THR     8      30.356  13.563   1.962  1.00225.71           C
ATOM     59  CB  THR     8      30.766  14.341   3.180  1.00225.71           C
ATOM     60  OG1 THR     8      32.152  14.169   3.433  1.00225.71           O
ATOM     61  CG2 THR     8      29.947  13.845   4.382  1.00225.71           C
ATOM     62  C   THR     8      31.208  14.027   0.832  1.00225.71           C
ATOM     63  O   THR     8      32.435  13.950   0.879  1.00225.71           O
ATOM     64  N   VAL     9      30.554  14.500  -0.243  1.00142.66           N
ATOM     65  CA  VAL     9      31.270  15.061  -1.340  1.00142.66           C
ATOM     66  CB  VAL     9      31.403  14.129  -2.512  1.00142.66           C
ATOM     67  CG1 VAL     9      30.001  13.847  -3.079  1.00142.66           C
ATOM     68  CG2 VAL     9      32.374  14.746  -3.532  1.00142.66           C
ATOM     69  C   VAL     9      30.463  16.229  -1.782  1.00142.66           C
ATOM     70  O   VAL     9      29.246  16.250  -1.605  1.00142.66           O
ATOM     71  N   ASP    10      31.124  17.247  -2.356  1.00146.63           N
ATOM     72  CA  ASP    10      30.367  18.376  -2.799  1.00146.63           C
ATOM     73  CB  ASP    10      31.212  19.588  -3.221  1.00146.63           C
ATOM     74  CG  ASP    10      31.643  20.327  -1.971  1.00146.63           C
ATOM     75  OD1 ASP    10      30.739  20.738  -1.195  1.00146.63           O
ATOM     76  OD2 ASP    10      32.875  20.506  -1.783  1.00146.63           O
ATOM     77  C   ASP    10      29.655  17.924  -4.021  1.00146.63           C
ATOM     78  O   ASP    10      30.261  17.650  -5.058  1.00146.63           O
ATOM     79  N   HIS    11      28.329  17.777  -3.898  1.00122.18           N
ATOM     80  CA  HIS    11      27.574  17.445  -5.056  1.00122.18           C
ATOM     81  ND1 HIS    11      26.229  15.364  -2.929  1.00122.18           N
ATOM     82  CG  HIS    11      25.944  15.730  -4.225  1.00122.18           C
ATOM     83  CB  HIS    11      26.102  17.118  -4.769  1.00122.18           C
ATOM     84  NE2 HIS    11      25.549  13.523  -3.974  1.00122.18           N
ATOM     85  CD2 HIS    11      25.530  14.594  -4.849  1.00122.18           C
ATOM     86  CE1 HIS    11      25.976  14.034  -2.834  1.00122.18           C
ATOM     87  C   HIS    11      27.648  18.618  -5.957  1.00122.18           C
ATOM     88  O   HIS    11      27.814  18.487  -7.169  1.00122.18           O
ATOM     89  N   THR    12      27.620  19.807  -5.340  1.00102.46           N
ATOM     90  CA  THR    12      27.613  21.037  -6.058  1.00102.46           C
ATOM     91  CB  THR    12      27.759  22.228  -5.159  1.00102.46           C
ATOM     92  OG1 THR    12      29.033  22.213  -4.531  1.00102.46           O
ATOM     93  CG2 THR    12      26.651  22.173  -4.095  1.00102.46           C
ATOM     94  C   THR    12      28.810  21.038  -6.953  1.00102.46           C
ATOM     95  O   THR    12      28.756  21.601  -8.044  1.00102.46           O
ATOM     96  N   ARG    13      29.916  20.412  -6.502  1.00247.42           N
ATOM     97  CA  ARG    13      31.172  20.385  -7.197  1.00247.42           C
ATOM     98  CB  ARG    13      32.324  19.731  -6.422  1.00247.42           C
ATOM     99  CG  ARG    13      33.675  20.081  -7.051  1.00247.42           C
ATOM    100  CD  ARG    13      34.817  19.126  -6.703  1.00247.42           C
ATOM    101  NE  ARG    13      34.990  18.217  -7.873  1.00247.42           N
ATOM    102  CZ  ARG    13      35.729  18.623  -8.946  1.00247.42           C
ATOM    103  NH1 ARG    13      36.307  19.859  -8.954  1.00247.42           N
ATOM    104  NH2 ARG    13      35.882  17.796 -10.023  1.00247.42           N
ATOM    105  C   ARG    13      31.021  19.612  -8.461  1.00247.42           C
ATOM    106  O   ARG    13      31.787  19.753  -9.418  1.00247.42           O
ATOM    107  N   MET    14      30.066  18.685  -8.484  1.00269.31           N
ATOM    108  CA  MET    14      30.007  18.030  -9.717  1.00269.31           C
ATOM    109  CB  MET    14      29.154  16.755  -9.718  1.00269.31           C
ATOM    110  CG  MET    14      29.832  15.622  -8.958  1.00269.31           C
ATOM    111  SD  MET    14      28.671  14.497  -8.135  1.00269.31           S
ATOM    112  CE  MET    14      29.952  13.598  -7.217  1.00269.31           C
ATOM    113  C   MET    14      29.535  18.899 -10.824  1.00269.31           C
ATOM    114  O   MET    14      28.762  19.849 -10.686  1.00269.31           O
ATOM    115  N   ASN    15      30.085  18.545 -11.985  1.00217.76           N
ATOM    116  CA  ASN    15      29.779  19.079 -13.259  1.00217.76           C
ATOM    117  CB  ASN    15      31.055  19.449 -14.029  1.00217.76           C
ATOM    118  CG  ASN    15      30.656  20.003 -15.377  1.00217.76           C
ATOM    119  OD1 ASN    15      30.660  21.214 -15.594  1.00217.76           O
ATOM    120  ND2 ASN    15      30.302  19.086 -16.314  1.00217.76           N
ATOM    121  C   ASN    15      29.184  17.913 -13.952  1.00217.76           C
ATOM    122  O   ASN    15      29.583  16.786 -13.681  1.00217.76           O
ATOM    123  N   ALA    16      28.172  18.115 -14.807  1.00 83.31           N
ATOM    124  CA  ALA    16      27.704  16.966 -15.505  1.00 83.31           C
ATOM    125  CB  ALA    16      26.461  16.326 -14.863  1.00 83.31           C
ATOM    126  C   ALA    16      27.314  17.434 -16.863  1.00 83.31           C
ATOM    127  O   ALA    16      26.816  18.546 -17.013  1.00 83.31           O
ATOM    128  N   PRO    17      27.565  16.653 -17.873  1.00145.57           N
ATOM    129  CA  PRO    17      28.272  15.410 -17.716  1.00145.57           C
ATOM    130  CD  PRO    17      26.658  16.621 -19.010  1.00145.57           C
ATOM    131  CB  PRO    17      28.096  14.661 -19.036  1.00145.57           C
ATOM    132  CG  PRO    17      26.758  15.196 -19.580  1.00145.57           C
ATOM    133  C   PRO    17      29.718  15.591 -17.306  1.00145.57           C
ATOM    134  O   PRO    17      30.377  16.471 -17.871  1.00145.57           O
ATOM    135  N   ALA    18      30.234  14.743 -16.359  1.00188.03           N
ATOM    136  CA  ALA    18      31.632  14.822 -15.903  1.00188.03           C
ATOM    137  CB  ALA    18      31.845  15.955 -14.893  1.00188.03           C
ATOM    138  C   ALA    18      32.114  13.591 -15.095  1.00188.03           C
ATOM    139  O   ALA    18      31.292  12.888 -14.516  1.00188.03           O
ATOM    140  N   VAL    19      33.466  13.343 -14.983  1.00375.88           N
ATOM    141  CA  VAL    19      34.136  12.190 -14.349  1.00375.88           C
ATOM    142  CB  VAL    19      35.403  11.330 -14.795  1.00375.88           C
ATOM    143  CG1 VAL    19      36.694  12.040 -15.258  1.00375.88           C
ATOM    144  CG2 VAL    19      35.845  10.312 -13.739  1.00375.88           C
ATOM    145  C   VAL    19      34.742  12.618 -13.201  1.00375.88           C
ATOM    146  O   VAL    19      35.655  13.429 -13.214  1.00375.88           O
ATOM    147  N   ARG    20      34.249  11.985 -12.182  1.00373.03           N
ATOM    148  CA  ARG    20      35.030  12.152 -11.083  1.00373.03           C
ATOM    149  CB  ARG    20      34.243  12.771  -9.926  1.00373.03           C
ATOM    150  CG  ARG    20      32.956  11.996  -9.713  1.00373.03           C
ATOM    151  CD  ARG    20      32.278  12.191  -8.376  1.00373.03           C
ATOM    152  NE  ARG    20      33.118  11.466  -7.389  1.00373.03           N
ATOM    153  CZ  ARG    20      32.547  10.746  -6.380  1.00373.03           C
ATOM    154  NH1 ARG    20      31.193  10.669  -6.274  1.00373.03           N
ATOM    155  NH2 ARG    20      33.322  10.071  -5.488  1.00373.03           N
ATOM    156  C   ARG    20      35.507  10.821 -10.701  1.00373.03           C
ATOM    157  O   ARG    20      34.825   9.812 -10.826  1.00373.03           O
ATOM    158  N   VAL    21      36.760  10.768 -10.292  1.00253.73           N
ATOM    159  CA  VAL    21      37.185   9.520  -9.772  1.00253.73           C
ATOM    160  CB  VAL    21      38.670   9.319  -9.838  1.00253.73           C
ATOM    161  CG1 VAL    21      39.089   9.330 -11.319  1.00253.73           C
ATOM    162  CG2 VAL    21      39.366  10.401  -8.996  1.00253.73           C
ATOM    163  C   VAL    21      36.762   9.573  -8.351  1.00253.73           C
ATOM    164  O   VAL    21      36.947  10.602  -7.721  1.00253.73           O
ATOM    165  N   ALA    22      36.023   8.553  -7.880  1.00169.09           N
ATOM    166  CA  ALA    22      35.545   8.441  -6.529  1.00169.09           C
ATOM    167  CB  ALA    22      34.357   7.471  -6.402  1.00169.09           C
ATOM    168  C   ALA    22      36.577   8.002  -5.545  1.00169.09           C
ATOM    169  O   ALA    22      36.666   8.547  -4.451  1.00169.09           O
ATOM    170  N   LYS    23      37.392   6.989  -5.889  1.00139.71           N
ATOM    171  CA  LYS    23      38.199   6.453  -4.839  1.00139.71           C
ATOM    172  CB  LYS    23      37.359   5.640  -3.840  1.00139.71           C
ATOM    173  CG  LYS    23      38.155   5.038  -2.685  1.00139.71           C
ATOM    174  CD  LYS    23      37.271   4.425  -1.598  1.00139.71           C
ATOM    175  CE  LYS    23      38.059   3.721  -0.494  1.00139.71           C
ATOM    176  NZ  LYS    23      38.921   4.690   0.216  1.00139.71           N
ATOM    177  C   LYS    23      39.240   5.536  -5.380  1.00139.71           C
ATOM    178  O   LYS    23      39.101   4.981  -6.465  1.00139.71           O
ATOM    179  N   THR    24      40.347   5.368  -4.634  1.00138.09           N
ATOM    180  CA  THR    24      41.319   4.420  -5.083  1.00138.09           C
ATOM    181  CB  THR    24      42.560   5.036  -5.659  1.00138.09           C
ATOM    182  OG1 THR    24      43.304   4.057  -6.366  1.00138.09           O
ATOM    183  CG2 THR    24      43.402   5.617  -4.517  1.00138.09           C
ATOM    184  C   THR    24      41.685   3.590  -3.890  1.00138.09           C
ATOM    185  O   THR    24      41.800   4.097  -2.774  1.00138.09           O
ATOM    186  N   MET    25      41.882   2.276  -4.103  1.00147.09           N
ATOM    187  CA  MET    25      42.107   1.373  -3.022  1.00147.09           C
ATOM    188  CB  MET    25      41.145   0.178  -3.094  1.00147.09           C
ATOM    189  CG  MET    25      40.906  -0.511  -1.758  1.00147.09           C
ATOM    190  SD  MET    25      39.881   0.442  -0.599  1.00147.09           S
ATOM    191  CE  MET    25      38.394   0.374  -1.639  1.00147.09           C
ATOM    192  C   MET    25      43.505   0.848  -3.117  1.00147.09           C
ATOM    193  O   MET    25      43.938   0.380  -4.169  1.00147.09           O
ATOM    194  N   GLN    26      44.257   0.927  -2.001  1.00124.37           N
ATOM    195  CA  GLN    26      45.586   0.400  -1.990  1.00124.37           C
ATOM    196  CB  GLN    26      46.628   1.362  -1.388  1.00124.37           C
ATOM    197  CG  GLN    26      46.325   1.792   0.047  1.00124.37           C
ATOM    198  CD  GLN    26      45.274   2.891  -0.028  1.00124.37           C
ATOM    199  OE1 GLN    26      45.102   3.531  -1.065  1.00124.37           O
ATOM    200  NE2 GLN    26      44.549   3.121   1.099  1.00124.37           N
ATOM    201  C   GLN    26      45.555  -0.860  -1.196  1.00124.37           C
ATOM    202  O   GLN    26      45.465  -0.841   0.032  1.00124.37           O
ATOM    203  N   THR    27      45.619  -2.001  -1.909  1.00110.20           N
ATOM    204  CA  THR    27      45.607  -3.272  -1.254  1.00110.20           C
ATOM    205  CB  THR    27      45.088  -4.378  -2.133  1.00110.20           C
ATOM    206  OG1 THR    27      45.107  -5.616  -1.441  1.00110.20           O
ATOM    207  CG2 THR    27      45.926  -4.456  -3.416  1.00110.20           C
ATOM    208  C   THR    27      47.013  -3.557  -0.816  1.00110.20           C
ATOM    209  O   THR    27      47.974  -3.096  -1.434  1.00110.20           O
ATOM    210  N   PRO    28      47.154  -4.309   0.245  1.00 64.46           N
ATOM    211  CA  PRO    28      48.457  -4.582   0.788  1.00 64.46           C
ATOM    212  CD  PRO    28      46.121  -4.363   1.267  1.00 64.46           C
ATOM    213  CB  PRO    28      48.207  -5.293   2.115  1.00 64.46           C
ATOM    214  CG  PRO    28      46.853  -4.719   2.573  1.00 64.46           C
ATOM    215  C   PRO    28      49.321  -5.319  -0.178  1.00 64.46           C
ATOM    216  O   PRO    28      50.542  -5.271  -0.037  1.00 64.46           O
ATOM    217  N   LYS    29      48.714  -6.023  -1.148  1.00128.11           N
ATOM    218  CA  LYS    29      49.483  -6.708  -2.140  1.00128.11           C
ATOM    219  CB  LYS    29      48.625  -7.531  -3.113  1.00128.11           C
ATOM    220  CG  LYS    29      49.446  -8.581  -3.861  1.00128.11           C
ATOM    221  CD  LYS    29      49.925  -9.707  -2.943  1.00128.11           C
ATOM    222  CE  LYS    29      50.967 -10.626  -3.580  1.00128.11           C
ATOM    223  NZ  LYS    29      52.309 -10.015  -3.453  1.00128.11           N
ATOM    224  C   LYS    29      50.186  -5.642  -2.922  1.00128.11           C
ATOM    225  O   LYS    29      51.314  -5.832  -3.376  1.00128.11           O
ATOM    226  N   GLY    30      49.529  -4.471  -3.074  1.00 41.30           N
ATOM    227  CA  GLY    30      50.128  -3.368  -3.772  1.00 41.30           C
ATOM    228  C   GLY    30      49.242  -2.874  -4.883  1.00 41.30           C
ATOM    229  O   GLY    30      49.190  -1.669  -5.123  1.00 41.30           O
ATOM    230  N   ASP    31      48.479  -3.759  -5.556  1.00 55.16           N
ATOM    231  CA  ASP    31      47.685  -3.337  -6.682  1.00 55.16           C
ATOM    232  CB  ASP    31      46.837  -4.476  -7.271  1.00 55.16           C
ATOM    233  CG  ASP    31      47.793  -5.531  -7.808  1.00 55.16           C
ATOM    234  OD1 ASP    31      48.740  -5.156  -8.550  1.00 55.16           O
ATOM    235  OD2 ASP    31      47.584  -6.731  -7.483  1.00 55.16           O
ATOM    236  C   ASP    31      46.733  -2.278  -6.217  1.00 55.16           C
ATOM    237  O   ASP    31      46.245  -2.319  -5.092  1.00 55.16           O
ATOM    238  N   THR    32      46.438  -1.282  -7.077  1.00114.65           N
ATOM    239  CA  THR    32      45.547  -0.240  -6.653  1.00114.65           C
ATOM    240  CB  THR    32      46.054   1.144  -6.938  1.00114.65           C
ATOM    241  OG1 THR    32      46.226   1.328  -8.335  1.00114.65           O
ATOM    242  CG2 THR    32      47.391   1.340  -6.205  1.00114.65           C
ATOM    243  C   THR    32      44.245  -0.397  -7.374  1.00114.65           C
ATOM    244  O   THR    32      44.204  -0.618  -8.583  1.00114.65           O
ATOM    245  N   ILE    33      43.137  -0.275  -6.616  1.00128.48           N
ATOM    246  CA  ILE    33      41.803  -0.431  -7.126  1.00128.48           C
ATOM    247  CB  ILE    33      40.895  -1.110  -6.139  1.00128.48           C
ATOM    248  CG1 ILE    33      41.394  -2.533  -5.824  1.00128.48           C
ATOM    249  CG2 ILE    33      39.459  -1.047  -6.681  1.00128.48           C
ATOM    250  CD1 ILE    33      41.455  -3.464  -7.031  1.00128.48           C
ATOM    251  C   ILE    33      41.258   0.944  -7.359  1.00128.48           C
ATOM    252  O   ILE    33      41.616   1.886  -6.657  1.00128.48           O
ATOM    253  N   THR    34      40.420   1.141  -8.395  1.00159.07           N
ATOM    254  CA  THR    34      39.956   2.490  -8.535  1.00159.07           C
ATOM    255  CB  THR    34      40.688   3.229  -9.613  1.00159.07           C
ATOM    256  OG1 THR    34      40.466   4.621  -9.501  1.00159.07           O
ATOM    257  CG2 THR    34      40.215   2.727 -10.972  1.00159.07           C
ATOM    258  C   THR    34      38.465   2.506  -8.765  1.00159.07           C
ATOM    259  O   THR    34      37.933   1.733  -9.562  1.00159.07           O
ATOM    260  N   VAL    35      37.757   3.403  -8.036  1.00 90.05           N
ATOM    261  CA  VAL    35      36.333   3.558  -8.104  1.00 90.05           C
ATOM    262  CB  VAL    35      35.664   3.464  -6.763  1.00 90.05           C
ATOM    263  CG1 VAL    35      34.155   3.680  -6.952  1.00 90.05           C
ATOM    264  CG2 VAL    35      36.024   2.110  -6.127  1.00 90.05           C
ATOM    265  C   VAL    35      36.042   4.935  -8.661  1.00 90.05           C
ATOM    266  O   VAL    35      36.544   5.935  -8.150  1.00 90.05           O
ATOM    267  N   PHE    36      35.195   5.040  -9.717  1.00172.98           N
ATOM    268  CA  PHE    36      34.996   6.340 -10.326  1.00172.98           C
ATOM    269  CB  PHE    36      35.370   6.418 -11.823  1.00172.98           C
ATOM    270  CG  PHE    36      36.771   5.980 -12.098  1.00172.98           C
ATOM    271  CD1 PHE    36      37.855   6.657 -11.590  1.00172.98           C
ATOM    272  CD2 PHE    36      36.998   4.903 -12.928  1.00172.98           C
ATOM    273  CE1 PHE    36      39.136   6.240 -11.877  1.00172.98           C
ATOM    274  CE2 PHE    36      38.276   4.484 -13.219  1.00172.98           C
ATOM    275  CZ  PHE    36      39.353   5.151 -12.688  1.00172.98           C
ATOM    276  C   PHE    36      33.526   6.712 -10.344  1.00172.98           C
ATOM    277  O   PHE    36      32.667   5.952 -10.802  1.00172.98           O
ATOM    278  N   ASP    37      33.211   7.954  -9.908  1.00198.23           N
ATOM    279  CA  ASP    37      31.855   8.428  -9.899  1.00198.23           C
ATOM    280  CB  ASP    37      31.536   9.365  -8.761  1.00198.23           C
ATOM    281  CG  ASP    37      30.053   9.704  -8.758  1.00198.23           C
ATOM    282  OD1 ASP    37      29.547  10.327  -9.730  1.00198.23           O
ATOM    283  OD2 ASP    37      29.403   9.322  -7.750  1.00198.23           O
ATOM    284  C   ASP    37      31.593   9.179 -11.145  1.00198.23           C
ATOM    285  O   ASP    37      32.302  10.113 -11.520  1.00198.23           O
ATOM    286  N   LEU    38      30.547   8.773 -11.871  1.00311.22           N
ATOM    287  CA  LEU    38      30.422   9.416 -13.131  1.00311.22           C
ATOM    288  CB  LEU    38      30.962   8.455 -14.158  1.00311.22           C
ATOM    289  CG  LEU    38      32.402   8.170 -13.747  1.00311.22           C
ATOM    290  CD1 LEU    38      33.132   6.952 -14.299  1.00311.22           C
ATOM    291  CD2 LEU    38      33.106   9.458 -14.040  1.00311.22           C
ATOM    292  C   LEU    38      29.025   9.904 -13.326  1.00311.22           C
ATOM    293  O   LEU    38      28.056   9.163 -13.506  1.00311.22           O
ATOM    294  N   ARG    39      28.949  11.242 -13.321  1.00316.36           N
ATOM    295  CA  ARG    39      27.740  12.010 -13.271  1.00316.36           C
ATOM    296  CB  ARG    39      27.860  13.299 -12.436  1.00316.36           C
ATOM    297  CG  ARG    39      27.649  13.101 -10.939  1.00316.36           C
ATOM    298  CD  ARG    39      26.973  11.771 -10.613  1.00316.36           C
ATOM    299  NE  ARG    39      26.189  11.960  -9.365  1.00316.36           N
ATOM    300  CZ  ARG    39      26.720  11.871  -8.113  1.00316.36           C
ATOM    301  NH1 ARG    39      28.038  11.588  -7.928  1.00316.36           N
ATOM    302  NH2 ARG    39      25.912  12.077  -7.034  1.00316.36           N
ATOM    303  C   ARG    39      27.214  12.430 -14.605  1.00316.36           C
ATOM    304  O   ARG    39      27.845  13.158 -15.368  1.00316.36           O
ATOM    305  N   PHE    40      26.022  11.907 -14.928  1.00242.96           N
ATOM    306  CA  PHE    40      25.239  12.315 -16.059  1.00242.96           C
ATOM    307  CB  PHE    40      24.103  11.327 -16.359  1.00242.96           C
ATOM    308  CG  PHE    40      24.651  10.111 -17.013  1.00242.96           C
ATOM    309  CD1 PHE    40      25.304   9.146 -16.279  1.00242.96           C
ATOM    310  CD2 PHE    40      24.515   9.956 -18.374  1.00242.96           C
ATOM    311  CE1 PHE    40      25.801   8.030 -16.907  1.00242.96           C
ATOM    312  CE2 PHE    40      25.007   8.842 -19.006  1.00242.96           C
ATOM    313  CZ  PHE    40      25.648   7.880 -18.267  1.00242.96           C
ATOM    314  C   PHE    40      24.545  13.624 -15.827  1.00242.96           C
ATOM    315  O   PHE    40      24.498  14.467 -16.719  1.00242.96           O
ATOM    316  N   THR    41      23.961  13.824 -14.625  1.00141.05           N
ATOM    317  CA  THR    41      23.111  14.975 -14.437  1.00141.05           C
ATOM    318  CB  THR    41      21.687  14.600 -14.148  1.00141.05           C
ATOM    319  OG1 THR    41      21.614  13.852 -12.942  1.00141.05           O
ATOM    320  CG2 THR    41      21.149  13.765 -15.324  1.00141.05           C
ATOM    321  C   THR    41      23.576  15.808 -13.286  1.00141.05           C
ATOM    322  O   THR    41      24.262  15.328 -12.390  1.00141.05           O
ATOM    323  N   ALA    42      23.221  17.112 -13.303  1.00 54.12           N
ATOM    324  CA  ALA    42      23.572  17.975 -12.210  1.00 54.12           C
ATOM    325  CB  ALA    42      23.311  19.464 -12.501  1.00 54.12           C
ATOM    326  C   ALA    42      22.708  17.567 -11.059  1.00 54.12           C
ATOM    327  O   ALA    42      21.497  17.407 -11.204  1.00 54.12           O
ATOM    328  N   PRO    43      23.286  17.433  -9.900  1.00103.61           N
ATOM    329  CA  PRO    43      22.526  16.927  -8.798  1.00103.61           C
ATOM    330  CD  PRO    43      24.698  17.109  -9.783  1.00103.61           C
ATOM    331  CB  PRO    43      23.535  16.638  -7.691  1.00103.61           C
ATOM    332  CG  PRO    43      24.827  16.317  -8.468  1.00103.61           C
ATOM    333  C   PRO    43      21.420  17.835  -8.412  1.00103.61           C
ATOM    334  O   PRO    43      21.664  19.016  -8.170  1.00103.61           O
ATOM    335  N   ASN    44      20.206  17.267  -8.322  1.00 85.89           N
ATOM    336  CA  ASN    44      19.010  17.960  -7.952  1.00 85.89           C
ATOM    337  CB  ASN    44      19.195  18.795  -6.676  1.00 85.89           C
ATOM    338  CG  ASN    44      19.408  17.817  -5.531  1.00 85.89           C
ATOM    339  OD1 ASN    44      18.455  17.345  -4.914  1.00 85.89           O
ATOM    340  ND2 ASN    44      20.698  17.482  -5.254  1.00 85.89           N
ATOM    341  C   ASN    44      18.614  18.882  -9.062  1.00 85.89           C
ATOM    342  O   ASN    44      17.546  19.491  -9.007  1.00 85.89           O
ATOM    343  N   LYS    45      19.494  19.068 -10.067  1.00159.01           N
ATOM    344  CA  LYS    45      19.122  19.838 -11.218  1.00159.01           C
ATOM    345  CB  LYS    45      20.336  20.443 -11.934  1.00159.01           C
ATOM    346  CG  LYS    45      21.179  21.297 -10.987  1.00159.01           C
ATOM    347  CD  LYS    45      20.363  22.357 -10.246  1.00159.01           C
ATOM    348  CE  LYS    45      21.129  23.027  -9.103  1.00159.01           C
ATOM    349  NZ  LYS    45      21.330  22.062  -7.997  1.00159.01           N
ATOM    350  C   LYS    45      18.364  18.988 -12.203  1.00159.01           C
ATOM    351  O   LYS    45      17.289  19.369 -12.665  1.00159.01           O
ATOM    352  N   ASP    46      18.919  17.791 -12.530  1.00 74.61           N
ATOM    353  CA  ASP    46      18.365  16.921 -13.545  1.00 74.61           C
ATOM    354  CB  ASP    46      19.045  17.083 -14.914  1.00 74.61           C
ATOM    355  CG  ASP    46      18.711  18.460 -15.459  1.00 74.61           C
ATOM    356  OD1 ASP    46      17.502  18.816 -15.476  1.00 74.61           O
ATOM    357  OD2 ASP    46      19.666  19.179 -15.857  1.00 74.61           O
ATOM    358  C   ASP    46      18.594  15.486 -13.147  1.00 74.61           C
ATOM    359  O   ASP    46      19.488  15.195 -12.355  1.00 74.61           O
ATOM    360  N   ILE    47      17.785  14.540 -13.687  1.00 78.05           N
ATOM    361  CA  ILE    47      17.962  13.161 -13.307  1.00 78.05           C
ATOM    362  CB  ILE    47      17.146  12.779 -12.110  1.00 78.05           C
ATOM    363  CG1 ILE    47      17.616  11.433 -11.544  1.00 78.05           C
ATOM    364  CG2 ILE    47      15.661  12.815 -12.502  1.00 78.05           C
ATOM    365  CD1 ILE    47      16.953  11.102 -10.212  1.00 78.05           C
ATOM    366  C   ILE    47      17.613  12.227 -14.446  1.00 78.05           C
ATOM    367  O   ILE    47      17.047  12.633 -15.461  1.00 78.05           O
ATOM    368  N   LEU    48      17.961  10.923 -14.305  1.00133.50           N
ATOM    369  CA  LEU    48      17.711   9.962 -15.354  1.00133.50           C
ATOM    370  CB  LEU    48      18.881   9.008 -15.651  1.00133.50           C
ATOM    371  CG  LEU    48      20.023   9.657 -16.459  1.00133.50           C
ATOM    372  CD1 LEU    48      20.681  10.817 -15.700  1.00133.50           C
ATOM    373  CD2 LEU    48      21.033   8.599 -16.933  1.00133.50           C
ATOM    374  C   LEU    48      16.494   9.114 -15.107  1.00133.50           C
ATOM    375  O   LEU    48      16.045   8.932 -13.975  1.00133.50           O
ATOM    376  N   SER    49      15.915   8.585 -16.214  1.00 60.39           N
ATOM    377  CA  SER    49      14.745   7.746 -16.160  1.00 60.39           C
ATOM    378  CB  SER    49      14.022   7.573 -17.507  1.00 60.39           C
ATOM    379  OG  SER    49      14.799   6.758 -18.373  1.00 60.39           O
ATOM    380  C   SER    49      15.143   6.376 -15.715  1.00 60.39           C
ATOM    381  O   SER    49      16.158   5.834 -16.148  1.00 60.39           O
ATOM    382  N   GLU    50      14.288   5.762 -14.876  1.00 60.52           N
ATOM    383  CA  GLU    50      14.557   4.480 -14.291  1.00 60.52           C
ATOM    384  CB  GLU    50      13.389   4.008 -13.413  1.00 60.52           C
ATOM    385  CG  GLU    50      13.173   4.878 -12.173  1.00 60.52           C
ATOM    386  CD  GLU    50      11.755   4.638 -11.679  1.00 60.52           C
ATOM    387  OE1 GLU    50      10.820   4.757 -12.515  1.00 60.52           O
ATOM    388  OE2 GLU    50      11.584   4.334 -10.468  1.00 60.52           O
ATOM    389  C   GLU    50      14.750   3.454 -15.366  1.00 60.52           C
ATOM    390  O   GLU    50      15.740   2.729 -15.366  1.00 60.52           O
ATOM    391  N   LYS    51      13.822   3.377 -16.333  1.00 81.51           N
ATOM    392  CA  LYS    51      13.919   2.387 -17.368  1.00 81.51           C
ATOM    393  CB  LYS    51      12.671   2.363 -18.267  1.00 81.51           C
ATOM    394  CG  LYS    51      11.420   1.888 -17.522  1.00 81.51           C
ATOM    395  CD  LYS    51      10.103   2.216 -18.231  1.00 81.51           C
ATOM    396  CE  LYS    51       9.606   1.118 -19.173  1.00 81.51           C
ATOM    397  NZ  LYS    51       8.316   1.521 -19.779  1.00 81.51           N
ATOM    398  C   LYS    51      15.119   2.673 -18.223  1.00 81.51           C
ATOM    399  O   LYS    51      15.766   1.751 -18.716  1.00 81.51           O
ATOM    400  N   GLY    52      15.405   3.969 -18.460  1.00 56.79           N
ATOM    401  CA  GLY    52      16.477   4.428 -19.311  1.00 56.79           C
ATOM    402  C   GLY    52      17.855   4.193 -18.759  1.00 56.79           C
ATOM    403  O   GLY    52      18.784   3.866 -19.495  1.00 56.79           O
ATOM    404  N   ILE    53      18.045   4.396 -17.447  1.00142.26           N
ATOM    405  CA  ILE    53      19.351   4.264 -16.874  1.00142.26           C
ATOM    406  CB  ILE    53      19.331   4.603 -15.393  1.00142.26           C
ATOM    407  CG1 ILE    53      20.746   4.827 -14.852  1.00142.26           C
ATOM    408  CG2 ILE    53      18.510   3.562 -14.607  1.00142.26           C
ATOM    409  CD1 ILE    53      21.311   6.181 -15.258  1.00142.26           C
ATOM    410  C   ILE    53      19.740   2.852 -17.078  1.00142.26           C
ATOM    411  O   ILE    53      20.883   2.518 -17.395  1.00142.26           O
ATOM    412  N   HIS    54      18.751   1.972 -16.908  1.00155.49           N
ATOM    413  CA  HIS    54      19.050   0.605 -17.074  1.00155.49           C
ATOM    414  ND1 HIS    54      17.442  -2.857 -16.814  1.00155.49           N
ATOM    415  CG  HIS    54      18.297  -1.778 -16.821  1.00155.49           C
ATOM    416  CB  HIS    54      17.858  -0.341 -16.856  1.00155.49           C
ATOM    417  NE2 HIS    54      19.504  -3.683 -16.738  1.00155.49           N
ATOM    418  CD2 HIS    54      19.553  -2.302 -16.774  1.00155.49           C
ATOM    419  CE1 HIS    54      18.218  -3.970 -16.765  1.00155.49           C
ATOM    420  C   HIS    54      19.526   0.409 -18.470  1.00155.49           C
ATOM    421  O   HIS    54      20.658  -0.021 -18.679  1.00155.49           O
ATOM    422  N   THR    55      18.733   0.868 -19.455  1.00103.15           N
ATOM    423  CA  THR    55      19.053   0.611 -20.832  1.00103.15           C
ATOM    424  CB  THR    55      18.175   1.271 -21.825  1.00103.15           C
ATOM    425  OG1 THR    55      16.865   0.802 -21.634  1.00103.15           O
ATOM    426  CG2 THR    55      18.655   0.897 -23.238  1.00103.15           C
ATOM    427  C   THR    55      20.412   1.129 -21.119  1.00103.15           C
ATOM    428  O   THR    55      21.209   0.462 -21.772  1.00103.15           O
ATOM    429  N   LEU    56      20.708   2.329 -20.607  1.00122.50           N
ATOM    430  CA  LEU    56      21.977   2.953 -20.820  1.00122.50           C
ATOM    431  CB  LEU    56      22.016   4.412 -20.344  1.00122.50           C
ATOM    432  CG  LEU    56      23.382   5.081 -20.574  1.00122.50           C
ATOM    433  CD1 LEU    56      23.770   5.058 -22.061  1.00122.50           C
ATOM    434  CD2 LEU    56      23.407   6.495 -19.978  1.00122.50           C
ATOM    435  C   LEU    56      23.050   2.202 -20.091  1.00122.50           C
ATOM    436  O   LEU    56      24.224   2.209 -20.438  1.00122.50           O
ATOM    437  N   GLU    57      22.696   1.559 -18.992  1.00177.31           N
ATOM    438  CA  GLU    57      23.676   0.862 -18.230  1.00177.31           C
ATOM    439  CB  GLU    57      23.095   0.049 -17.060  1.00177.31           C
ATOM    440  CG  GLU    57      22.440   0.819 -15.922  1.00177.31           C
ATOM    441  CD  GLU    57      21.722  -0.223 -15.078  1.00177.31           C
ATOM    442  OE1 GLU    57      22.284  -1.340 -14.919  1.00177.31           O
ATOM    443  OE2 GLU    57      20.602   0.078 -14.585  1.00177.31           O
ATOM    444  C   GLU    57      24.241  -0.235 -19.071  1.00177.31           C
ATOM    445  O   GLU    57      25.412  -0.576 -18.957  1.00177.31           O
ATOM    446  N   HIS    58      23.395  -0.877 -19.885  1.00243.66           N
ATOM    447  CA  HIS    58      23.799  -2.027 -20.644  1.00243.66           C
ATOM    448  ND1 HIS    58      22.261  -5.101 -20.465  1.00243.66           N
ATOM    449  CG  HIS    58      21.986  -3.753 -20.421  1.00243.66           C
ATOM    450  CB  HIS    58      22.630  -2.751 -21.324  1.00243.66           C
ATOM    451  NE2 HIS    58      20.777  -4.807 -18.838  1.00243.66           N
ATOM    452  CD2 HIS    58      21.079  -3.588 -19.422  1.00243.66           C
ATOM    453  CE1 HIS    58      21.510  -5.684 -19.497  1.00243.66           C
ATOM    454  C   HIS    58      24.765  -1.675 -21.680  1.00243.66           C
ATOM    455  O   HIS    58      25.714  -2.410 -21.937  1.00243.66           O
ATOM    456  N   LEU    59      24.514  -0.553 -22.342  1.00148.61           N
ATOM    457  CA  LEU    59      25.376  -0.243 -23.422  1.00148.61           C
ATOM    458  CB  LEU    59      24.876   0.938 -24.267  1.00148.61           C
ATOM    459  CG  LEU    59      23.598   0.581 -25.047  1.00148.61           C
ATOM    460  CD1 LEU    59      23.137   1.737 -25.946  1.00148.61           C
ATOM    461  CD2 LEU    59      23.785  -0.735 -25.817  1.00148.61           C
ATOM    462  C   LEU    59      26.689   0.094 -22.869  1.00148.61           C
ATOM    463  O   LEU    59      27.701  -0.511 -23.207  1.00148.61           O
ATOM    464  N   TYR    60      26.623   0.951 -21.853  1.00242.17           N
ATOM    465  CA  TYR    60      27.713   1.616 -21.237  1.00242.17           C
ATOM    466  CB  TYR    60      27.310   1.978 -19.806  1.00242.17           C
ATOM    467  CG  TYR    60      27.734   3.328 -19.405  1.00242.17           C
ATOM    468  CD1 TYR    60      28.993   3.839 -19.619  1.00242.17           C
ATOM    469  CD2 TYR    60      26.797   4.047 -18.716  1.00242.17           C
ATOM    470  CE1 TYR    60      29.274   5.120 -19.200  1.00242.17           C
ATOM    471  CE2 TYR    60      27.073   5.310 -18.298  1.00242.17           C
ATOM    472  CZ  TYR    60      28.302   5.847 -18.549  1.00242.17           C
ATOM    473  OH  TYR    60      28.523   7.160 -18.106  1.00242.17           O
ATOM    474  C   TYR    60      28.757   0.596 -20.926  1.00242.17           C
ATOM    475  O   TYR    60      29.870   0.648 -21.439  1.00242.17           O
ATOM    476  N   ALA    61      28.367  -0.431 -20.159  1.00112.02           N
ATOM    477  CA  ALA    61      29.290  -1.367 -19.595  1.00112.02           C
ATOM    478  CB  ALA    61      28.596  -2.627 -19.072  1.00112.02           C
ATOM    479  C   ALA    61      30.157  -1.977 -20.622  1.00112.02           C
ATOM    480  O   ALA    61      31.376  -2.005 -20.465  1.00112.02           O
ATOM    481  N   GLY    62      29.538  -2.529 -21.671  1.00 68.33           N
ATOM    482  CA  GLY    62      30.315  -3.240 -22.634  1.00 68.33           C
ATOM    483  C   GLY    62      31.157  -2.340 -23.465  1.00 68.33           C
ATOM    484  O   GLY    62      32.355  -2.564 -23.620  1.00 68.33           O
ATOM    485  N   PHE    63      30.544  -1.266 -23.987  1.00 79.75           N
ATOM    486  CA  PHE    63      31.218  -0.399 -24.899  1.00 79.75           C
ATOM    487  CB  PHE    63      30.338   0.740 -25.439  1.00 79.75           C
ATOM    488  CG  PHE    63      29.347   0.116 -26.361  1.00 79.75           C
ATOM    489  CD1 PHE    63      29.746  -0.353 -27.592  1.00 79.75           C
ATOM    490  CD2 PHE    63      28.020   0.014 -26.013  1.00 79.75           C
ATOM    491  CE1 PHE    63      28.846  -0.928 -28.456  1.00 79.75           C
ATOM    492  CE2 PHE    63      27.114  -0.560 -26.874  1.00 79.75           C
ATOM    493  CZ  PHE    63      27.524  -1.033 -28.097  1.00 79.75           C
ATOM    494  C   PHE    63      32.388   0.184 -24.195  1.00 79.75           C
ATOM    495  O   PHE    63      33.453   0.344 -24.788  1.00 79.75           O
ATOM    496  N   MET    64      32.219   0.497 -22.899  1.00103.42           N
ATOM    497  CA  MET    64      33.286   1.099 -22.163  1.00103.42           C
ATOM    498  CB  MET    64      32.963   1.325 -20.670  1.00103.42           C
ATOM    499  CG  MET    64      31.793   2.283 -20.422  1.00103.42           C
ATOM    500  SD  MET    64      32.078   4.026 -20.804  1.00103.42           S
ATOM    501  CE  MET    64      32.298   4.392 -19.043  1.00103.42           C
ATOM    502  C   MET    64      34.464   0.174 -22.241  1.00103.42           C
ATOM    503  O   MET    64      35.527   0.593 -22.680  1.00103.42           O
ATOM    504  N   ARG    65      34.278  -1.128 -21.945  1.00130.44           N
ATOM    505  CA  ARG    65      35.313  -2.129 -21.924  1.00130.44           C
ATOM    506  CB  ARG    65      34.754  -3.532 -21.647  1.00130.44           C
ATOM    507  CG  ARG    65      34.122  -3.703 -20.269  1.00130.44           C
ATOM    508  CD  ARG    65      35.005  -4.511 -19.323  1.00130.44           C
ATOM    509  NE  ARG    65      34.245  -4.732 -18.065  1.00130.44           N
ATOM    510  CZ  ARG    65      34.398  -5.911 -17.393  1.00130.44           C
ATOM    511  NH1 ARG    65      35.211  -6.883 -17.899  1.00130.44           N
ATOM    512  NH2 ARG    65      33.743  -6.115 -16.215  1.00130.44           N
ATOM    513  C   ARG    65      35.925  -2.201 -23.291  1.00130.44           C
ATOM    514  O   ARG    65      37.087  -2.558 -23.454  1.00130.44           O
ATOM    515  N   ASN    66      35.138  -1.942 -24.339  1.00 73.95           N
ATOM    516  CA  ASN    66      35.676  -1.979 -25.664  1.00 73.95           C
ATOM    517  CB  ASN    66      34.596  -1.768 -26.734  1.00 73.95           C
ATOM    518  CG  ASN    66      33.633  -2.938 -26.619  1.00 73.95           C
ATOM    519  OD1 ASN    66      33.652  -3.673 -25.633  1.00 73.95           O
ATOM    520  ND2 ASN    66      32.775  -3.128 -27.657  1.00 73.95           N
ATOM    521  C   ASN    66      36.672  -0.867 -25.800  1.00 73.95           C
ATOM    522  O   ASN    66      37.614  -0.947 -26.580  1.00 73.95           O
ATOM    523  N   HIS    67      36.399   0.269 -25.148  1.00121.81           N
ATOM    524  CA  HIS    67      37.255   1.421 -25.145  1.00121.81           C
ATOM    525  ND1 HIS    67      36.164   3.146 -27.574  1.00121.81           N
ATOM    526  CG  HIS    67      35.641   2.797 -26.349  1.00121.81           C
ATOM    527  CB  HIS    67      36.453   2.724 -25.095  1.00121.81           C
ATOM    528  NE2 HIS    67      34.027   2.640 -27.916  1.00121.81           N
ATOM    529  CD2 HIS    67      34.335   2.493 -26.576  1.00121.81           C
ATOM    530  CE1 HIS    67      35.157   3.033 -28.475  1.00121.81           C
ATOM    531  C   HIS    67      38.316   1.408 -24.082  1.00121.81           C
ATOM    532  O   HIS    67      39.291   2.147 -24.199  1.00121.81           O
ATOM    533  N   LEU    68      38.110   0.652 -22.981  1.00224.38           N
ATOM    534  CA  LEU    68      39.011   0.613 -21.859  1.00224.38           C
ATOM    535  CB  LEU    68      38.487   1.186 -20.532  1.00224.38           C
ATOM    536  CG  LEU    68      38.707   2.691 -20.356  1.00224.38           C
ATOM    537  CD1 LEU    68      38.381   3.114 -18.913  1.00224.38           C
ATOM    538  CD2 LEU    68      40.140   3.071 -20.766  1.00224.38           C
ATOM    539  C   LEU    68      39.413  -0.778 -21.519  1.00224.38           C
ATOM    540  O   LEU    68      39.082  -1.735 -22.206  1.00224.38           O
ATOM    541  N   ASN    69      40.175  -0.908 -20.415  1.00273.30           N
ATOM    542  CA  ASN    69      40.655  -2.178 -19.956  1.00273.30           C
ATOM    543  CB  ASN    69      39.560  -3.246 -19.800  1.00273.30           C
ATOM    544  CG  ASN    69      38.726  -2.867 -18.581  1.00273.30           C
ATOM    545  OD1 ASN    69      39.130  -2.039 -17.764  1.00273.30           O
ATOM    546  ND2 ASN    69      37.534  -3.501 -18.438  1.00273.30           N
ATOM    547  C   ASN    69      41.693  -2.646 -20.927  1.00273.30           C
ATOM    548  O   ASN    69      41.477  -2.626 -22.137  1.00273.30           O
ATOM    549  N   GLY    70      42.862  -3.082 -20.411  1.00 68.16           N
ATOM    550  CA  GLY    70      43.924  -3.486 -21.281  1.00 68.16           C
ATOM    551  C   GLY    70      44.980  -4.148 -20.464  1.00 68.16           C
ATOM    552  O   GLY    70      44.698  -4.979 -19.603  1.00 68.16           O
ATOM    553  N   ASP    71      46.249  -3.807 -20.747  1.00 52.43           N
ATOM    554  CA  ASP    71      47.329  -4.429 -20.048  1.00 52.43           C
ATOM    555  CB  ASP    71      48.696  -3.862 -20.471  1.00 52.43           C
ATOM    556  CG  ASP    71      48.954  -4.218 -21.928  1.00 52.43           C
ATOM    557  OD1 ASP    71      48.489  -5.301 -22.371  1.00 52.43           O
ATOM    558  OD2 ASP    71      49.617  -3.399 -22.620  1.00 52.43           O
ATOM    559  C   ASP    71      47.185  -4.122 -18.590  1.00 52.43           C
ATOM    560  O   ASP    71      47.275  -5.026 -17.760  1.00 52.43           O
ATOM    561  N   SER    72      47.028  -2.818 -18.264  1.00 73.36           N
ATOM    562  CA  SER    72      46.915  -2.325 -16.917  1.00 73.36           C
ATOM    563  CB  SER    72      47.563  -0.943 -16.737  1.00 73.36           C
ATOM    564  OG  SER    72      47.433  -0.517 -15.388  1.00 73.36           O
ATOM    565  C   SER    72      45.503  -2.208 -16.410  1.00 73.36           C
ATOM    566  O   SER    72      45.302  -2.189 -15.196  1.00 73.36           O
ATOM    567  N   VAL    73      44.481  -2.104 -17.287  1.00119.19           N
ATOM    568  CA  VAL    73      43.186  -1.800 -16.742  1.00119.19           C
ATOM    569  CB  VAL    73      42.635  -0.508 -17.272  1.00119.19           C
ATOM    570  CG1 VAL    73      43.433   0.647 -16.645  1.00119.19           C
ATOM    571  CG2 VAL    73      42.785  -0.519 -18.801  1.00119.19           C
ATOM    572  C   VAL    73      42.183  -2.895 -16.926  1.00119.19           C
ATOM    573  O   VAL    73      42.112  -3.553 -17.961  1.00119.19           O
ATOM    574  N   GLU    74      41.382  -3.127 -15.864  1.00 98.88           N
ATOM    575  CA  GLU    74      40.336  -4.104 -15.900  1.00 98.88           C
ATOM    576  CB  GLU    74      40.730  -5.449 -15.268  1.00 98.88           C
ATOM    577  CG  GLU    74      39.682  -6.547 -15.452  1.00 98.88           C
ATOM    578  CD  GLU    74      39.854  -7.136 -16.843  1.00 98.88           C
ATOM    579  OE1 GLU    74      40.902  -7.796 -17.076  1.00 98.88           O
ATOM    580  OE2 GLU    74      38.944  -6.933 -17.690  1.00 98.88           O
ATOM    581  C   GLU    74      39.206  -3.541 -15.096  1.00 98.88           C
ATOM    582  O   GLU    74      39.388  -3.191 -13.931  1.00 98.88           O
ATOM    583  N   ILE    75      38.001  -3.462 -15.700  1.00 81.89           N
ATOM    584  CA  ILE    75      36.846  -2.897 -15.056  1.00 81.89           C
ATOM    585  CB  ILE    75      35.893  -2.273 -16.035  1.00 81.89           C
ATOM    586  CG1 ILE    75      36.536  -1.056 -16.723  1.00 81.89           C
ATOM    587  CG2 ILE    75      34.580  -1.967 -15.298  1.00 81.89           C
ATOM    588  CD1 ILE    75      35.794  -0.597 -17.977  1.00 81.89           C
ATOM    589  C   ILE    75      36.110  -4.009 -14.387  1.00 81.89           C
ATOM    590  O   ILE    75      35.851  -5.049 -14.990  1.00 81.89           O
ATOM    591  N   ILE    76      35.869  -3.858 -13.071  1.00 88.90           N
ATOM    592  CA  ILE    76      35.137  -4.842 -12.335  1.00 88.90           C
ATOM    593  CB  ILE    76      35.461  -4.771 -10.869  1.00 88.90           C
ATOM    594  CG1 ILE    76      36.976  -4.998 -10.676  1.00 88.90           C
ATOM    595  CG2 ILE    76      34.599  -5.804 -10.127  1.00 88.90           C
ATOM    596  CD1 ILE    76      37.503  -4.620  -9.292  1.00 88.90           C
ATOM    597  C   ILE    76      33.646  -4.736 -12.540  1.00 88.90           C
ATOM    598  O   ILE    76      33.014  -5.682 -13.005  1.00 88.90           O
ATOM    599  N   ASP    77      33.045  -3.552 -12.277  1.00127.17           N
ATOM    600  CA  ASP    77      31.605  -3.477 -12.268  1.00127.17           C
ATOM    601  CB  ASP    77      31.040  -3.853 -10.880  1.00127.17           C
ATOM    602  CG  ASP    77      29.625  -3.327 -10.639  1.00127.17           C
ATOM    603  OD1 ASP    77      29.495  -2.118 -10.309  1.00127.17           O
ATOM    604  OD2 ASP    77      28.659  -4.128 -10.719  1.00127.17           O
ATOM    605  C   ASP    77      31.143  -2.094 -12.494  1.00127.17           C
ATOM    606  O   ASP    77      31.469  -1.193 -11.723  1.00127.17           O
ATOM    607  N   ILE    78      30.344  -1.840 -13.541  1.00199.80           N
ATOM    608  CA  ILE    78      29.905  -0.513 -13.365  1.00199.80           C
ATOM    609  CB  ILE    78      30.459   0.472 -14.260  1.00199.80           C
ATOM    610  CG1 ILE    78      31.975   0.365 -14.356  1.00199.80           C
ATOM    611  CG2 ILE    78      29.893   1.820 -13.788  1.00199.80           C
ATOM    612  CD1 ILE    78      32.482   0.991 -15.640  1.00199.80           C
ATOM    613  C   ILE    78      28.420  -0.468 -13.187  1.00199.80           C
ATOM    614  O   ILE    78      27.641  -1.130 -13.866  1.00199.80           O
ATOM    615  N   SER    79      27.966   0.295 -12.181  1.00120.57           N
ATOM    616  CA  SER    79      26.562   0.220 -11.917  1.00120.57           C
ATOM    617  CB  SER    79      26.220  -0.695 -10.734  1.00120.57           C
ATOM    618  OG  SER    79      26.634  -0.072  -9.527  1.00120.57           O
ATOM    619  C   SER    79      26.042   1.567 -11.524  1.00120.57           C
ATOM    620  O   SER    79      26.769   2.443 -11.060  1.00120.57           O
ATOM    621  N   PRO    80      24.751   1.700 -11.699  1.00 97.00           N
ATOM    622  CA  PRO    80      24.021   2.910 -11.411  1.00 97.00           C
ATOM    623  CD  PRO    80      23.993   0.792 -12.544  1.00 97.00           C
ATOM    624  CB  PRO    80      22.686   2.789 -12.148  1.00 97.00           C
ATOM    625  CG  PRO    80      22.541   1.282 -12.419  1.00 97.00           C
ATOM    626  C   PRO    80      23.833   3.169  -9.945  1.00 97.00           C
ATOM    627  O   PRO    80      23.794   2.225  -9.157  1.00 97.00           O
ATOM    628  N   MET    81      23.714   4.462  -9.579  1.00 86.02           N
ATOM    629  CA  MET    81      23.498   4.927  -8.236  1.00 86.02           C
ATOM    630  CB  MET    81      24.106   6.313  -7.989  1.00 86.02           C
ATOM    631  CG  MET    81      25.604   6.361  -8.277  1.00 86.02           C
ATOM    632  SD  MET    81      26.344   8.010  -8.105  1.00 86.02           S
ATOM    633  CE  MET    81      27.766   7.627  -9.168  1.00 86.02           C
ATOM    634  C   MET    81      22.011   5.060  -8.002  1.00 86.02           C
ATOM    635  O   MET    81      21.213   5.006  -8.937  1.00 86.02           O
ATOM    636  N   GLY    82      21.602   5.174  -6.718  1.00106.95           N
ATOM    637  CA  GLY    82      20.226   5.335  -6.318  1.00106.95           C
ATOM    638  C   GLY    82      19.667   6.685  -6.678  1.00106.95           C
ATOM    639  O   GLY    82      18.541   6.793  -7.164  1.00106.95           O
ATOM    640  N   CYS    83      20.459   7.752  -6.469  1.00 86.97           N
ATOM    641  CA  CYS    83      20.037   9.114  -6.678  1.00 86.97           C
ATOM    642  CB  CYS    83      21.163  10.112  -6.362  1.00 86.97           C
ATOM    643  SG  CYS    83      22.747   9.593  -7.085  1.00 86.97           S
ATOM    644  C   CYS    83      19.622   9.263  -8.110  1.00 86.97           C
ATOM    645  O   CYS    83      18.739  10.057  -8.423  1.00 86.97           O
ATOM    646  N   ARG    84      20.238   8.461  -8.998  1.00172.38           N
ATOM    647  CA  ARG    84      19.979   8.371 -10.415  1.00172.38           C
ATOM    648  CB  ARG    84      18.487   8.282 -10.777  1.00172.38           C
ATOM    649  CG  ARG    84      17.875   6.903 -10.526  1.00172.38           C
ATOM    650  CD  ARG    84      16.399   6.817 -10.914  1.00172.38           C
ATOM    651  NE  ARG    84      15.670   7.785 -10.049  1.00172.38           N
ATOM    652  CZ  ARG    84      14.664   8.538 -10.576  1.00172.38           C
ATOM    653  NH1 ARG    84      14.306   8.370 -11.881  1.00172.38           N
ATOM    654  NH2 ARG    84      14.024   9.465  -9.805  1.00172.38           N
ATOM    655  C   ARG    84      20.568   9.493 -11.207  1.00172.38           C
ATOM    656  O   ARG    84      20.145   9.755 -12.334  1.00172.38           O
ATOM    657  N   THR    85      21.518  10.223 -10.608  1.00182.54           N
ATOM    658  CA  THR    85      22.262  11.250 -11.275  1.00182.54           C
ATOM    659  CB  THR    85      22.597  12.360 -10.333  1.00182.54           C
ATOM    660  OG1 THR    85      23.341  13.363 -10.995  1.00182.54           O
ATOM    661  CG2 THR    85      23.347  11.804  -9.124  1.00182.54           C
ATOM    662  C   THR    85      23.504  10.741 -11.991  1.00182.54           C
ATOM    663  O   THR    85      23.989  11.404 -12.911  1.00182.54           O
ATOM    664  N   GLY    86      24.096   9.588 -11.574  1.00 87.79           N
ATOM    665  CA  GLY    86      25.334   9.170 -12.204  1.00 87.79           C
ATOM    666  C   GLY    86      25.597   7.687 -12.048  1.00 87.79           C
ATOM    667  O   GLY    86      24.671   6.913 -11.824  1.00 87.79           O
ATOM    668  N   PHE    87      26.869   7.228 -12.240  1.00227.74           N
ATOM    669  CA  PHE    87      27.153   5.824 -12.025  1.00227.74           C
ATOM    670  CB  PHE    87      27.081   4.860 -13.220  1.00227.74           C
ATOM    671  CG  PHE    87      25.836   4.702 -14.000  1.00227.74           C
ATOM    672  CD1 PHE    87      25.307   5.730 -14.741  1.00227.74           C
ATOM    673  CD2 PHE    87      25.268   3.455 -14.066  1.00227.74           C
ATOM    674  CE1 PHE    87      24.167   5.524 -15.479  1.00227.74           C
ATOM    675  CE2 PHE    87      24.131   3.247 -14.802  1.00227.74           C
ATOM    676  CZ  PHE    87      23.574   4.285 -15.504  1.00227.74           C
ATOM    677  C   PHE    87      28.557   5.625 -11.457  1.00227.74           C
ATOM    678  O   PHE    87      29.466   6.425 -11.649  1.00227.74           O
ATOM    679  N   TYR    88      28.789   4.518 -10.718  1.00117.90           N
ATOM    680  CA  TYR    88      30.100   4.206 -10.182  1.00117.90           C
ATOM    681  CB  TYR    88      30.101   3.675  -8.734  1.00117.90           C
ATOM    682  CG  TYR    88      29.779   4.747  -7.755  1.00117.90           C
ATOM    683  CD1 TYR    88      28.479   5.073  -7.447  1.00117.90           C
ATOM    684  CD2 TYR    88      30.804   5.413  -7.128  1.00117.90           C
ATOM    685  CE1 TYR    88      28.213   6.065  -6.530  1.00117.90           C
ATOM    686  CE2 TYR    88      30.545   6.403  -6.213  1.00117.90           C
ATOM    687  CZ  TYR    88      29.245   6.730  -5.912  1.00117.90           C
ATOM    688  OH  TYR    88      28.975   7.746  -4.971  1.00117.90           O
ATOM    689  C   TYR    88      30.685   3.061 -10.970  1.00117.90           C
ATOM    690  O   TYR    88      29.999   2.052 -11.116  1.00117.90           O
ATOM    691  N   MET    89      31.965   3.200 -11.442  1.00143.41           N
ATOM    692  CA  MET    89      32.751   2.296 -12.281  1.00143.41           C
ATOM    693  CB  MET    89      33.262   3.061 -13.534  1.00143.41           C
ATOM    694  CG  MET    89      34.525   2.510 -14.227  1.00143.41           C
ATOM    695  SD  MET    89      35.239   3.579 -15.518  1.00143.41           S
ATOM    696  CE  MET    89      34.242   2.976 -16.910  1.00143.41           C
ATOM    697  C   MET    89      34.005   1.811 -11.577  1.00143.41           C
ATOM    698  O   MET    89      35.005   2.524 -11.554  1.00143.41           O
ATOM    699  N   SER    90      34.032   0.563 -11.044  1.00 63.39           N
ATOM    700  CA  SER    90      35.215   0.074 -10.361  1.00 63.39           C
ATOM    701  CB  SER    90      34.899  -0.874  -9.191  1.00 63.39           C
ATOM    702  OG  SER    90      34.303  -2.067  -9.679  1.00 63.39           O
ATOM    703  C   SER    90      36.120  -0.670 -11.305  1.00 63.39           C
ATOM    704  O   SER    90      35.671  -1.260 -12.288  1.00 63.39           O
ATOM    705  N   LEU    91      37.445  -0.662 -11.020  1.00163.89           N
ATOM    706  CA  LEU    91      38.346  -1.373 -11.884  1.00163.89           C
ATOM    707  CB  LEU    91      38.472  -0.696 -13.265  1.00163.89           C
ATOM    708  CG  LEU    91      39.058   0.729 -13.263  1.00163.89           C
ATOM    709  CD1 LEU    91      40.580   0.702 -13.069  1.00163.89           C
ATOM    710  CD2 LEU    91      38.624   1.515 -14.511  1.00163.89           C
ATOM    711  C   LEU    91      39.698  -1.512 -11.243  1.00163.89           C
ATOM    712  O   LEU    91      40.117  -0.698 -10.419  1.00163.89           O
ATOM    713  N   ILE    92      40.411  -2.600 -11.594  1.00136.23           N
ATOM    714  CA  ILE    92      41.751  -2.768 -11.113  1.00136.23           C
ATOM    715  CB  ILE    92      42.176  -4.204 -11.069  1.00136.23           C
ATOM    716  CG1 ILE    92      42.040  -4.832 -12.463  1.00136.23           C
ATOM    717  CG2 ILE    92      41.370  -4.913  -9.971  1.00136.23           C
ATOM    718  CD1 ILE    92      42.580  -6.256 -12.549  1.00136.23           C
ATOM    719  C   ILE    92      42.630  -2.007 -12.054  1.00136.23           C
ATOM    720  O   ILE    92      42.614  -2.234 -13.264  1.00136.23           O
ATOM    721  N   GLY    93      43.410  -1.049 -11.510  1.00 72.37           N
ATOM    722  CA  GLY    93      44.247  -0.264 -12.368  1.00 72.37           C
ATOM    723  C   GLY    93      44.244   1.180 -11.925  1.00 72.37           C
ATOM    724  O   GLY    93      43.743   1.532 -10.860  1.00 72.37           O
ATOM    725  N   THR    94      44.993   1.995 -12.696  1.00165.37           N
ATOM    726  CA  THR    94      45.297   3.402 -12.569  1.00165.37           C
ATOM    727  CB  THR    94      46.779   3.567 -12.780  1.00165.37           C
ATOM    728  OG1 THR    94      47.457   2.642 -11.943  1.00165.37           O
ATOM    729  CG2 THR    94      47.251   4.976 -12.386  1.00165.37           C
ATOM    730  C   THR    94      44.551   4.417 -13.431  1.00165.37           C
ATOM    731  O   THR    94      44.728   5.605 -13.170  1.00165.37           O
ATOM    732  N   PRO    95      43.794   4.101 -14.457  1.00135.15           N
ATOM    733  CA  PRO    95      43.380   5.085 -15.451  1.00135.15           C
ATOM    734  CD  PRO    95      42.831   3.016 -14.352  1.00135.15           C
ATOM    735  CB  PRO    95      42.337   4.369 -16.305  1.00135.15           C
ATOM    736  CG  PRO    95      41.687   3.393 -15.309  1.00135.15           C
ATOM    737  C   PRO    95      42.846   6.409 -14.959  1.00135.15           C
ATOM    738  O   PRO    95      41.948   6.426 -14.121  1.00135.15           O
ATOM    739  N   SER    96      43.362   7.525 -15.527  1.00 84.85           N
ATOM    740  CA  SER    96      43.051   8.872 -15.120  1.00 84.85           C
ATOM    741  CB  SER    96      44.137   9.890 -15.506  1.00 84.85           C
ATOM    742  OG  SER    96      44.247   9.967 -16.920  1.00 84.85           O
ATOM    743  C   SER    96      41.780   9.323 -15.757  1.00 84.85           C
ATOM    744  O   SER    96      41.154   8.572 -16.502  1.00 84.85           O
ATOM    745  N   GLU    97      41.389  10.585 -15.457  1.00176.13           N
ATOM    746  CA  GLU    97      40.155  11.175 -15.879  1.00176.13           C
ATOM    747  CB  GLU    97      40.042  12.641 -15.426  1.00176.13           C
ATOM    748  CG  GLU    97      40.385  12.882 -13.951  1.00176.13           C
ATOM    749  CD  GLU    97      39.491  12.064 -13.027  1.00176.13           C
ATOM    750  OE1 GLU    97      38.803  11.123 -13.503  1.00176.13           O
ATOM    751  OE2 GLU    97      39.497  12.379 -11.807  1.00176.13           O
ATOM    752  C   GLU    97      40.114  11.195 -17.373  1.00176.13           C
ATOM    753  O   GLU    97      39.190  10.645 -17.962  1.00176.13           O
ATOM    754  N   GLN    98      41.163  11.736 -18.030  1.00 91.21           N
ATOM    755  CA  GLN    98      41.143  11.894 -19.461  1.00 91.21           C
ATOM    756  CB  GLN    98      42.467  12.419 -20.033  1.00 91.21           C
ATOM    757  CG  GLN    98      42.434  12.573 -21.554  1.00 91.21           C
ATOM    758  CD  GLN    98      43.813  13.027 -21.997  1.00 91.21           C
ATOM    759  OE1 GLN    98      44.387  13.955 -21.431  1.00 91.21           O
ATOM    760  NE2 GLN    98      44.368  12.342 -23.033  1.00 91.21           N
ATOM    761  C   GLN    98      40.923  10.559 -20.088  1.00 91.21           C
ATOM    762  O   GLN    98      40.176  10.423 -21.055  1.00 91.21           O
ATOM    763  N   GLN    99      41.564   9.522 -19.538  1.00133.85           N
ATOM    764  CA  GLN    99      41.464   8.218 -20.124  1.00133.85           C
ATOM    765  CB  GLN    99      42.408   7.177 -19.497  1.00133.85           C
ATOM    766  CG  GLN    99      43.882   7.464 -19.795  1.00133.85           C
ATOM    767  CD  GLN    99      44.717   6.281 -19.323  1.00133.85           C
ATOM    768  OE1 GLN    99      44.541   5.779 -18.215  1.00133.85           O
ATOM    769  NE2 GLN    99      45.652   5.819 -20.196  1.00133.85           N
ATOM    770  C   GLN    99      40.054   7.716 -20.011  1.00133.85           C
ATOM    771  O   GLN    99      39.629   6.906 -20.828  1.00133.85           O
ATOM    772  N   VAL   100      39.341   8.080 -18.927  1.00174.30           N
ATOM    773  CA  VAL   100      38.004   7.638 -18.660  1.00174.30           C
ATOM    774  CB  VAL   100      37.915   7.713 -17.151  1.00174.30           C
ATOM    775  CG1 VAL   100      36.584   7.272 -16.595  1.00174.30           C
ATOM    776  CG2 VAL   100      39.046   6.833 -16.597  1.00174.30           C
ATOM    777  C   VAL   100      37.008   8.506 -19.433  1.00174.30           C
ATOM    778  O   VAL   100      35.948   8.051 -19.879  1.00174.30           O
ATOM    779  N   ALA   101      37.349   9.809 -19.599  1.00175.90           N
ATOM    780  CA  ALA   101      36.505  10.832 -20.183  1.00175.90           C
ATOM    781  CB  ALA   101      37.105  12.242 -20.050  1.00175.90           C
ATOM    782  C   ALA   101      36.271  10.564 -21.611  1.00175.90           C
ATOM    783  O   ALA   101      35.182  10.798 -22.138  1.00175.90           O
ATOM    784  N   ASP   102      37.351  10.130 -22.264  1.00118.31           N
ATOM    785  CA  ASP   102      37.359   9.839 -23.660  1.00118.31           C
ATOM    786  CB  ASP   102      38.795   9.610 -24.164  1.00118.31           C
ATOM    787  CG  ASP   102      38.806   9.674 -25.680  1.00118.31           C
ATOM    788  OD1 ASP   102      37.913   9.048 -26.313  1.00118.31           O
ATOM    789  OD2 ASP   102      39.706  10.362 -26.230  1.00118.31           O
ATOM    790  C   ASP   102      36.554   8.611 -23.970  1.00118.31           C
ATOM    791  O   ASP   102      35.735   8.613 -24.883  1.00118.31           O
ATOM    792  N   ALA   103      36.760   7.517 -23.217  1.00 67.75           N
ATOM    793  CA  ALA   103      36.095   6.280 -23.533  1.00 67.75           C
ATOM    794  CB  ALA   103      36.595   5.089 -22.706  1.00 67.75           C
ATOM    795  C   ALA   103      34.620   6.407 -23.337  1.00 67.75           C
ATOM    796  O   ALA   103      33.859   5.816 -24.099  1.00 67.75           O
ATOM    797  N   TRP   104      34.159   7.149 -22.306  1.00181.34           N
ATOM    798  CA  TRP   104      32.731   7.277 -22.178  1.00181.34           C
ATOM    799  CB  TRP   104      32.226   8.129 -20.975  1.00181.34           C
ATOM    800  CG  TRP   104      30.713   8.405 -20.890  1.00181.34           C
ATOM    801  CD2 TRP   104      30.047   8.940 -19.734  1.00181.34           C
ATOM    802  CD1 TRP   104      29.730   8.258 -21.825  1.00181.34           C
ATOM    803  NE1 TRP   104      28.524   8.710 -21.342  1.00181.34           N
ATOM    804  CE2 TRP   104      28.706   9.125 -20.051  1.00181.34           C
ATOM    805  CE3 TRP   104      30.508   9.271 -18.516  1.00181.34           C
ATOM    806  CZ2 TRP   104      27.834   9.651 -19.142  1.00181.34           C
ATOM    807  CZ3 TRP   104      29.639   9.761 -17.581  1.00181.34           C
ATOM    808  CH2 TRP   104      28.319   9.958 -17.889  1.00181.34           C
ATOM    809  C   TRP   104      32.238   7.924 -23.444  1.00181.34           C
ATOM    810  O   TRP   104      31.208   7.530 -23.978  1.00181.34           O
ATOM    811  N   ILE   105      32.945   8.925 -24.001  1.00168.40           N
ATOM    812  CA  ILE   105      32.379   9.519 -25.188  1.00168.40           C
ATOM    813  CB  ILE   105      33.015  10.814 -25.653  1.00168.40           C
ATOM    814  CG1 ILE   105      34.469  10.679 -26.133  1.00168.40           C
ATOM    815  CG2 ILE   105      32.842  11.819 -24.504  1.00168.40           C
ATOM    816  CD1 ILE   105      34.625  10.016 -27.502  1.00168.40           C
ATOM    817  C   ILE   105      32.340   8.522 -26.307  1.00168.40           C
ATOM    818  O   ILE   105      31.361   8.463 -27.051  1.00168.40           O
ATOM    819  N   ALA   106      33.398   7.702 -26.461  1.00 38.67           N
ATOM    820  CA  ALA   106      33.396   6.729 -27.513  1.00 38.67           C
ATOM    821  CB  ALA   106      34.673   5.873 -27.529  1.00 38.67           C
ATOM    822  C   ALA   106      32.237   5.835 -27.229  1.00 38.67           C
ATOM    823  O   ALA   106      31.538   5.366 -28.126  1.00 38.67           O
ATOM    824  N   ALA   107      32.020   5.584 -25.931  1.00 65.76           N
ATOM    825  CA  ALA   107      30.946   4.769 -25.455  1.00 65.76           C
ATOM    826  CB  ALA   107      30.950   4.611 -23.923  1.00 65.76           C
ATOM    827  C   ALA   107      29.624   5.389 -25.839  1.00 65.76           C
ATOM    828  O   ALA   107      28.686   4.688 -26.208  1.00 65.76           O
ATOM    829  N   MET   108      29.495   6.725 -25.744  1.00103.36           N
ATOM    830  CA  MET   108      28.240   7.384 -25.996  1.00103.36           C
ATOM    831  CB  MET   108      28.224   8.871 -25.615  1.00103.36           C
ATOM    832  CG  MET   108      28.069   9.088 -24.112  1.00103.36           C
ATOM    833  SD  MET   108      26.517   8.431 -23.424  1.00103.36           S
ATOM    834  CE  MET   108      27.081   6.708 -23.301  1.00103.36           C
ATOM    835  C   MET   108      27.802   7.289 -27.427  1.00103.36           C
ATOM    836  O   MET   108      26.637   7.021 -27.705  1.00103.36           O
ATOM    837  N   GLU   109      28.711   7.480 -28.394  1.00 96.68           N
ATOM    838  CA  GLU   109      28.277   7.499 -29.765  1.00 96.68           C
ATOM    839  CB  GLU   109      29.433   7.758 -30.747  1.00 96.68           C
ATOM    840  CG  GLU   109      30.542   6.703 -30.693  1.00 96.68           C
ATOM    841  CD  GLU   109      31.607   7.091 -31.708  1.00 96.68           C
ATOM    842  OE1 GLU   109      31.373   8.075 -32.459  1.00 96.68           O
ATOM    843  OE2 GLU   109      32.668   6.411 -31.746  1.00 96.68           O
ATOM    844  C   GLU   109      27.679   6.175 -30.107  1.00 96.68           C
ATOM    845  O   GLU   109      26.670   6.089 -30.807  1.00 96.68           O
ATOM    846  N   ASP   110      28.276   5.103 -29.574  1.00 91.80           N
ATOM    847  CA  ASP   110      27.886   3.763 -29.877  1.00 91.80           C
ATOM    848  CB  ASP   110      28.778   2.743 -29.152  1.00 91.80           C
ATOM    849  CG  ASP   110      30.180   2.917 -29.719  1.00 91.80           C
ATOM    850  OD1 ASP   110      30.297   3.559 -30.797  1.00 91.80           O
ATOM    851  OD2 ASP   110      31.150   2.425 -29.083  1.00 91.80           O
ATOM    852  C   ASP   110      26.467   3.532 -29.454  1.00 91.80           C
ATOM    853  O   ASP   110      25.768   2.718 -30.051  1.00 91.80           O
ATOM    854  N   VAL   111      25.982   4.216 -28.403  1.00166.78           N
ATOM    855  CA  VAL   111      24.635   3.908 -28.005  1.00166.78           C
ATOM    856  CB  VAL   111      24.168   4.603 -26.787  1.00166.78           C
ATOM    857  CG1 VAL   111      25.063   4.264 -25.588  1.00166.78           C
ATOM    858  CG2 VAL   111      24.148   6.055 -27.168  1.00166.78           C
ATOM    859  C   VAL   111      23.702   4.266 -29.121  1.00166.78           C
ATOM    860  O   VAL   111      22.646   3.657 -29.287  1.00166.78           O
ATOM    861  N   LEU   112      24.050   5.311 -29.885  1.00101.96           N
ATOM    862  CA  LEU   112      23.287   5.759 -31.008  1.00101.96           C
ATOM    863  CB  LEU   112      23.757   7.126 -31.510  1.00101.96           C
ATOM    864  CG  LEU   112      23.728   8.148 -30.360  1.00101.96           C
ATOM    865  CD1 LEU   112      23.866   9.583 -30.870  1.00101.96           C
ATOM    866  CD2 LEU   112      22.515   7.926 -29.445  1.00101.96           C
ATOM    867  C   LEU   112      23.403   4.737 -32.087  1.00101.96           C
ATOM    868  O   LEU   112      22.563   4.654 -32.981  1.00101.96           O
ATOM    869  N   LYS   113      24.501   3.968 -32.073  1.00145.66           N
ATOM    870  CA  LYS   113      24.648   2.943 -33.056  1.00145.66           C
ATOM    871  CB  LYS   113      26.000   2.214 -33.015  1.00145.66           C
ATOM    872  CG  LYS   113      26.156   1.258 -34.200  1.00145.66           C
ATOM    873  CD  LYS   113      26.223   1.984 -35.547  1.00145.66           C
ATOM    874  CE  LYS   113      26.048   1.065 -36.757  1.00145.66           C
ATOM    875  NZ  LYS   113      24.608   0.830 -37.004  1.00145.66           N
ATOM    876  C   LYS   113      23.567   1.920 -32.844  1.00145.66           C
ATOM    877  O   LYS   113      23.098   1.299 -33.795  1.00145.66           O
ATOM    878  N   VAL   114      23.131   1.725 -31.583  1.00 73.54           N
ATOM    879  CA  VAL   114      22.205   0.678 -31.248  1.00 73.54           C
ATOM    880  CB  VAL   114      22.001   0.561 -29.764  1.00 73.54           C
ATOM    881  CG1 VAL   114      20.984  -0.555 -29.477  1.00 73.54           C
ATOM    882  CG2 VAL   114      23.375   0.356 -29.101  1.00 73.54           C
ATOM    883  C   VAL   114      20.861   0.892 -31.883  1.00 73.54           C
ATOM    884  O   VAL   114      20.178   1.874 -31.605  1.00 73.54           O
ATOM    885  N   GLU   115      20.460  -0.039 -32.784  1.00116.06           N
ATOM    886  CA  GLU   115      19.183   0.084 -33.435  1.00116.06           C
ATOM    887  CB  GLU   115      19.028  -0.829 -34.661  1.00116.06           C
ATOM    888  CG  GLU   115      19.626  -0.229 -35.933  1.00116.06           C
ATOM    889  CD  GLU   115      21.095   0.055 -35.674  1.00116.06           C
ATOM    890  OE1 GLU   115      21.824  -0.897 -35.289  1.00116.06           O
ATOM    891  OE2 GLU   115      21.506   1.233 -35.849  1.00116.06           O
ATOM    892  C   GLU   115      18.026  -0.195 -32.519  1.00116.06           C
ATOM    893  O   GLU   115      17.175   0.674 -32.335  1.00116.06           O
ATOM    894  N   ASN   116      17.975  -1.385 -31.874  1.00 70.60           N
ATOM    895  CA  ASN   116      16.801  -1.681 -31.095  1.00 70.60           C
ATOM    896  CB  ASN   116      15.696  -2.395 -31.894  1.00 70.60           C
ATOM    897  CG  ASN   116      16.215  -3.758 -32.333  1.00 70.60           C
ATOM    898  OD1 ASN   116      17.407  -3.943 -32.577  1.00 70.60           O
ATOM    899  ND2 ASN   116      15.290  -4.750 -32.426  1.00 70.60           N
ATOM    900  C   ASN   116      17.168  -2.583 -29.950  1.00 70.60           C
ATOM    901  O   ASN   116      18.324  -2.968 -29.798  1.00 70.60           O
ATOM    902  N   GLN   117      16.164  -2.936 -29.116  1.00123.75           N
ATOM    903  CA  GLN   117      16.289  -3.773 -27.953  1.00123.75           C
ATOM    904  CB  GLN   117      14.957  -3.943 -27.200  1.00123.75           C
ATOM    905  CG  GLN   117      14.974  -5.049 -26.140  1.00123.75           C
ATOM    906  CD  GLN   117      15.902  -4.654 -25.002  1.00123.75           C
ATOM    907  OE1 GLN   117      17.052  -4.277 -25.223  1.00123.75           O
ATOM    908  NE2 GLN   117      15.391  -4.746 -23.745  1.00123.75           N
ATOM    909  C   GLN   117      16.744  -5.137 -28.353  1.00123.75           C
ATOM    910  O   GLN   117      17.496  -5.789 -27.629  1.00123.75           O
ATOM    911  N   ASN   118      16.291  -5.621 -29.522  1.00108.76           N
ATOM    912  CA  ASN   118      16.678  -6.937 -29.937  1.00108.76           C
ATOM    913  CB  ASN   118      15.723  -7.544 -30.977  1.00108.76           C
ATOM    914  CG  ASN   118      14.416  -7.847 -30.257  1.00108.76           C
ATOM    915  OD1 ASN   118      14.311  -7.670 -29.045  1.00108.76           O
ATOM    916  ND2 ASN   118      13.394  -8.327 -31.015  1.00108.76           N
ATOM    917  C   ASN   118      18.034  -6.854 -30.553  1.00108.76           C
ATOM    918  O   ASN   118      18.385  -7.620 -31.448  1.00108.76           O
ATOM    919  N   LYS   119      18.771  -5.802 -30.185  1.00159.64           N
ATOM    920  CA  LYS   119      20.165  -5.652 -30.438  1.00159.64           C
ATOM    921  CB  LYS   119      20.596  -4.202 -30.718  1.00159.64           C
ATOM    922  CG  LYS   119      20.115  -3.710 -32.087  1.00159.64           C
ATOM    923  CD  LYS   119      20.614  -4.578 -33.248  1.00159.64           C
ATOM    924  CE  LYS   119      20.021  -4.209 -34.611  1.00159.64           C
ATOM    925  NZ  LYS   119      20.482  -5.167 -35.642  1.00159.64           N
ATOM    926  C   LYS   119      20.897  -6.162 -29.244  1.00159.64           C
ATOM    927  O   LYS   119      22.118  -6.311 -29.283  1.00159.64           O
ATOM    928  N   ILE   120      20.141  -6.341 -28.133  1.00195.68           N
ATOM    929  CA  ILE   120      20.664  -6.568 -26.815  1.00195.68           C
ATOM    930  CB  ILE   120      19.871  -5.738 -25.844  1.00195.68           C
ATOM    931  CG1 ILE   120      19.904  -4.264 -26.277  1.00195.68           C
ATOM    932  CG2 ILE   120      20.386  -5.964 -24.421  1.00195.68           C
ATOM    933  CD1 ILE   120      21.313  -3.682 -26.356  1.00195.68           C
ATOM    934  C   ILE   120      20.616  -8.004 -26.317  1.00195.68           C
ATOM    935  O   ILE   120      19.696  -8.364 -25.581  1.00195.68           O
ATOM    936  N   PRO   121      21.595  -8.830 -26.645  1.00193.14           N
ATOM    937  CA  PRO   121      21.709 -10.160 -26.080  1.00193.14           C
ATOM    938  CD  PRO   121      22.191  -8.782 -27.964  1.00193.14           C
ATOM    939  CB  PRO   121      22.616 -10.957 -27.022  1.00193.14           C
ATOM    940  CG  PRO   121      23.230  -9.908 -27.961  1.00193.14           C
ATOM    941  C   PRO   121      22.229 -10.065 -24.680  1.00193.14           C
ATOM    942  O   PRO   121      22.239 -11.027 -23.920  1.00193.14           O
ATOM    943  N   GLU   122      22.689  -8.882 -24.304  1.00206.54           N
ATOM    944  CA  GLU   122      23.214  -8.598 -23.015  1.00206.54           C
ATOM    945  CB  GLU   122      23.983  -7.268 -22.988  1.00206.54           C
ATOM    946  CG  GLU   122      23.120  -6.066 -23.344  1.00206.54           C
ATOM    947  CD  GLU   122      24.034  -4.995 -23.906  1.00206.54           C
ATOM    948  OE1 GLU   122      24.605  -5.240 -25.002  1.00206.54           O
ATOM    949  OE2 GLU   122      24.170  -3.923 -23.263  1.00206.54           O
ATOM    950  C   GLU   122      22.098  -8.569 -22.036  1.00206.54           C
ATOM    951  O   GLU   122      22.265  -8.271 -20.857  1.00206.54           O
ATOM    952  N   LEU   123      20.887  -8.893 -22.508  1.00220.96           N
ATOM    953  CA  LEU   123      19.704  -8.950 -21.718  1.00220.96           C
ATOM    954  CB  LEU   123      18.384  -9.160 -22.486  1.00220.96           C
ATOM    955  CG  LEU   123      17.925  -7.844 -23.151  1.00220.96           C
ATOM    956  CD1 LEU   123      16.503  -7.937 -23.723  1.00220.96           C
ATOM    957  CD2 LEU   123      18.084  -6.670 -22.172  1.00220.96           C
ATOM    958  C   LEU   123      19.874  -9.937 -20.600  1.00220.96           C
ATOM    959  O   LEU   123      18.853 -10.261 -20.017  1.00220.96           O
ATOM    960  N   ASN   124      21.086 -10.555 -20.428  1.00202.92           N
ATOM    961  CA  ASN   124      21.621 -11.379 -19.354  1.00202.92           C
ATOM    962  CB  ASN   124      22.876 -12.181 -19.739  1.00202.92           C
ATOM    963  CG  ASN   124      24.002 -11.179 -19.998  1.00202.92           C
ATOM    964  OD1 ASN   124      24.772 -10.833 -19.103  1.00202.92           O
ATOM    965  ND2 ASN   124      24.097 -10.695 -21.265  1.00202.92           N
ATOM    966  C   ASN   124      22.102 -10.452 -18.257  1.00202.92           C
ATOM    967  O   ASN   124      22.263  -9.268 -18.525  1.00202.92           O
ATOM    968  N   GLU   125      22.362 -11.022 -17.039  1.00218.61           N
ATOM    969  CA  GLU   125      22.691 -10.572 -15.684  1.00218.61           C
ATOM    970  CB  GLU   125      22.608 -11.744 -14.690  1.00218.61           C
ATOM    971  CG  GLU   125      22.502 -11.311 -13.228  1.00218.61           C
ATOM    972  CD  GLU   125      21.044 -10.964 -12.963  1.00218.61           C
ATOM    973  OE1 GLU   125      20.225 -11.087 -13.913  1.00218.61           O
ATOM    974  OE2 GLU   125      20.729 -10.575 -11.808  1.00218.61           O
ATOM    975  C   GLU   125      24.037  -9.896 -15.432  1.00218.61           C
ATOM    976  O   GLU   125      24.174  -9.060 -14.532  1.00218.61           O
ATOM    977  N   TYR   126      25.104 -10.251 -16.146  1.00171.53           N
ATOM    978  CA  TYR   126      26.337  -9.557 -15.859  1.00171.53           C
ATOM    979  CB  TYR   126      27.493 -10.150 -16.661  1.00171.53           C
ATOM    980  CG  TYR   126      27.537 -11.543 -16.153  1.00171.53           C
ATOM    981  CD1 TYR   126      28.276 -11.846 -15.035  1.00171.53           C
ATOM    982  CD2 TYR   126      26.810 -12.535 -16.771  1.00171.53           C
ATOM    983  CE1 TYR   126      28.311 -13.132 -14.551  1.00171.53           C
ATOM    984  CE2 TYR   126      26.842 -13.822 -16.291  1.00171.53           C
ATOM    985  CZ  TYR   126      27.594 -14.122 -15.179  1.00171.53           C
ATOM    986  OH  TYR   126      27.628 -15.443 -14.684  1.00171.53           O
ATOM    987  C   TYR   126      26.039  -8.217 -16.335  1.00171.53           C
ATOM    988  O   TYR   126      26.503  -7.165 -15.883  1.00171.53           O
ATOM    989  N   GLN   127      25.289  -8.305 -17.408  1.00232.54           N
ATOM    990  CA  GLN   127      24.725  -7.171 -17.933  1.00232.54           C
ATOM    991  CB  GLN   127      24.358  -7.352 -19.400  1.00232.54           C
ATOM    992  CG  GLN   127      25.550  -7.644 -20.308  1.00232.54           C
ATOM    993  CD  GLN   127      26.127  -6.314 -20.755  1.00232.54           C
ATOM    994  OE1 GLN   127      27.221  -6.261 -21.313  1.00232.54           O
ATOM    995  NE2 GLN   127      25.372  -5.208 -20.515  1.00232.54           N
ATOM    996  C   GLN   127      23.457  -6.770 -17.169  1.00232.54           C
ATOM    997  O   GLN   127      23.148  -5.585 -17.081  1.00232.54           O
ATOM    998  N   CYS   128      22.707  -7.751 -16.592  1.00259.36           N
ATOM    999  CA  CYS   128      21.335  -7.686 -16.108  1.00259.36           C
ATOM   1000  CB  CYS   128      20.417  -8.857 -16.431  1.00259.36           C
ATOM   1001  SG  CYS   128      19.585  -8.403 -17.969  1.00259.36           S
ATOM   1002  C   CYS   128      21.122  -7.191 -14.734  1.00259.36           C
ATOM   1003  O   CYS   128      21.490  -6.059 -14.469  1.00259.36           O
ATOM   1004  N   GLY   129      20.416  -7.968 -13.884  1.00119.39           N
ATOM   1005  CA  GLY   129      20.084  -7.610 -12.534  1.00119.39           C
ATOM   1006  C   GLY   129      18.642  -7.206 -12.532  1.00119.39           C
ATOM   1007  O   GLY   129      17.980  -7.271 -11.502  1.00119.39           O
ATOM   1008  N   THR   130      18.131  -6.718 -13.679  1.00267.16           N
ATOM   1009  CA  THR   130      16.731  -6.414 -13.811  1.00267.16           C
ATOM   1010  CB  THR   130      16.342  -5.143 -13.106  1.00267.16           C
ATOM   1011  OG1 THR   130      14.953  -4.900 -13.268  1.00267.16           O
ATOM   1012  CG2 THR   130      17.172  -3.968 -13.654  1.00267.16           C
ATOM   1013  C   THR   130      16.439  -6.264 -15.277  1.00267.16           C
ATOM   1014  O   THR   130      15.925  -5.241 -15.733  1.00267.16           O
ATOM   1015  N   ALA   131      16.628  -7.358 -16.031  1.00120.63           N
ATOM   1016  CA  ALA   131      16.526  -7.368 -17.461  1.00120.63           C
ATOM   1017  CB  ALA   131      16.556  -8.787 -18.056  1.00120.63           C
ATOM   1018  C   ALA   131      15.203  -6.831 -17.850  1.00120.63           C
ATOM   1019  O   ALA   131      15.070  -6.200 -18.894  1.00120.63           O
ATOM   1020  N   ALA   132      14.170  -7.088 -17.042  1.00 95.47           N
ATOM   1021  CA  ALA   132      12.875  -6.676 -17.494  1.00 95.47           C
ATOM   1022  CB  ALA   132      11.756  -7.078 -16.518  1.00 95.47           C
ATOM   1023  C   ALA   132      12.778  -5.188 -17.695  1.00 95.47           C
ATOM   1024  O   ALA   132      12.411  -4.728 -18.777  1.00 95.47           O
ATOM   1025  N   MET   133      13.163  -4.368 -16.702  1.00145.36           N
ATOM   1026  CA  MET   133      12.934  -2.966 -16.936  1.00145.36           C
ATOM   1027  CB  MET   133      13.180  -2.071 -15.708  1.00145.36           C
ATOM   1028  CG  MET   133      12.034  -2.069 -14.693  1.00145.36           C
ATOM   1029  SD  MET   133      11.752  -3.648 -13.841  1.00145.36           S
ATOM   1030  CE  MET   133      10.666  -4.320 -15.132  1.00145.36           C
ATOM   1031  C   MET   133      13.844  -2.506 -18.027  1.00145.36           C
ATOM   1032  O   MET   133      15.048  -2.738 -17.969  1.00145.36           O
ATOM   1033  N   HIS   134      13.291  -1.852 -19.071  1.00145.03           N
ATOM   1034  CA  HIS   134      14.139  -1.346 -20.123  1.00145.03           C
ATOM   1035  ND1 HIS   134      17.027  -2.470 -20.271  1.00145.03           N
ATOM   1036  CG  HIS   134      15.893  -3.113 -20.712  1.00145.03           C
ATOM   1037  CB  HIS   134      14.647  -2.397 -21.134  1.00145.03           C
ATOM   1038  NE2 HIS   134      17.489  -4.646 -20.270  1.00145.03           N
ATOM   1039  CD2 HIS   134      16.194  -4.439 -20.709  1.00145.03           C
ATOM   1040  CE1 HIS   134      17.949  -3.433 -20.021  1.00145.03           C
ATOM   1041  C   HIS   134      13.457  -0.295 -20.963  1.00145.03           C
ATOM   1042  O   HIS   134      12.238  -0.273 -21.107  1.00145.03           O
ATOM   1043  N   SER   135      14.270   0.631 -21.529  1.00110.95           N
ATOM   1044  CA  SER   135      13.846   1.670 -22.444  1.00110.95           C
ATOM   1045  CB  SER   135      13.183   2.859 -21.725  1.00110.95           C
ATOM   1046  OG  SER   135      12.774   3.837 -22.669  1.00110.95           O
ATOM   1047  C   SER   135      15.023   2.225 -23.239  1.00110.95           C
ATOM   1048  O   SER   135      15.678   3.192 -22.848  1.00110.95           O
ATOM   1049  N   LEU   136      15.256   1.673 -24.447  1.00101.23           N
ATOM   1050  CA  LEU   136      16.319   2.067 -25.350  1.00101.23           C
ATOM   1051  CB  LEU   136      16.433   1.136 -26.570  1.00101.23           C
ATOM   1052  CG  LEU   136      17.549   1.527 -27.557  1.00101.23           C
ATOM   1053  CD1 LEU   136      18.942   1.431 -26.912  1.00101.23           C
ATOM   1054  CD2 LEU   136      17.442   0.706 -28.851  1.00101.23           C
ATOM   1055  C   LEU   136      16.087   3.466 -25.866  1.00101.23           C
ATOM   1056  O   LEU   136      17.012   4.149 -26.312  1.00101.23           O
ATOM   1057  N   ASP   137      14.821   3.917 -25.901  1.00 60.19           N
ATOM   1058  CA  ASP   137      14.574   5.233 -26.428  1.00 60.19           C
ATOM   1059  CB  ASP   137      13.085   5.611 -26.368  1.00 60.19           C
ATOM   1060  CG  ASP   137      12.325   4.704 -27.323  1.00 60.19           C
ATOM   1061  OD1 ASP   137      12.993   3.971 -28.101  1.00 60.19           O
ATOM   1062  OD2 ASP   137      11.066   4.731 -27.290  1.00 60.19           O
ATOM   1063  C   ASP   137      15.312   6.248 -25.600  1.00 60.19           C
ATOM   1064  O   ASP   137      16.054   7.080 -26.125  1.00 60.19           O
ATOM   1065  N   GLU   138      15.152   6.165 -24.267  1.00108.24           N
ATOM   1066  CA  GLU   138      15.735   7.082 -23.329  1.00108.24           C
ATOM   1067  CB  GLU   138      15.282   6.829 -21.881  1.00108.24           C
ATOM   1068  CG  GLU   138      13.802   7.145 -21.650  1.00108.24           C
ATOM   1069  CD  GLU   138      13.635   8.656 -21.607  1.00108.24           C
ATOM   1070  OE1 GLU   138      14.630   9.345 -21.258  1.00108.24           O
ATOM   1071  OE2 GLU   138      12.511   9.138 -21.911  1.00108.24           O
ATOM   1072  C   GLU   138      17.220   6.952 -23.378  1.00108.24           C
ATOM   1073  O   GLU   138      17.929   7.879 -22.997  1.00108.24           O
ATOM   1074  N   ALA   139      17.738   5.772 -23.766  1.00 66.48           N
ATOM   1075  CA  ALA   139      19.168   5.636 -23.825  1.00 66.48           C
ATOM   1076  CB  ALA   139      19.625   4.224 -24.229  1.00 66.48           C
ATOM   1077  C   ALA   139      19.708   6.589 -24.849  1.00 66.48           C
ATOM   1078  O   ALA   139      20.603   7.386 -24.569  1.00 66.48           O
ATOM   1079  N   LYS   140      19.123   6.584 -26.058  1.00 83.29           N
ATOM   1080  CA  LYS   140      19.615   7.451 -27.085  1.00 83.29           C
ATOM   1081  CB  LYS   140      18.859   7.317 -28.417  1.00 83.29           C
ATOM   1082  CG  LYS   140      19.067   5.970 -29.111  1.00 83.29           C
ATOM   1083  CD  LYS   140      18.076   5.717 -30.248  1.00 83.29           C
ATOM   1084  CE  LYS   140      16.681   5.321 -29.762  1.00 83.29           C
ATOM   1085  NZ  LYS   140      15.731   5.317 -30.896  1.00 83.29           N
ATOM   1086  C   LYS   140      19.420   8.843 -26.590  1.00 83.29           C
ATOM   1087  O   LYS   140      20.235   9.725 -26.855  1.00 83.29           O
ATOM   1088  N   GLN   141      18.322   9.075 -25.846  1.00107.81           N
ATOM   1089  CA  GLN   141      18.054  10.409 -25.401  1.00107.81           C
ATOM   1090  CB  GLN   141      16.764  10.509 -24.576  1.00107.81           C
ATOM   1091  CG  GLN   141      15.512  10.151 -25.374  1.00107.81           C
ATOM   1092  CD  GLN   141      14.318  10.292 -24.445  1.00107.81           C
ATOM   1093  OE1 GLN   141      14.441  10.793 -23.330  1.00107.81           O
ATOM   1094  NE2 GLN   141      13.125   9.841 -24.919  1.00107.81           N
ATOM   1095  C   GLN   141      19.171  10.881 -24.523  1.00107.81           C
ATOM   1096  O   GLN   141      19.787  11.911 -24.797  1.00107.81           O
ATOM   1097  N   ILE   142      19.513  10.105 -23.479  1.00170.36           N
ATOM   1098  CA  ILE   142      20.540  10.533 -22.572  1.00170.36           C
ATOM   1099  CB  ILE   142      20.725   9.626 -21.382  1.00170.36           C
ATOM   1100  CG1 ILE   142      21.513  10.356 -20.284  1.00170.36           C
ATOM   1101  CG2 ILE   142      21.398   8.323 -21.835  1.00170.36           C
ATOM   1102  CD1 ILE   142      20.732  11.503 -19.648  1.00170.36           C
ATOM   1103  C   ILE   142      21.827  10.612 -23.338  1.00170.36           C
ATOM   1104  O   ILE   142      22.628  11.527 -23.152  1.00170.36           O
ATOM   1105  N   ALA   143      22.049   9.648 -24.246  1.00 92.12           N
ATOM   1106  CA  ALA   143      23.280   9.564 -24.971  1.00 92.12           C
ATOM   1107  CB  ALA   143      23.172   8.501 -26.023  1.00 92.12           C
ATOM   1108  C   ALA   143      23.526  10.797 -25.765  1.00 92.12           C
ATOM   1109  O   ALA   143      24.561  11.443 -25.618  1.00 92.12           O
ATOM   1110  N   LYS   144      22.541  11.193 -26.586  1.00 71.38           N
ATOM   1111  CA  LYS   144      22.738  12.305 -27.466  1.00 71.38           C
ATOM   1112  CB  LYS   144      21.499  12.637 -28.315  1.00 71.38           C
ATOM   1113  CG  LYS   144      21.180  11.577 -29.371  1.00 71.38           C
ATOM   1114  CD  LYS   144      19.794  11.739 -29.997  1.00 71.38           C
ATOM   1115  CE  LYS   144      19.466  10.684 -31.056  1.00 71.38           C
ATOM   1116  NZ  LYS   144      20.313  10.878 -32.255  1.00 71.38           N
ATOM   1117  C   LYS   144      23.035  13.494 -26.620  1.00 71.38           C
ATOM   1118  O   LYS   144      23.801  14.371 -27.014  1.00 71.38           O
ATOM   1119  N   ASN   145      22.412  13.562 -25.432  1.00 41.42           N
ATOM   1120  CA  ASN   145      22.624  14.676 -24.553  1.00 41.42           C
ATOM   1121  CB  ASN   145      21.726  14.627 -23.303  1.00 41.42           C
ATOM   1122  CG  ASN   145      21.875  15.946 -22.559  1.00 41.42           C
ATOM   1123  OD1 ASN   145      22.965  16.310 -22.121  1.00 41.42           O
ATOM   1124  ND2 ASN   145      20.746  16.691 -22.417  1.00 41.42           N
ATOM   1125  C   ASN   145      24.054  14.693 -24.090  1.00 41.42           C
ATOM   1126  O   ASN   145      24.652  15.759 -23.952  1.00 41.42           O
ATOM   1127  N   ILE   146      24.635  13.508 -23.810  1.00113.95           N
ATOM   1128  CA  ILE   146      25.986  13.432 -23.314  1.00113.95           C
ATOM   1129  CB  ILE   146      26.363  12.032 -22.922  1.00113.95           C
ATOM   1130  CG1 ILE   146      25.437  11.513 -21.808  1.00113.95           C
ATOM   1131  CG2 ILE   146      27.850  12.035 -22.531  1.00113.95           C
ATOM   1132  CD1 ILE   146      25.502  12.339 -20.524  1.00113.95           C
ATOM   1133  C   ILE   146      26.952  13.882 -24.375  1.00113.95           C
ATOM   1134  O   ILE   146      27.874  14.655 -24.115  1.00113.95           O
ATOM   1135  N   LEU   147      26.749  13.407 -25.616  1.00151.36           N
ATOM   1136  CA  LEU   147      27.610  13.681 -26.733  1.00151.36           C
ATOM   1137  CB  LEU   147      27.205  12.847 -27.970  1.00151.36           C
ATOM   1138  CG  LEU   147      28.077  13.016 -29.233  1.00151.36           C
ATOM   1139  CD1 LEU   147      27.828  14.355 -29.942  1.00151.36           C
ATOM   1140  CD2 LEU   147      29.562  12.774 -28.916  1.00151.36           C
ATOM   1141  C   LEU   147      27.548  15.148 -27.064  1.00151.36           C
ATOM   1142  O   LEU   147      28.478  15.700 -27.651  1.00151.36           O
ATOM   1143  N   GLU   148      26.396  15.795 -26.802  1.00121.06           N
ATOM   1144  CA  GLU   148      26.230  17.202 -27.052  1.00121.06           C
ATOM   1145  CB  GLU   148      24.752  17.623 -26.966  1.00121.06           C
ATOM   1146  CG  GLU   148      24.481  19.075 -27.367  1.00121.06           C
ATOM   1147  CD  GLU   148      24.427  19.141 -28.887  1.00121.06           C
ATOM   1148  OE1 GLU   148      25.501  18.986 -29.527  1.00121.06           O
ATOM   1149  OE2 GLU   148      23.307  19.343 -29.429  1.00121.06           O
ATOM   1150  C   GLU   148      26.982  18.037 -26.052  1.00121.06           C
ATOM   1151  O   GLU   148      27.697  18.969 -26.420  1.00121.06           O
ATOM   1152  N   VAL   149      26.825  17.705 -24.753  1.00 51.71           N
ATOM   1153  CA  VAL   149      27.363  18.436 -23.636  1.00 51.71           C
ATOM   1154  CB  VAL   149      26.851  17.929 -22.318  1.00 51.71           C
ATOM   1155  CG1 VAL   149      27.527  18.725 -21.189  1.00 51.71           C
ATOM   1156  CG2 VAL   149      25.316  18.024 -22.315  1.00 51.71           C
ATOM   1157  C   VAL   149      28.850  18.332 -23.608  1.00 51.71           C
ATOM   1158  O   VAL   149      29.544  19.247 -23.166  1.00 51.71           O
ATOM   1159  N   GLY   150      29.385  17.172 -24.010  1.00 63.96           N
ATOM   1160  CA  GLY   150      30.801  17.018 -23.980  1.00 63.96           C
ATOM   1161  C   GLY   150      31.087  16.704 -22.557  1.00 63.96           C
ATOM   1162  O   GLY   150      30.574  17.363 -21.654  1.00 63.96           O
ATOM   1163  N   VAL   151      31.934  15.698 -22.313  1.00207.57           N
ATOM   1164  CA  VAL   151      32.187  15.329 -20.957  1.00207.57           C
ATOM   1165  CB  VAL   151      32.753  13.934 -20.884  1.00207.57           C
ATOM   1166  CG1 VAL   151      31.665  12.954 -21.353  1.00207.57           C
ATOM   1167  CG2 VAL   151      34.035  13.849 -21.730  1.00207.57           C
ATOM   1168  C   VAL   151      33.214  16.254 -20.370  1.00207.57           C
ATOM   1169  O   VAL   151      34.269  16.464 -20.961  1.00207.57           O
ATOM   1170  N   ALA   152      32.944  16.848 -19.185  1.00170.93           N
ATOM   1171  CA  ALA   152      34.003  17.603 -18.565  1.00170.93           C
ATOM   1172  CB  ALA   152      33.516  18.827 -17.770  1.00170.93           C
ATOM   1173  C   ALA   152      34.486  16.606 -17.615  1.00170.93           C
ATOM   1174  O   ALA   152      33.769  16.228 -16.736  1.00170.93           O
ATOM   1175  N   VAL   153      35.677  16.064 -17.660  1.00432.53           N
ATOM   1176  CA  VAL   153      35.751  14.809 -16.932  1.00432.53           C
ATOM   1177  CB  VAL   153      36.118  14.883 -15.466  1.00432.53           C
ATOM   1178  CG1 VAL   153      37.648  14.939 -15.450  1.00432.53           C
ATOM   1179  CG2 VAL   153      35.534  16.082 -14.703  1.00432.53           C
ATOM   1180  C   VAL   153      34.611  13.738 -17.393  1.00432.53           C
ATOM   1181  O   VAL   153      33.694  14.114 -18.108  1.00432.53           O
ATOM   1182  N   ASN   154      34.637  12.359 -17.108  1.00622.04           N
ATOM   1183  CA  ASN   154      33.485  11.340 -17.035  1.00622.04           C
ATOM   1184  CB  ASN   154      32.439  11.459 -18.148  1.00622.04           C
ATOM   1185  CG  ASN   154      31.311  12.419 -17.772  1.00622.04           C
ATOM   1186  OD1 ASN   154      30.555  12.200 -16.829  1.00622.04           O
ATOM   1187  ND2 ASN   154      31.151  13.490 -18.583  1.00622.04           N
ATOM   1188  C   ASN   154      33.767   9.714 -16.867  1.00622.04           C
ATOM   1189  O   ASN   154      34.830   9.309 -16.421  1.00622.04           O
ATOM   1190  N   LYS   155      32.755   8.717 -17.043  1.00472.36           N
ATOM   1191  CA  LYS   155      32.630   7.171 -17.173  1.00472.36           C
ATOM   1192  CB  LYS   155      33.871   6.283 -17.053  1.00472.36           C
ATOM   1193  CG  LYS   155      34.559   6.143 -18.410  1.00472.36           C
ATOM   1194  CD  LYS   155      35.717   5.156 -18.420  1.00472.36           C
ATOM   1195  CE  LYS   155      36.113   4.750 -19.830  1.00472.36           C
ATOM   1196  NZ  LYS   155      35.081   3.854 -20.400  1.00472.36           N
ATOM   1197  C   LYS   155      31.378   6.417 -16.565  1.00472.36           C
ATOM   1198  O   LYS   155      30.395   7.135 -16.392  1.00472.36           O
ATOM   1199  N   ASN   156      31.376   4.994 -16.328  1.00598.20           N
ATOM   1200  CA  ASN   156      30.349   3.944 -15.781  1.00598.20           C
ATOM   1201  CB  ASN   156      29.095   4.661 -15.329  1.00598.20           C
ATOM   1202  CG  ASN   156      29.616   5.673 -14.285  1.00598.20           C
ATOM   1203  OD1 ASN   156      28.941   6.680 -14.062  1.00598.20           O
ATOM   1204  ND2 ASN   156      30.809   5.414 -13.679  1.00598.20           N
ATOM   1205  C   ASN   156      30.103   2.441 -16.593  1.00598.20           C
ATOM   1206  O   ASN   156      30.990   2.411 -17.432  1.00598.20           O
ATOM   1207  N   ASP   157      29.088   1.261 -16.427  1.00476.76           N
ATOM   1208  CA  ASP   157      29.060  -0.250 -16.920  1.00476.76           C
ATOM   1209  CB  ASP   157      30.427  -0.995 -16.789  1.00476.76           C
ATOM   1210  CG  ASP   157      31.503  -0.663 -17.827  1.00476.76           C
ATOM   1211  OD1 ASP   157      31.296   0.236 -18.678  1.00476.76           O
ATOM   1212  OD2 ASP   157      32.573  -1.329 -17.763  1.00476.76           O
ATOM   1213  C   ASP   157      28.101  -1.479 -16.468  1.00476.76           C
ATOM   1214  O   ASP   157      26.904  -1.678 -16.775  1.00476.76           O
ATOM   1215  N   GLU   158      28.750  -2.519 -15.819  1.00169.47           N
ATOM   1216  CA  GLU   158      28.205  -3.856 -15.508  1.00169.47           C
ATOM   1217  CB  GLU   158      28.923  -5.009 -16.236  1.00169.47           C
ATOM   1218  CG  GLU   158      28.498  -5.231 -17.687  1.00169.47           C
ATOM   1219  CD  GLU   158      29.340  -6.368 -18.251  1.00169.47           C
ATOM   1220  OE1 GLU   158      30.383  -6.696 -17.623  1.00169.47           O
ATOM   1221  OE2 GLU   158      28.953  -6.923 -19.314  1.00169.47           O
ATOM   1222  C   GLU   158      28.275  -4.260 -14.044  1.00169.47           C
ATOM   1223  O   GLU   158      28.311  -3.443 -13.135  1.00169.47           O
ATOM   1224  N   LEU   159      28.239  -5.594 -13.786  1.00262.15           N
ATOM   1225  CA  LEU   159      28.195  -6.184 -12.471  1.00262.15           C
ATOM   1226  CB  LEU   159      27.435  -7.521 -12.369  1.00262.15           C
ATOM   1227  CG  LEU   159      25.910  -7.402 -12.491  1.00262.15           C
ATOM   1228  CD1 LEU   159      25.236  -8.707 -12.036  1.00262.15           C
ATOM   1229  CD2 LEU   159      25.379  -6.166 -11.748  1.00262.15           C
ATOM   1230  C   LEU   159      29.531  -6.455 -11.867  1.00262.15           C
ATOM   1231  O   LEU   159      30.602  -6.112 -12.368  1.00262.15           O
ATOM   1232  N   ALA   160      29.426  -7.046 -10.664  1.00262.79           N
ATOM   1233  CA  ALA   160      30.505  -7.422  -9.821  1.00262.79           C
ATOM   1234  CB  ALA   160      31.752  -6.532  -9.914  1.00262.79           C
ATOM   1235  C   ALA   160      29.942  -7.264  -8.457  1.00262.79           C
ATOM   1236  O   ALA   160      29.658  -8.229  -7.749  1.00262.79           O
ATOM   1237  N   LEU   161      29.787  -5.990  -8.064  1.00116.75           N
ATOM   1238  CA  LEU   161      29.406  -5.666  -6.726  1.00116.75           C
ATOM   1239  CB  LEU   161      30.019  -4.343  -6.235  1.00116.75           C
ATOM   1240  CG  LEU   161      31.559  -4.377  -6.203  1.00116.75           C
ATOM   1241  CD1 LEU   161      32.144  -3.056  -5.678  1.00116.75           C
ATOM   1242  CD2 LEU   161      32.075  -5.608  -5.440  1.00116.75           C
ATOM   1243  C   LEU   161      27.938  -5.617  -6.463  1.00116.75           C
ATOM   1244  O   LEU   161      27.106  -5.372  -7.331  1.00116.75           O
ATOM   1245  N   PRO   162      27.677  -5.903  -5.204  1.00142.93           N
ATOM   1246  CA  PRO   162      26.341  -5.865  -4.651  1.00142.93           C
ATOM   1247  CD  PRO   162      28.467  -6.961  -4.590  1.00142.93           C
ATOM   1248  CB  PRO   162      26.347  -6.800  -3.444  1.00142.93           C
ATOM   1249  CG  PRO   162      27.485  -7.784  -3.745  1.00142.93           C
ATOM   1250  C   PRO   162      25.876  -4.485  -4.289  1.00142.93           C
ATOM   1251  O   PRO   162      26.720  -3.619  -4.065  1.00142.93           O
ATOM   1252  N   GLU   163      24.539  -4.265  -4.230  1.00167.47           N
ATOM   1253  CA  GLU   163      23.987  -2.992  -3.846  1.00167.47           C
ATOM   1254  CB  GLU   163      24.087  -1.924  -4.948  1.00167.47           C
ATOM   1255  CG  GLU   163      25.511  -1.430  -5.191  1.00167.47           C
ATOM   1256  CD  GLU   163      25.542  -0.771  -6.559  1.00167.47           C
ATOM   1257  OE1 GLU   163      25.277   0.457  -6.650  1.00167.47           O
ATOM   1258  OE2 GLU   163      25.830  -1.506  -7.540  1.00167.47           O
ATOM   1259  C   GLU   163      22.528  -3.183  -3.566  1.00167.47           C
ATOM   1260  O   GLU   163      21.903  -4.122  -4.059  1.00167.47           O
ATOM   1261  N   SER   164      21.947  -2.295  -2.731  1.00153.74           N
ATOM   1262  CA  SER   164      22.736  -1.279  -2.107  1.00153.74           C
ATOM   1263  CB  SER   164      21.908  -0.152  -1.466  1.00153.74           C
ATOM   1264  OG  SER   164      21.135  -0.662  -0.390  1.00153.74           O
ATOM   1265  C   SER   164      23.470  -1.978  -1.024  1.00153.74           C
ATOM   1266  O   SER   164      22.916  -2.852  -0.359  1.00153.74           O
ATOM   1267  N   MET   165      24.750  -1.630  -0.827  1.00 85.23           N
ATOM   1268  CA  MET   165      25.462  -2.307   0.205  1.00 85.23           C
ATOM   1269  CB  MET   165      26.369  -3.423  -0.339  1.00 85.23           C
ATOM   1270  CG  MET   165      26.716  -4.497   0.693  1.00 85.23           C
ATOM   1271  SD  MET   165      27.436  -6.005  -0.024  1.00 85.23           S
ATOM   1272  CE  MET   165      26.993  -7.076   1.375  1.00 85.23           C
ATOM   1273  C   MET   165      26.298  -1.264   0.864  1.00 85.23           C
ATOM   1274  O   MET   165      26.800  -0.358   0.201  1.00 85.23           O
ATOM   1275  N   LEU   166      26.451  -1.346   2.198  1.00109.29           N
ATOM   1276  CA  LEU   166      27.207  -0.329   2.863  1.00109.29           C
ATOM   1277  CB  LEU   166      26.929  -0.211   4.371  1.00109.29           C
ATOM   1278  CG  LEU   166      25.506   0.297   4.672  1.00109.29           C
ATOM   1279  CD1 LEU   166      25.300   0.550   6.174  1.00109.29           C
ATOM   1280  CD2 LEU   166      25.156   1.521   3.811  1.00109.29           C
ATOM   1281  C   LEU   166      28.662  -0.582   2.662  1.00109.29           C
ATOM   1282  O   LEU   166      29.099  -1.713   2.451  1.00109.29           O
ATOM   1283  N   ARG   167      29.435   0.517   2.665  1.00157.01           N
ATOM   1284  CA  ARG   167      30.857   0.485   2.526  1.00157.01           C
ATOM   1285  CB  ARG   167      31.444   1.901   2.486  1.00157.01           C
ATOM   1286  CG  ARG   167      32.963   1.955   2.343  1.00157.01           C
ATOM   1287  CD  ARG   167      33.527   3.348   2.632  1.00157.01           C
ATOM   1288  NE  ARG   167      34.996   3.300   2.394  1.00157.01           N
ATOM   1289  CZ  ARG   167      35.765   4.396   2.665  1.00157.01           C
ATOM   1290  NH1 ARG   167      35.202   5.507   3.222  1.00157.01           N
ATOM   1291  NH2 ARG   167      37.098   4.377   2.373  1.00157.01           N
ATOM   1292  C   ARG   167      31.438  -0.188   3.731  1.00157.01           C
ATOM   1293  O   ARG   167      32.322  -1.035   3.613  1.00157.01           O
ATOM   1294  N   GLU   168      30.934   0.170   4.930  1.00209.76           N
ATOM   1295  CA  GLU   168      31.494  -0.350   6.143  1.00209.76           C
ATOM   1296  CB  GLU   168      31.015   0.398   7.400  1.00209.76           C
ATOM   1297  CG  GLU   168      31.448   1.866   7.438  1.00209.76           C
ATOM   1298  CD  GLU   168      32.963   1.907   7.567  1.00209.76           C
ATOM   1299  OE1 GLU   168      33.591   0.819   7.475  1.00209.76           O
ATOM   1300  OE2 GLU   168      33.512   3.026   7.757  1.00209.76           O
ATOM   1301  C   GLU   168      31.106  -1.783   6.294  1.00209.76           C
ATOM   1302  O   GLU   168      29.938  -2.146   6.173  1.00209.76           O
ATOM   1303  N   LEU   169      32.115  -2.639   6.541  1.00115.81           N
ATOM   1304  CA  LEU   169      31.902  -4.038   6.768  1.00115.81           C
ATOM   1305  CB  LEU   169      33.240  -4.812   6.843  1.00115.81           C
ATOM   1306  CG  LEU   169      33.189  -6.360   6.966  1.00115.81           C
ATOM   1307  CD1 LEU   169      34.618  -6.927   7.025  1.00115.81           C
ATOM   1308  CD2 LEU   169      32.347  -6.876   8.147  1.00115.81           C
ATOM   1309  C   LEU   169      31.216  -4.176   8.087  1.00115.81           C
ATOM   1310  O   LEU   169      30.270  -4.947   8.237  1.00115.81           O
ATOM   1311  N   ARG   170      31.683  -3.400   9.080  1.00113.43           N
ATOM   1312  CA  ARG   170      31.223  -3.565  10.424  1.00113.43           C
ATOM   1313  CB  ARG   170      31.906  -2.581  11.389  1.00113.43           C
ATOM   1314  CG  ARG   170      31.915  -3.051  12.844  1.00113.43           C
ATOM   1315  CD  ARG   170      32.888  -4.212  13.073  1.00113.43           C
ATOM   1316  NE  ARG   170      32.823  -4.584  14.513  1.00113.43           N
ATOM   1317  CZ  ARG   170      33.306  -5.793  14.922  1.00113.43           C
ATOM   1318  NH1 ARG   170      33.857  -6.651  14.015  1.00113.43           N
ATOM   1319  NH2 ARG   170      33.234  -6.142  16.241  1.00113.43           N
ATOM   1320  C   ARG   170      29.750  -3.318  10.482  1.00113.43           C
ATOM   1321  O   ARG   170      29.001  -4.120  11.037  1.00113.43           O
ATOM   1322  N   ILE   171      29.286  -2.201   9.893  1.00 74.26           N
ATOM   1323  CA  ILE   171      27.887  -1.903   9.957  1.00 74.26           C
ATOM   1324  CB  ILE   171      27.537  -0.535   9.436  1.00 74.26           C
ATOM   1325  CG1 ILE   171      26.062  -0.224   9.739  1.00 74.26           C
ATOM   1326  CG2 ILE   171      27.908  -0.445   7.946  1.00 74.26           C
ATOM   1327  CD1 ILE   171      25.694   1.244   9.534  1.00 74.26           C
ATOM   1328  C   ILE   171      27.118  -2.917   9.175  1.00 74.26           C
ATOM   1329  O   ILE   171      26.106  -3.436   9.645  1.00 74.26           O
ATOM   1330  N   ASP   172      27.593  -3.248   7.961  1.00 21.33           N
ATOM   1331  CA  ASP   172      26.861  -4.148   7.123  1.00 21.33           C
ATOM   1332  CB  ASP   172      27.452  -4.276   5.707  1.00 21.33           C
ATOM   1333  CG  ASP   172      26.398  -4.919   4.815  1.00 21.33           C
ATOM   1334  OD1 ASP   172      25.614  -5.758   5.334  1.00 21.33           O
ATOM   1335  OD2 ASP   172      26.353  -4.568   3.606  1.00 21.33           O
ATOM   1336  C   ASP   172      26.862  -5.525   7.771  1.00 21.33           C
ATOM   1337  O   ASP   172      25.760  -6.131   7.855  1.00 21.33           O
ATOM   1338  OXT ASP   172      27.955  -5.989   8.192  1.00 21.33           O
TER    1339      ASP   172
END
