# Supplementary material for: Genome-wide survey and phylogeny of S-Ribosylhomocysteinase (LuxS) enzyme in bacterial genomes
Source: BMC Genomics. 2016 Sep 20;17:742. doi: 10.1186/s12864-016-3002-x (PMC5029033; doi:10.1186/s12864-016-3002-x)
Supplement: Additional file 10: — Homology models of LuxS of representatives from the clusters and Ramachandran plots of homology models. (ZIP 936 kb) [file 12864_2016_3002_MOESM10_ESM.zip]

Archive with 12 entries (11 files):
- Additional_file_10/
- Additional_file_10/Amphibacillus_jilinensis.pdb
- Additional_file_10/Amphibacillus_jilinensis.pdf
- Additional_file_10/Borrelia_burgdorferi.pdb
- Additional_file_10/Borrelia_burgdorferi.pdf
- Additional_file_10/Lactobacillus_plantarum.pdb
- Additional_file_10/Lactobacillus_plantarum.pdf
- Additional_file_10/Sieved_structure.pdb
- Additional_file_10/Truepera_radiovictrix.pdb
- Additional_file_10/Truepera_radiovictrix.pdf
- Additional_file_10/Vibrio_harveyi.pdb
- Additional_file_10/Vibrio_harveyi.pdf
