# Supplementary material for: Genome-wide survey and phylogeny of S-Ribosylhomocysteinase (LuxS) enzyme in bacterial genomes
Source: BMC Genomics. 2016 Sep 20;17:742. doi: 10.1186/s12864-016-3002-x (PMC5029033; doi:10.1186/s12864-016-3002-x)
Supplement: Additional file 13: — Folder containing pymol session files showing APBS maps of the homology models. Colour coding is same as in Additional file 8. (ZIP 35165 kb) [file 12864_2016_3002_MOESM13_ESM.zip]

Archive with 17 entries (14 files):
- Additional_file_13/
- Additional_file_13/.DS_Store
- __MACOSX/
- __MACOSX/Additional_file_13/
- __MACOSX/Additional_file_13/._.DS_Store
- Additional_file_13/Amphibacillus_jilinensis.pse
- __MACOSX/Additional_file_13/._Amphibacillus_jilinensis.pse
- Additional_file_13/Borrelia_burgdorferi.pse
- Additional_file_13/Lactobacillus_plantarum.pse
- __MACOSX/Additional_file_13/._Lactobacillus_plantarum.pse
- Additional_file_13/stdout
- __MACOSX/Additional_file_13/._stdout
- Additional_file_13/Truepera_radiovictrix.pse
- __MACOSX/Additional_file_13/._Truepera_radiovictrix.pse
- Additional_file_13/Vibrio_harveyi.pse
- __MACOSX/Additional_file_13/._Vibrio_harveyi.pse
- __MACOSX/._Additional_file_13
